# Supplementary material for: Imbalanced learning: Improving classification of diabetic neuropathy from magnetic resonance imaging
Source: PLoS One. 2020 Dec 15;15(12):e0243907. doi: 10.1371/journal.pone.0243907 (PMC7737960; doi:10.1371/journal.pone.0243907)
Supplement: S1 Table — (XLSX) [file pone.0243907.s001.xlsx]

## Sheet: Sheet1
0	1	2	3	4	5	6	7	8	9	10	11	12	Label
-0.54016	-0.758389	-0.644668	0.718658	-0.368858	-0.817947	-1.30191	-0.0225171	-0.308708	0.393448	0.393448	-0.463553	0.169258	positive
-1.49771	-0.0551539	-0.136847	0.991574	-0.818959	-0.769171	-0.0954941	0.0651111	0.187095	0.353576	0.353576	-0.603023	-0.0129733	positive
0.383842	0.0390941	0.567203	0.340961	-0.414438	-0.476516	0.341765	0.608406	0.318724	0.783884	0.783884	0.799693	-1.80065	positive
-0.120245	-0.403146	0.732164	0.957459	-1.14941	0.68973	-1.59692	-0.219681	0.0232897	0.0308202	0.0308202	0.712311	1.67236	positive
-0.684365	2.01105	0.152105	0.272731	-0.00991651	0.410207	0.742146	-0.780502	0.0393777	-0.628907	-0.628907	-0.75845	0.855336	positive
0.151769	0.727829	0.13701	1.97602	0.742151	0.129432	0.868583	0.196554	0.503005	-1.05003	-1.05003	-1.85803	0.126321	positive
-0.427805	-0.163902	-0.355716	0.570015	-0.932909	-0.441497	-0.516948	-1.04777	-0.915665	1.32543	1.32543	0.435505	0.130289	negative
-0.516966	-0.562643	0.494965	0.51397	-0.61385	-0.562186	-1.25976	0.135214	-0.171229	-1.3819	-1.3819	-0.962977	-0.796267	negative
-0.552485	0.0970928	-0.223101	-1.54265	-1.07535	-1.10247	-1.75497	-0.627152	-0.0893264	1.62507	1.62507	1.00647	0.157987	negative
0.197456	0.263839	0.874483	0.908724	-0.140959	0.947368	0.61571	0.441913	0.203183	0.643533	0.643533	-1.03587	0.884716	negative
-2.55095	-0.540893	0.65777	0.455488	0.26926	0.595305	1.86954	0.113307	-0.159529	-0.381568	-0.381568	-0.530455	-1.07706	negative
1.56872	1.62681	-0.933619	-1.25999	0.662386	-0.428365	0.805364	-0.692873	0.144681	-0.31908	-0.31908	-1.15282	-0.743492	negative
-1.85074	0.568333	1.64538	0.896541	-0.602455	1.95103	0.415519	1.03778	1.04122	0.535641	0.535641	0.104764	-1.18765	negative
0.311267	1.38032	0.553187	-0.497283	0.901681	1.81908	1.10038	0.612788	1.03537	-0.882183	-0.882183	-0.804028	-0.829535	negative
1.3357	0.350837	-0.872163	-1.56214	0.895983	0.108171	0.484006	0.560211	-0.0352122	1.44751	1.44751	2.3054	-0.529232	negative
1.04389	0.510334	-0.532537	-0.818935	-0.710707	-1.23192	-1.20181	-0.0619499	0.140293	0.0501022	0.0501022	0.924915	1.51238	negative
0.968486	0.466835	1.11815	-0.684913	-0.0725888	-0.0706745	-0.285149	-0.504473	-0.105414	1.18837	1.18837	1.43199	0.364721	negative
-0.315827	-0.294399	-0.857069	0.343397	-0.767682	0.283264	-0.764553	-0.627152	-0.359897	-1.10433	-1.10433	-0.874391	-0.111739	negative
-0.852979	0.909075	0.214639	-0.382756	-0.853144	0.407705	-1.70229	0.748612	1.11289	0.181297	0.181297	-1.81086	-1.95653	negative
0.232219	0.749579	1.84592	1.01107	0.565529	1.95603	0.831705	1.00273	0.991495	-1.11144	-1.11144	0.17623	-0.676108	negative
-0.334275	0.0173446	0.244828	1.12072	-0.460018	1.81908	-1.08591	0.2798	0.277773	1.64741	1.64741	0.983827	1.65728	negative
-1.71425	0.916325	-0.527146	-0.755579	1.28911	-0.102566	1.35852	1.17361	1.25329	0.770464	0.770464	-0.368281	0.633726	negative
-2.11582	0.735079	-0.942245	0.706474	0.502857	0.358929	-0.248271	-0.71478	-0.258982	0.311039	0.311039	-0.176212	-2.13639	negative
-0.31901	0.974324	-1.09535	-0.818935	1.06691	-0.253272	0.73161	-1.25808	-0.640706	0.345291	0.345291	0.266929	-0.108346	negative
-0.232896	0.365337	0.0647725	-0.207309	1.34039	0.330789	-0.185053	0.227223	-0.124428	-0.522811	-0.522811	0.523873	-0.553688	negative
-1.3778	1.37307	0.831356	0.13871	0.633899	2.17427	1.26896	2.64138	3.34327	1.20964	1.20964	0.350903	2.06992	positive
-1.18934	-0.279899	0.27933	0.0997219	-0.528387	0.12568	0.146842	0.37181	0.0232897	0.286089	0.286089	1.85312	0.157445	negative
-1.20539	1.32957	1.08688	0.728405	1.71642	1.62773	0.494542	1.59422	2.03283	2.21482	2.21482	1.69687	-0.644867	negative
-1.24288	0.648081	-0.940088	-0.480226	0.764941	-0.744158	0.926533	-0.329216	0.157844	1.53487	1.53487	0.733742	0.68833	negative
-1.87917	0.626331	-0.705046	-0.801877	0.0185709	0.0681494	0.489274	-0.12329	0.372838	1.28803	1.28803	1.69194	-2.0258	negative
-1.00579	1.83706	2.48312	0.277605	0.00147846	-0.679124	-0.253539	-3.78177	-3.4722	-0.820422	-0.820422	-1.75088	-0.518536	positive
-2.01156	-0.910635	0.547796	1.53741	-1.59382	0.173205	-0.0428123	-0.390556	-0.748935	-0.281514	-0.281514	-0.383121	0.0314477	positive
-1.27327	-0.381397	0.46262	0.733278	-0.146656	0.293269	-0.285149	-0.263495	-0.387686	-1.86676	-1.86676	-0.517345	1.24615	negative
0.735119	-0.635141	-0.203693	-0.0172424	0.605412	0.121303	-0.56963	0.0432041	-0.642169	-2.10096	-2.10096	-2.08157	1.71628	negative
-0.456311	0.0173446	-0.52499	-0.533834	0.33763	-0.511534	-0.142908	0.853766	0.498617	-0.49038	-0.49038	-0.933092	0.637321	negative
1.78367	0.872826	-1.33578	-0.994381	1.45434	-0.0906852	1.6114	-0.394937	0.0525406	-0.0294482	-0.0294482	-0.227591	-2.39626	negative
0.811011	1.52531	0.0335054	0.543211	0.326235	1.12058	-0.427389	0.46382	1.27962	2.00325	2.00325	1.96282	-1.15787	negative
-0.056435	-0.308898	0.465854	0.70891	-0.648035	0.0325054	-0.327294	1.11665	0.58052	-1.39062	-1.39062	-2.19487	-0.915578	negative
1.00492	1.40206	-0.898039	-1.96177	1.51131	0.71662	2.24885	-0.294165	0.513243	3.54828	3.54828	1.38872	-0.296218	negative
-1.45979	0.872826	0.865858	0.492039	0.42879	1.59584	-0.464267	0.100162	0.510318	-1.21868	-1.21868	-0.607054	-0.372366	negative
0.647684	1.19182	0.519763	0.487166	-0.00421902	0.664092	0.220597	0.862528	1.43903	0.205763	0.205763	-0.175449	1.51408	negative
0.989145	0.735079	-0.0257944	0.601693	-0.460018	-0.388344	-0.738212	-0.31169	0.0481529	0.999765	0.999765	0.788529	-2.61109	negative
-0.021078	1.03957	-0.186443	-0.755579	0.878891	0.359555	1.17941	1.00712	1.72862	1.41864	1.41864	0.786377	-3.45432	negative
-0.34606	-0.439396	0.821652	1.11829	0.662386	0.555909	1.03716	0.748612	0.0832541	1.3216	1.3216	2.7402	0.990329	negative
-0.964524	-0.127652	0.405476	0.316593	-1.13802	0.573418	-0.548557	0.31047	0.0247522	1.28245	1.28245	1.0101	-0.728413	negative
0.432683	1.41656	2.27935	2.66562	0.764941	2.65515	0.900192	2.89112	3.85077	-0.156361	-0.156361	0.539341	0.242597	positive
-0.411219	1.37307	-1.21287	-1.12109	1.40876	-0.706013	-0.322026	-1.05653	0.0583908	-0.401407	-0.401407	0.46671	-1.26305	negative
-1.99546	-0.497394	0.961815	-0.521651	0.924471	1.34133	-0.174517	-0.167104	-0.213643	-1.28162	-1.28162	0.904694	1.73451	negative
-1.76878	0.829327	1.63675	1.8152	0.303445	1.14185	0.715805	1.72129	1.56481	-1.88038	-1.88038	-0.873163	1.34934	negative
0.864519	0.539333	-1.3843	-0.838429	-0.955699	-1.65402	-0.638116	-0.368649	0.0379151	0.830442	0.830442	1.599	0.525286	negative
-0.979654	2.38804	2.45509	-0.392503	1.25492	1.7503	1.08458	1.36201	2.22003	-0.554321	-0.554321	-0.428717	1.37719	negative
-1.5106	1.11932	-0.233882	0.764956	2.13234	1.65837	2.41743	1.56355	1.72862	0.12786	0.12786	-0.271888	0.29575	negative
-1.22068	1.56156	-1.14171	-0.565512	1.04412	-0.771047	1.66408	-0.933851	-0.0747009	-0.71238	-0.71238	-0.253909	0.503185	negative
-0.138908	-0.946885	1.87934	2.44388	0.611109	0.769773	0.67366	0.871291	-0.327721	0.0641034	0.0641034	1.37796	-1.41398	negative
-0.588327	-0.192901	0.629737	-0.32671	0.679479	0.775401	-0.132371	-0.679729	-0.564654	-0.912579	-0.912579	0.393451	-0.694062	negative
0.381118	-0.374147	0.982301	1.23769	-0.648035	0.237615	-0.780357	1.19113	1.27377	0.34844	0.34844	0.252806	0.236952	negative
-0.106598	0.69883	-0.889414	0.665049	1.72782	1.45764	1.10565	0.564592	0.899355	-1.83275	-1.83275	-1.79638	-1.25843	negative
-0.767728	-1.04838	1.66263	0.245927	-1.19499	-0.484645	-1.51263	0.214079	-0.389148	-0.685482	-0.685482	1.19773	-0.182562	negative
-0.757507	-1.00488	-1.15033	-1.19907	-1.42289	-1.32759	-0.538021	-1.69622	-1.76394	-0.606574	-0.606574	0.549563	-0.667627	positive
-0.330715	-1.12088	-1.56112	-1.02119	-1.09814	-1.10748	-1.11752	-1.18359	-1.39684	0.38153	0.38153	0.841747	0.466876	negative
0.503263	0.0173446	-0.285635	-1.06017	0.00717594	-0.851715	0.678928	-0.237206	-0.103952	0.236333	0.236333	0.08015	-1.87209	positive
-0.247757	-0.758389	0.263157	-0.767763	-0.283396	-1.04432	0.0783558	0.612788	0.172469	-0.0780408	-0.0780408	0.00415617	-0.836886	negative
-0.322624	-0.279899	-0.90343	-0.97976	0.725059	-1.08059	0.863314	-0.215299	-0.201942	-0.591599	-0.591599	0.567452	-0.306726	negative
-0.955436	0.619082	0.959659	0.49935	-0.45432	0.908597	0.347033	0.660983	1.04707	0.223786	0.223786	-0.64619	-0.938714	negative
1.24174	-0.809138	1.31654	1.35709	-1.11523	0.80229	-1.21235	2.55814	1.25475	-0.219298	-0.219298	-1.05222	-0.701035	negative
-0.617427	-0.258149	-0.361107	-0.916405	-0.169446	-1.24255	-0.522217	-0.0575684	-0.415474	1.38473	1.38473	0.567228	-0.000627616	negative
0.0670852	1.00332	-0.247899	-0.770199	0.229378	-0.0381572	0.61571	0.262275	0.998808	0.278095	0.278095	-0.498842	1.01281	negative
0.578184	-1.29488	-1.87055	-2.01538	-0.0668913	-1.72593	-0.706603	-2.05111	-2.05353	-0.273298	-0.273298	1.54838	0.253364	negative
0.753378	0.089843	-1.10828	-0.463168	0.371815	-1.16501	0.915996	-0.00061007	-0.0513002	1.29331	1.29331	1.30784	-1.79391	negative
-0.292445	-2.6506	0.476636	0.528591	-2.80168	-0.648482	-0.258808	-0.15396	-1.73323	-2.2526	-2.2526	0.518269	1.34228	negative
-0.877413	-0.381397	0.239437	-0.721464	-1.06965	0.682852	-0.51168	-0.583338	-0.456426	-0.380376	-0.380376	-0.378727	-0.511609	negative
-0.251074	-0.642391	0.858311	-0.260918	1.73921	0.119427	-0.401048	-0.951377	-0.927365	0.312008	0.312008	0.573774	-0.773885	negative
-0.492208	-0.192901	-0.70828	-0.933462	1.27202	-0.966777	0.157379	-0.416844	-0.59098	-0.460246	-0.460246	-0.29547	1.4073	negative
-0.294602	0.68433	2.06802	0.187445	-0.403043	2.26244	-0.13764	0.941394	1.78273	-0.451051	-0.451051	-0.722722	0.107718	negative
0.588028	-0.68589	-0.3417	-0.994381	-0.68222	-0.443373	-0.406317	-1.02586	-0.977092	0.652689	0.652689	0.355297	-0.43122	negative
0.211561	0.408836	-0.698577	-1.15033	-0.773379	-0.525292	-1.64961	-0.180248	0.124205	1.10688	1.10688	1.28117	0.214367	negative
0.179845	-1.06288	0.911141	1.38633	-0.744892	0.545904	-1.53371	2.24267	0.628784	0.824725	0.824725	1.2783	0.177363	negative
1.3853	0.68433	-0.492645	-0.0684142	-0.0839838	-0.444624	0.505078	-0.118908	0.320187	-0.966568	-0.966568	0.247381	0.7002	negative
-1.14317	2.2213	-0.201537	-0.952956	0.611109	-0.691005	1.04243	-0.762976	0.792589	-0.328712	-0.328712	0.950156	0.894711	negative
2.0406	0.662581	-0.898039	-0.0464834	-0.625245	-0.705388	0.404983	-1.03462	-0.11419	-1.03036	-1.03036	-0.885366	0.12683	positive
-0.28128	1.03957	-0.369733	-0.23655	0.0128734	0.471489	0.49981	0.669746	0.969557	0.044773	0.044773	-0.44961	0.554515	negative
0.968136	0.981574	-0.485098	-1.01631	1.0783	0.841061	2.04339	1.46716	1.95093	-0.350382	-0.350382	-1.27463	-0.843011	negative
0.910475	2.58379	-1.06731	-1.17957	2.82173	0.637828	2.51225	-1.52534	-0.484214	-0.616787	-0.616787	-1.35726	0.273763	negative
1.09824	-0.569893	1.15589	0.548085	0.388907	0.856069	-0.158712	-0.583338	-0.648019	-1.22571	-1.22571	-0.99634	-0.815634	negative
0.620553	-0.68589	0.838903	0.782013	0.656689	-0.253272	0.447128	1.0334	0.441578	-0.94422	-0.94422	-0.599576	-0.641757	positive
-0.342392	-1.04113	-0.789143	0.233743	0.22368	-0.407729	0.294351	-1.12225	-1.56065	-1.58349	-1.58349	-1.22294	-0.320721	negative
-0.0919808	-0.330648	0.333238	0.950149	-0.43153	0.383943	-0.56963	1.47593	0.90813	0.102522	0.102522	0.81404	0.120615	negative
0.407899	-1.43987	1.7036	-0.826245	0.605412	0.944241	0.0362104	-0.158341	-0.902502	-0.719201	-0.719201	0.928143	0.0681221	negative
1.33627	-0.0986529	-0.707202	-0.592316	0.0584533	-1.09997	-0.754016	-0.80679	-0.127353	0.319227	0.319227	-2.03746	0.772804	positive
0.165901	-0.200151	-1.26354	-1.08941	-0.870236	-0.856718	-1.30191	-1.29751	-1.05607	-0.413286	-0.413286	-0.573173	-0.711308	negative
-0.710337	1.45281	0.328926	-0.370572	0.417395	0.610938	0.0783558	0.818714	1.90997	-0.209367	-0.209367	-1.04439	0.961491	negative
1.49943	0.981574	-0.990762	-1.64987	-0.289093	-1.27194	-0.506412	-0.701636	-0.133203	-0.962659	-0.962659	0.434474	1.27546	negative
0.0566211	0.764078	0.206014	-0.684913	1.762	0.189464	1.55345	-0.587719	-0.605605	0.349458	0.349458	-0.661303	-2.1175	negative
0.632824	-0.533643	-0.551945	0.730841	-0.955699	-0.729775	0.109965	0.327996	0.0598533	-1.59512	-1.59512	-0.110216	0.771414	negative
-0.514646	-1.39637	0.638362	-0.217056	0.20089	0.120677	-0.943671	-0.77612	-1.36905	0.763391	0.763391	-0.107212	-0.968966	negative
0.428692	-0.337898	-0.364342	-0.470479	-0.733497	-0.270156	-1.02269	0.779282	0.330424	-0.170691	-0.170691	0.571218	-0.478153	negative
-0.544744	0.0100947	0.0906487	0.250801	0.109731	0.979885	0.320692	-0.184629	-0.141978	-0.753013	-0.753013	-1.09416	-0.794759	negative
1.62754	-0.417646	-0.569195	0.728405	-0.813262	-0.243892	0.00460132	0.533922	0.304099	1.47111	1.47111	0.151436	-0.283543	negative
-0.373866	-0.562643	-1.63982	-0.933462	0.109731	-0.564062	0.747415	-1.15292	-1.33395	1.37513	1.37513	-0.132229	-0.111975	negative
-0.455529	-0.816387	-0.299651	-0.407123	0.462975	0.137561	0.0467467	1.85273	0.874492	-0.194474	-0.194474	0.277465	-0.812618	negative
0.16849	-0.664141	-0.211241	-0.168321	-0.727799	-0.497777	0.289083	1.00712	0.432803	-2.15454	-2.15454	-1.27246	-0.646328	negative
-0.855864	-1.16438	-0.516365	0.367765	-0.374555	-0.629097	-0.16398	-1.24055	-1.62061	-0.145334	-0.145334	-0.198494	1.57369	positive
1.87658	-0.867136	0.167199	1.21088	-1.28046	-0.348322	-1.80238	-0.0400428	-0.454963	0.0158015	0.0158015	-1.34061	-0.181101	positive
-0.672202	0.365337	2.40226	1.13291	1.3062	4.70937	-0.311489	0.43315	0.562969	1.25644	1.25644	1.07215	0.961067	negative
0.0526835	-0.997633	0.370975	1.26693	-0.52269	-0.128205	-0.970012	0.205316	-0.462276	0.959602	0.959602	0.314677	-0.170876	negative
0.965439	-0.620642	1.12462	-0.602063	0.394605	1.49078	1.47442	0.406861	-0.294083	0.0119257	0.0119258	-1.14808	0.793744	negative
-0.8923	-1.47612	0.331082	-0.728775	-0.63664	-1.6265	0.278547	-0.684111	-1.14675	0.0837246	0.0837246	-0.450686	1.0072	positive
0.217359	1.12657	0.200623	-0.516777	2.29756	1.09307	3.58169	1.01588	1.41563	0.377993	0.377993	-0.186299	0.0719153	positive
0.916246	-0.294399	-0.988606	-2.32729	-1.24627	-0.709765	-0.132371	-1.20112	-0.684583	-0.776248	-0.776248	-0.447368	0.20213	negative
0.0211292	0.256589	-0.139003	-0.709281	1.32899	-0.161973	1.6114	-0.272258	-0.490064	-1.08462	-1.08462	-1.95514	0.63055	negative
0.78566	-0.758389	-0.183208	0.518844	-0.494203	-0.61534	-0.854112	-0.34236	-0.621693	-0.274577	-0.274577	-1.01405	-1.31172	positive
0.206895	-1.43987	-0.798847	-1.07236	-2.40286	-0.801063	-0.353635	-0.429989	-1.37783	-0.00255998	-0.00255998	1.9843	1.16048	negative
0.182784	-0.540893	-0.549788	-0.226803	1.38027	0.477117	0.652587	0.0563483	0.232434	0.326688	0.326688	-0.165048	1.58523	positive
1.54962	-2.44035	-0.777283	0.69429	-2.20914	-1.45516	-1.57058	0.459438	-0.933216	-1.71212	-1.71212	-1.27545	-0.298857	negative
0.249965	0.727829	-1.70883	-1.35746	0.0698483	-0.494025	0.299619	-1.62611	-0.747472	1.56529	1.56529	0.722309	0.091414	negative
0.0481796	-1.51237	-0.603697	-0.182942	-1.94706	-1.10873	-1.90248	0.249131	-0.811824	1.10325	1.10325	-0.279913	-0.387963	negative
0.604857	0.0753433	-0.18213	-0.0659774	-0.0725888	0.789784	-1.07538	1.84835	1.15238	-0.829734	-0.829734	-0.878139	-0.265872	negative
0.426777	0.155092	0.26747	0.660175	1.25492	1.36884	0.55776	1.38392	0.978332	0.0454028	0.0454028	-0.267673	-0.446817	negative
0.49857	0.24934	-0.434423	-0.987071	-0.54548	-0.47589	-0.306221	-0.053187	0.165157	1.78815	1.78815	0.637528	-0.519619	negative
0.96819	3.85251	1.53433	3.60621	-0.135261	0.793536	0.120501	-2.23513	-1.6367	0.491554	0.491554	-0.171594	1.0759	negative
1.56551	-0.0841532	-1.48025	-1.16008	0.719361	-0.881731	0.26801	-0.543905	-0.476901	0.0260723	0.0260724	0.62076	1.05696	negative
1.70586	-0.656891	0.328926	0.735715	-1.57672	-0.737279	-1.47576	1.07284	0.42549	-0.631791	-0.63179	-0.925246	0.476055	positive
0.205277	-0.185651	0.916532	0.435994	1.9956	0.225108	0.452397	-0.0794755	-0.106877	-0.758134	-0.758134	-0.514938	0.322307	negative
-0.256737	0.67708	4.17478	1.59833	-0.551177	1.03804	-0.933134	-0.451896	-0.237044	1.90975	1.90975	2.21981	0.815849	positive
-2.17392	0.379837	-2.07325	0.0363662	-1.4001	-1.78471	-0.601239	-0.333598	0.641947	1.44756	1.44756	1.44647	2.66252	positive
-1.17567	-0.345148	-0.0581397	0.267858	-0.351765	-0.759166	-0.722407	1.84835	0.922756	-0.0688358	-0.0688358	0.124536	1.4171	negative
-0.908617	-0.453895	0.115447	1.13047	-1.10953	1.25441	-0.559094	0.993971	0.381614	0.0981619	0.0981619	0.25729	1.19342	negative
1.10536	0.771328	0.00331642	-0.833555	1.51701	0.702237	1.47442	-1.68307	-1.15845	1.22306	1.22306	1.36182	0.48068	positive
-0.219951	0.329088	-1.26462	-0.307216	0.650992	-0.816697	0.220597	-0.197774	-0.199017	0.113277	0.113277	-0.619962	-0.391544	negative
0.228012	1.57606	-0.473238	-0.996818	0.394605	-0.255773	-0.848844	-1.40266	-0.134665	-0.780318	-0.780318	0.264687	0.334644	positive
1.56991	-1.63562	-1.55896	-0.892037	0.166705	-2.30687	-0.68553	-2.83538	-2.70436	0.629144	0.629144	0.421248	1.1815	negative
-0.831888	-0.526394	0.223264	1.93947	-0.43153	0.0300041	0.025674	0.577737	0.197333	1.016	1.016	0.0965593	0.0412159	negative
0.910286	-0.461145	-0.0656869	-1.10647	-0.232118	-0.200744	-1.61273	-0.416844	-0.339422	0.758304	0.758304	0.70599	0.774128	negative
0.746662	0.292839	-0.299651	-0.0781612	1.05551	0.183836	0.826437	0.428768	0.327499	-1.20875	-1.20875	-0.398903	0.574212	negative
0.381954	-0.867136	0.900359	1.73478	0.576924	0.713493	1.56398	0.83624	-0.0103489	1.25281	1.25281	0.318981	-1.19878	negative
0.757828	0.0173446	0.661004	1.6958	0.0926382	0.360805	1.79578	-0.206537	-0.0747009	0.857282	0.857282	2.31719	-0.043979	positive
-0.275265	-1.75162	0.473401	-0.913968	1.03272	0.371436	0.568296	-0.723543	-1.22719	-0.0573054	-0.0573054	0.345972	0.0548433	positive
1.13721	-1.96186	0.190919	0.104595	-0.374555	0.0118695	0.794828	-0.46504	-1.22134	-0.324163	-0.324163	-0.638523	-0.0418586	positive
-0.809045	-1.23688	0.187685	-0.195125	-1.69637	-0.771673	-1.79185	0.323615	-0.0249744	-0.631793	-0.631793	-0.92525	0.476049	negative
-0.19673	-0.0841532	-0.271619	0.998884	0.0185709	-0.55093	-0.495876	0.0651111	-0.101027	-0.700884	-0.700884	-0.877798	-0.819639	positive
0.584333	-1.91111	-0.906665	-0.219493	0.388907	-1.01055	-0.253539	-1.25369	-1.89118	-1.48291	-1.48291	-1.58176	1.4368	negative
-0.337241	0.524834	-1.06623	1.83956	1.85316	-0.0487878	0.889655	0.529541	0.579057	-1.23855	-1.23855	-1.0131	0.00949399	positive
-1.02267	-0.881636	-1.5029	-1.15521	-1.05256	-1.74969	-1.38093	-1.28875	-1.30909	-1.70267	-1.70267	-0.143258	-0.36624	positive
-1.56896	-1.45437	1.16128	1.11585	-0.608152	0.445851	-0.16398	0.0344412	-0.431562	1.00621	1.00621	0.814174	-0.371612	negative
0.656638	-0.120402	0.193076	1.09148	-0.460018	-0.421486	0.0204059	0.814333	0.519093	1.25905	1.25905	1.01274	-0.612589	negative
0.673224	-0.620642	1.85455	1.77134	-2.00973	0.311404	-1.68648	0.0388227	-0.213643	-0.386151	-0.386151	1.29372	-0.569144	negative
1.29627	-0.403146	-0.987528	-1.2941	-0.237816	-1.42515	0.0572831	-1.56039	-1.00634	-0.526575	-0.526575	-1.09387	0.778081	positive
0.0433251	-0.569893	-0.603697	-0.431491	-0.357463	0.290143	-0.0849577	0.83624	0.658035	-0.461976	-0.461976	0.255541	0.316912	negative
2.31707	-1.09188	0.596314	-0.952956	-0.38595	-0.420236	-0.970012	-0.521998	-0.722609	0.495575	0.495575	-1.43161	1.31028	positive
3.43867	-0.171151	-1.62689	-0.577696	1.06121	-0.776675	1.0477	-0.789265	-1.10726	0.57527	0.57527	0.440123	-0.507415	positive
-0.909318	-1.06288	-0.398843	-0.750705	0.155311	-1.51019	-0.506412	-0.232825	-0.589517	0.144235	0.144235	0.588166	1.05479	negative
-0.457552	-0.925135	0.457229	1.25231	0.0755457	-0.163224	-0.427389	-0.140815	-0.541253	0.354787	0.354787	0.0605127	0.561089	positive
1.11291	0.416086	-0.714749	-0.453421	1.27202	-0.489648	1.29004	-0.43437	0.217808	-1.60219	-1.60219	-0.246556	-0.750842	negative
0.451886	-0.569893	-1.23551	-0.721464	-0.300488	-0.694132	-0.406317	-0.719162	-0.468126	0.279742	0.279742	-0.284531	-1.62484	negative
1.42117	0.807577	-0.464612	-0.531398	-1.1722	-0.821699	-0.838307	-0.175867	0.326037	-0.631789	-0.631791	-0.925252	0.47606	positive
-0.641565	-0.2509	-0.402078	0.365328	-0.699312	-0.425864	-0.216662	0.809951	0.836465	-0.21488	-0.21488	-0.459922	-0.185484	negative
-0.232654	-0.446645	0.369896	0.496913	-2.0838	-0.965526	-1.23342	0.200935	0.137368	-0.942936	-0.942936	-1.23162	-0.341313	positive
-0.254418	-0.910635	-0.909899	-1.30385	-1.46847	-0.919251	-1.8656	-0.609627	-0.857163	-0.200976	-0.200976	-0.554688	0.30098	positive
