# Supplementary material for: Imbalanced learning: Improving classification of diabetic neuropathy from magnetic resonance imaging
Source: PLoS One. 2020 Dec 15;15(12):e0243907. doi: 10.1371/journal.pone.0243907 (PMC7737960; doi:10.1371/journal.pone.0243907)
Supplement: S2 Table — (XLSX) [file pone.0243907.s002.xlsx]

## Sheet: Sheet1
0	1	2	3	4	5	6	7	8	9	10	11	12	Label
-0.618781	0.0445444	-0.234447	0.136639	0.0964519	-0.657853	0.111796	0.375077	-0.657854	0.0546304	0.0546304	1.21568	-1.18935	negative
0.6201	-0.413704	0.0479552	0.240839	-0.00619771	-0.534527	-0.312494	0.759855	-0.534527	-0.932815	-0.932815	-0.7731	0.406337	negative
-0.180408	-0.00186058	0.644491	0.886876	-0.334676	-0.883572	-0.601379	1.16638	-0.883572	-0.756584	-0.756584	-2.01464	2.98044	negative
0.442209	-0.75014	0.644491	-0.0978099	0.799601	0.530297	2.31166	1.21889	0.530297	2.33789	2.33789	0.174612	1.8857	negative
1.66838	0.409983	-0.646946	-0.764687	0.758542	-0.0666487	-0.2619	0.660259	-0.0666488	-1.10172	-1.10172	2.33764	0.502786	negative
0.83611	1.17566	0.603241	0.397138	0.440328	-2.31741	-1.12714	-1.56975	-2.31741	0.318574	0.318574	0.132702	-1.15118	negative
0.219846	-0.529717	-0.967425	-1.0825	-0.283352	-0.695478	-0.293386	0.396899	-0.695479	0.315981	0.315981	0.335336	-0.196802	positive
0.982234	0.276569	1.16805	0.688897	0.727747	-0.702436	0.925785	-0.273672	-0.702436	1.58816	1.58816	-0.971482	-0.836441	positive
0.950468	0.346177	-0.707234	-0.436458	-0.283352	0.581149	-0.395282	0.634309	0.58115	-1.03347	-1.03347	0.305818	0.832919	negative
-0.650547	-1.76525	-1.47194	-1.36904	-0.324411	0.717797	-0.724501	1.23334	0.717797	0.450686	0.450686	-0.24555	1.17149	positive
1.77639	1.5063	1.86295	2.12164	-0.273087	0.601116	2.16256	-0.41225	0.601116	1.03527	1.03527	0.728444	-0.889695	negative
0.0546618	0.357778	-0.0948327	0.511757	-0.309014	-0.638667	0.758083	-1.35023	-0.638667	1.53687	1.53687	1.10461	0.786012	negative
-0.631488	0.0155413	0.955451	1.02755	-0.817129	-0.404649	-1.3619	0.211351	-0.404649	0.0951476	0.0951477	0.37098	2.09607	negative
1.53497	0.694214	0.371608	0.709737	1.92361	-0.437002	1.23006	0.282857	-0.437002	0.383138	0.383139	-0.082691	0.482136	negative
-1.08892	-0.547119	1.78997	2.11643	-0.67342	-0.247536	2.60605	0.0906594	-0.247536	3.46855	3.46855	-1.22211	-1.34364	negative
-1.12069	-1.63183	-0.678676	-0.488558	1.07676	-0.915082	-1.91002	0.554204	-0.915082	-1.76249	-1.76249	-0.639735	-0.577299	negative
0.963174	1.11766	1.91372	1.66837	-0.257689	-0.956576	-1.77381	-0.922076	-0.956576	-0.122517	-0.122517	0.744874	-0.513785	negative
0.480328	-0.535517	0.0257437	-0.592758	1.8107	-0.166358	-0.699368	0.0554607	-0.166358	-0.880725	-0.880725	-0.671235	-0.0605793	positive
-0.89197	-0.802346	2.18343	1.58501	-0.11398	-0.0896729	-0.335933	-0.153859	-0.089673	-0.0293614	-0.0293613	-0.269977	0.13134	negative
0.99494	-0.668932	-0.012333	-0.530238	2.49332	0.284455	0.362855	-0.0963025	0.284455	0.0764573	0.0764574	2.59712	-0.516437	positive
0.156314	0.334575	0.200262	0.0220195	0.0348621	1.28841	1.56173	-0.675686	1.28841	0.190209	0.190209	-2.35381	-1.04102	positive
0.531154	-0.216483	-0.447043	-1.06687	-0.745275	-2.11696	-1.71592	-1.53845	-2.11696	-1.18415	-1.18415	0.0856215	0.285352	negative
-0.402771	0.479591	-0.726272	-0.795947	-0.976236	1.33365	1.17702	-0.0825823	1.33365	1.45617	1.45617	-2.04281	0.801749	positive
0.14996	0.0387438	-1.28156	-1.31173	0.856059	1.53269	0.808875	0.883222	1.53269	0.438323	0.438324	-0.669323	-0.489396	positive
-0.523483	-0.883555	-0.0440637	0.115799	-0.73501	1.04819	-0.827903	0.598155	1.04819	0.599116	0.599116	-0.894624	-0.462617	positive
-1.08257	-0.228085	-0.0535829	-0.650068	-1.24826	-1.45534	0.712882	-1.64302	-1.45534	-1.42896	-1.42896	0.958693	-0.962468	negative
1.7065	2.75923	1.28228	1.3714	1.2256	0.3325	-0.297904	1.1405	0.3325	0.618886	0.618886	-0.556681	-0.472094	negative
1.23636	-0.0830692	-0.529542	-0.243689	1.85689	1.62785	-0.71137	1.7763	1.62785	-0.0250401	-0.0250401	0.711968	-0.525001	positive
-2.98218	-2.71655	0.444588	0.303358	-1.95141	0.272974	-0.913749	0.138317	0.272974	-0.645969	-0.645969	0.781493	1.05459	negative
0.899642	-1.2954	-0.377235	0.0428594	-1.33038	0.561807	-0.263359	-1.30552	0.561807	-1.03145	-1.03145	0.390984	-0.0983881	negative
-0.491716	-0.204882	-0.875406	-0.274949	-1.34577	1.50181	-0.222836	1.08027	1.50181	-1.32309	-1.32309	-0.248098	-0.845874	negative
0.0927812	0.444787	0.117763	-0.11344	-0.842792	1.28061	0.348467	1.08012	1.28061	1.02024	1.02024	0.587723	-2.72638	positive
-0.536189	2.10376	-0.0535829	0.714946	-1.29445	0.598932	0.560881	0.180968	0.598932	0.691548	0.691548	0.38922	0.0967704	negative
0.848816	0.0329431	0.942759	1.26199	0.116982	0.313157	-0.971075	0.351191	0.313157	0.635325	0.635325	-0.71767	-0.825616	positive
-0.485363	0.932039	1.22833	1.03276	-0.596433	-0.488604	-1.92607	0.558408	-0.488604	-0.49374	-0.493739	-0.841993	-0.370029	negative
0.848816	-0.0772686	-0.497812	-0.11865	1.70292	-0.632427	0.526034	-0.424021	-0.632427	-0.0161205	-0.0161205	0.78256	0.625944	negative
0.689985	-0.071468	-1.22444	-1.22837	0.245294	-0.246787	-0.787804	0.089895	-0.246787	-0.58101	-0.58101	-0.556667	-0.448901	positive
-2.09908	0.589802	-3.24568	-3.20817	-1.42789	0.39864	1.10708	-0.630397	0.39864	1.10643	1.10643	0.974613	-0.312714	negative
0.334204	0.183759	-0.351851	-0.332259	-0.278219	0.0921186	0.438272	-0.635289	0.0921186	-0.0299767	-0.0299766	-0.803198	1.18601	negative
1.21095	1.00745	1.69478	1.15779	1.2256	1.11526	0.269728	2.74665	1.11526	0.330429	0.330429	0.00560753	-0.970815	negative
-0.974562	1.4715	-0.5581	-0.696957	-1.08915	0.787993	-0.378338	-0.328935	0.787993	-1.85479	-1.85479	-0.108403	-1.36798	negative
0.213493	0.0387438	-0.0504098	-0.389569	0.856059	0.717173	0.0860799	0.552293	0.717173	-0.574716	-0.574716	-0.509151	0.0670437	negative
-1.20328	-1.307	0.152666	0.548227	-1.37144	-2.80853	0.305001	-2.32678	-2.80852	0.130066	0.130063	-0.359961	-0.0202896	negative
-0.555249	0.816027	-1.57983	-1.32736	-0.062655	-1.85596	0.689928	-1.64145	-1.85596	-0.707829	-0.707829	-0.529804	0.500047	negative
-0.625134	-0.199082	0.159012	0.204369	-0.724745	-0.575584	-0.246556	-1.15203	-0.575584	0.0799331	0.0799332	-1.14576	0.832701	negative
0.461269	-0.0482655	1.01257	1.13174	1.2256	1.762	-0.387234	0.516407	1.762	-0.121221	-0.12122	2.04334	0.653202	negative
-1.19693	-1.62603	0.171705	0.209579	-0.67342	0.915906	0.264113	0.580039	0.915906	0.710712	0.710712	1.32994	0.646942	negative
0.245259	0.177959	-1.24348	-1.69206	-0.375736	-0.494812	0.747126	-0.809525	-0.494812	-0.214526	-0.214526	-0.980904	1.0562	negative
-0.841144	0.0271425	-0.148775	-0.457298	0.353076	-0.12761	0.451426	-1.71544	-0.12761	0.222388	0.222388	-0.427628	-0.0212801	negative
0.60104	1.5005	-0.964252	-0.775107	-0.73501	-0.0287118	-0.824279	-0.861081	-0.0287118	-1.28232	-1.28232	0.718512	0.801749	negative
-1.09527	0.496993	-0.332812	-0.00403036	0.00919973	0.0313759	0.547453	0.034288	0.0313758	-0.891106	-0.891106	0.583964	0.45627	negative
-1.71789	-1.70144	0.0543013	0.402348	1.31798	0.792985	-0.937988	1.27694	0.792985	-0.548882	-0.548882	0.748123	-1.73663	negative
0.245259	-1.07497	-0.272524	-0.561498	0.327413	-0.476062	0.138576	-0.675151	-0.476062	-0.316569	-0.316569	-0.503178	0.632943	negative
