# Supplementary material for: Imbalanced learning: Improving classification of diabetic neuropathy from magnetic resonance imaging
Source: PLoS One. 2020 Dec 15;15(12):e0243907. doi: 10.1371/journal.pone.0243907 (PMC7737960; doi:10.1371/journal.pone.0243907)
Supplement: S4 Table — (XLSX) [file pone.0243907.s004.xlsx]

## Sheet: Sheet1
db_name	classifier	sampler	auc	brier	acc	f1	p_top20	gacc	runtime	db_size	db_n_attr	imbalanced_ratio	sampler_categories	classifier_parameters_auc	classifier_parameters_acc	classifier_parameters_gacc	classifier_parameters_f1	classifier_parameters_p_top20	classifier_parameters_brier	sampler_parameters_auc	sampler_parameters_acc	sampler_parameters_gacc	sampler_parameters_f1	sampler_parameters_p_top20	sampler_parameters_brier
DTS1	SupportVectorMachine	ADASYN	0.821686	0.141728	0.816456	0.633333	0.680851	0.765559	0.0458951	158	13	3.05128	['SO', 'Ex', 'BL', 'DB']	{'base_estimator__C': 10.0, 'base_estimator__class_weight': None, 'base_estimator__dual': False, 'base_estimator__fit_intercept': True, 'base_estimator__intercept_scaling': 1, 'base_estimator__loss': 'squared_hinge', 'base_estimator__max_iter': 1000, 'base_estimator__multi_class': 'ovr', 'base_estimator__penalty': 'l2', 'base_estimator__random_state': None, 'base_estimator__tol': 0.0001, 'base_es…	{'base_estimator__C': 10.0, 'base_estimator__class_weight': None, 'base_estimator__dual': True, 'base_estimator__fit_intercept': True, 'base_estimator__intercept_scaling': 1, 'base_estimator__loss': 'hinge', 'base_estimator__max_iter': 1000, 'base_estimator__multi_class': 'ovr', 'base_estimator__penalty': 'l2', 'base_estimator__random_state': None, 'base_estimator__tol': 0.0001, 'base_estimator__…	{'base_estimator__C': 10.0, 'base_estimator__class_weight': None, 'base_estimator__dual': True, 'base_estimator__fit_intercept': True, 'base_estimator__intercept_scaling': 1, 'base_estimator__loss': 'hinge', 'base_estimator__max_iter': 1000, 'base_estimator__multi_class': 'ovr', 'base_estimator__penalty': 'l2', 'base_estimator__random_state': None, 'base_estimator__tol': 0.0001, 'base_estimator__…	{'base_estimator__C': 1.0, 'base_estimator__class_weight': None, 'base_estimator__dual': True, 'base_estimator__fit_intercept': True, 'base_estimator__intercept_scaling': 1, 'base_estimator__loss': 'hinge', 'base_estimator__max_iter': 1000, 'base_estimator__multi_class': 'ovr', 'base_estimator__penalty': 'l2', 'base_estimator__random_state': None, 'base_estimator__tol': 0.0001, 'base_estimator__v…	{'base_estimator__C': 1.0, 'base_estimator__class_weight': None, 'base_estimator__dual': False, 'base_estimator__fit_intercept': True, 'base_estimator__intercept_scaling': 1, 'base_estimator__loss': 'squared_hinge', 'base_estimator__max_iter': 1000, 'base_estimator__multi_class': 'ovr', 'base_estimator__penalty': 'l1', 'base_estimator__random_state': None, 'base_estimator__tol': 0.0001, 'base_est…	{'base_estimator__C': 1.0, 'base_estimator__class_weight': None, 'base_estimator__dual': True, 'base_estimator__fit_intercept': True, 'base_estimator__intercept_scaling': 1, 'base_estimator__loss': 'hinge', 'base_estimator__max_iter': 1000, 'base_estimator__multi_class': 'ovr', 'base_estimator__penalty': 'l2', 'base_estimator__random_state': None, 'base_estimator__tol': 0.0001, 'base_estimator__v…	{'n_neighbors': 7, 'd_th': 0.9, 'beta': 0.75}	{'n_neighbors': 5, 'd_th': 0.9, 'beta': 0.25}	{'n_neighbors': 7, 'd_th': 0.9, 'beta': 0.75}	{'n_neighbors': 5, 'd_th': 0.9, 'beta': 0.5}	{'n_neighbors': 9, 'd_th': 0.9, 'beta': 1.0}	{'n_neighbors': 9, 'd_th': 0.9, 'beta': 0.5}
DTS1	SupportVectorMachine	ADOMS	0.82068	0.137665	0.824895	0.633745	0.670213	0.755073	0.280941	158	13	3.05128	['DR', 'Ex']	{'base_estimator__C': 10.0, 'base_estimator__class_weight': None, 'base_estimator__dual': False, 'base_estimator__fit_intercept': True, 'base_estimator__intercept_scaling': 1, 'base_estimator__loss': 'squared_hinge', 'base_estimator__max_iter': 1000, 'base_estimator__multi_class': 'ovr', 'base_estimator__penalty': 'l2', 'base_estimator__random_state': None, 'base_estimator__tol': 0.0001, 'base_es…	{'base_estimator__C': 1.0, 'base_estimator__class_weight': None, 'base_estimator__dual': False, 'base_estimator__fit_intercept': True, 'base_estimator__intercept_scaling': 1, 'base_estimator__loss': 'squared_hinge', 'base_estimator__max_iter': 1000, 'base_estimator__multi_class': 'ovr', 'base_estimator__penalty': 'l1', 'base_estimator__random_state': None, 'base_estimator__tol': 0.0001, 'base_est…	{'base_estimator__C': 1.0, 'base_estimator__class_weight': None, 'base_estimator__dual': True, 'base_estimator__fit_intercept': True, 'base_estimator__intercept_scaling': 1, 'base_estimator__loss': 'hinge', 'base_estimator__max_iter': 1000, 'base_estimator__multi_class': 'ovr', 'base_estimator__penalty': 'l2', 'base_estimator__random_state': None, 'base_estimator__tol': 0.0001, 'base_estimator__v…	{'base_estimator__C': 10.0, 'base_estimator__class_weight': None, 'base_estimator__dual': True, 'base_estimator__fit_intercept': True, 'base_estimator__intercept_scaling': 1, 'base_estimator__loss': 'hinge', 'base_estimator__max_iter': 1000, 'base_estimator__multi_class': 'ovr', 'base_estimator__penalty': 'l2', 'base_estimator__random_state': None, 'base_estimator__tol': 0.0001, 'base_estimator__…	{'base_estimator__C': 1.0, 'base_estimator__class_weight': None, 'base_estimator__dual': False, 'base_estimator__fit_intercept': True, 'base_estimator__intercept_scaling': 1, 'base_estimator__loss': 'squared_hinge', 'base_estimator__max_iter': 1000, 'base_estimator__multi_class': 'ovr', 'base_estimator__penalty': 'l2', 'base_estimator__random_state': None, 'base_estimator__tol': 0.0001, 'base_est…	{'base_estimator__C': 1.0, 'base_estimator__class_weight': None, 'base_estimator__dual': True, 'base_estimator__fit_intercept': True, 'base_estimator__intercept_scaling': 1, 'base_estimator__loss': 'hinge', 'base_estimator__max_iter': 1000, 'base_estimator__multi_class': 'ovr', 'base_estimator__penalty': 'l2', 'base_estimator__random_state': None, 'base_estimator__tol': 0.0001, 'base_estimator__v…	{'proportion': 0.75, 'n_neighbors': 5}	{'proportion': 0.25, 'n_neighbors': 5}	{'proportion': 0.75, 'n_neighbors': 7}	{'proportion': 0.5, 'n_neighbors': 7}	{'proportion': 0.1, 'n_neighbors': 5}	{'proportion': 0.5, 'n_neighbors': 3}
DTS1	SupportVectorMachine	AHC	0.820297	0.146781	0.803797	0.617886	0.659574	0.743732	1.41387	158	13	3.05128	['CM', 'Clus', 'A']	{'base_estimator__C': 10.0, 'base_estimator__class_weight': None, 'base_estimator__dual': False, 'base_estimator__fit_intercept': True, 'base_estimator__intercept_scaling': 1, 'base_estimator__loss': 'squared_hinge', 'base_estimator__max_iter': 1000, 'base_estimator__multi_class': 'ovr', 'base_estimator__penalty': 'l2', 'base_estimator__random_state': None, 'base_estimator__tol': 0.0001, 'base_es…	{'base_estimator__C': 10.0, 'base_estimator__class_weight': None, 'base_estimator__dual': True, 'base_estimator__fit_intercept': True, 'base_estimator__intercept_scaling': 1, 'base_estimator__loss': 'hinge', 'base_estimator__max_iter': 1000, 'base_estimator__multi_class': 'ovr', 'base_estimator__penalty': 'l2', 'base_estimator__random_state': None, 'base_estimator__tol': 0.0001, 'base_estimator__…	{'base_estimator__C': 1.0, 'base_estimator__class_weight': None, 'base_estimator__dual': False, 'base_estimator__fit_intercept': True, 'base_estimator__intercept_scaling': 1, 'base_estimator__loss': 'squared_hinge', 'base_estimator__max_iter': 1000, 'base_estimator__multi_class': 'ovr', 'base_estimator__penalty': 'l1', 'base_estimator__random_state': None, 'base_estimator__tol': 0.0001, 'base_est…	{'base_estimator__C': 1.0, 'base_estimator__class_weight': None, 'base_estimator__dual': False, 'base_estimator__fit_intercept': True, 'base_estimator__intercept_scaling': 1, 'base_estimator__loss': 'squared_hinge', 'base_estimator__max_iter': 1000, 'base_estimator__multi_class': 'ovr', 'base_estimator__penalty': 'l1', 'base_estimator__random_state': None, 'base_estimator__tol': 0.0001, 'base_est…	{'base_estimator__C': 10.0, 'base_estimator__class_weight': None, 'base_estimator__dual': False, 'base_estimator__fit_intercept': True, 'base_estimator__intercept_scaling': 1, 'base_estimator__loss': 'squared_hinge', 'base_estimator__max_iter': 1000, 'base_estimator__multi_class': 'ovr', 'base_estimator__penalty': 'l1', 'base_estimator__random_state': None, 'base_estimator__tol': 0.0001, 'base_es…	{'base_estimator__C': 1.0, 'base_estimator__class_weight': None, 'base_estimator__dual': True, 'base_estimator__fit_intercept': True, 'base_estimator__intercept_scaling': 1, 'base_estimator__loss': 'hinge', 'base_estimator__max_iter': 1000, 'base_estimator__multi_class': 'ovr', 'base_estimator__penalty': 'l2', 'base_estimator__random_state': None, 'base_estimator__tol': 0.0001, 'base_estimator__v…	{'strategy': 'min'}	{'strategy': 'min'}	{'strategy': 'min'}	{'strategy': 'min'}	{'strategy': 'min'}	{'strategy': 'maj'}
DTS1	SupportVectorMachine	AND_SMOTE	0.828126	0.137487	0.820675	0.629921	0.680851	0.758016	0.158844	158	13	3.05128	['Ex', 'SO']	{'base_estimator__C': 10.0, 'base_estimator__class_weight': None, 'base_estimator__dual': True, 'base_estimator__fit_intercept': True, 'base_estimator__intercept_scaling': 1, 'base_estimator__loss': 'hinge', 'base_estimator__max_iter': 1000, 'base_estimator__multi_class': 'ovr', 'base_estimator__penalty': 'l2', 'base_estimator__random_state': None, 'base_estimator__tol': 0.0001, 'base_estimator__…	{'base_estimator__C': 10.0, 'base_estimator__class_weight': None, 'base_estimator__dual': True, 'base_estimator__fit_intercept': True, 'base_estimator__intercept_scaling': 1, 'base_estimator__loss': 'hinge', 'base_estimator__max_iter': 1000, 'base_estimator__multi_class': 'ovr', 'base_estimator__penalty': 'l2', 'base_estimator__random_state': None, 'base_estimator__tol': 0.0001, 'base_estimator__…	{'base_estimator__C': 10.0, 'base_estimator__class_weight': None, 'base_estimator__dual': True, 'base_estimator__fit_intercept': True, 'base_estimator__intercept_scaling': 1, 'base_estimator__loss': 'hinge', 'base_estimator__max_iter': 1000, 'base_estimator__multi_class': 'ovr', 'base_estimator__penalty': 'l2', 'base_estimator__random_state': None, 'base_estimator__tol': 0.0001, 'base_estimator__…	{'base_estimator__C': 10.0, 'base_estimator__class_weight': None, 'base_estimator__dual': True, 'base_estimator__fit_intercept': True, 'base_estimator__intercept_scaling': 1, 'base_estimator__loss': 'hinge', 'base_estimator__max_iter': 1000, 'base_estimator__multi_class': 'ovr', 'base_estimator__penalty': 'l2', 'base_estimator__random_state': None, 'base_estimator__tol': 0.0001, 'base_estimator__…	{'base_estimator__C': 1.0, 'base_estimator__class_weight': None, 'base_estimator__dual': False, 'base_estimator__fit_intercept': True, 'base_estimator__intercept_scaling': 1, 'base_estimator__loss': 'squared_hinge', 'base_estimator__max_iter': 1000, 'base_estimator__multi_class': 'ovr', 'base_estimator__penalty': 'l1', 'base_estimator__random_state': None, 'base_estimator__tol': 0.0001, 'base_est…	{'base_estimator__C': 10.0, 'base_estimator__class_weight': None, 'base_estimator__dual': True, 'base_estimator__fit_intercept': True, 'base_estimator__intercept_scaling': 1, 'base_estimator__loss': 'hinge', 'base_estimator__max_iter': 1000, 'base_estimator__multi_class': 'ovr', 'base_estimator__penalty': 'l2', 'base_estimator__random_state': None, 'base_estimator__tol': 0.0001, 'base_estimator__…	{'proportion': 0.75, 'K': 9}	{'proportion': 0.1, 'K': 9}	{'proportion': 0.75, 'K': 15}	{'proportion': 0.75, 'K': 15}	{'proportion': 1.0, 'K': 15}	{'proportion': 0.25, 'K': 21}
DTS1	SupportVectorMachine	ANS	0.829491	0.138617	0.820675	0.620939	0.670213	0.765543	0.129335	158	13	3.05128	['Ex', 'SO', 'DB']	{'base_estimator__C': 10.0, 'base_estimator__class_weight': None, 'base_estimator__dual': True, 'base_estimator__fit_intercept': True, 'base_estimator__intercept_scaling': 1, 'base_estimator__loss': 'hinge', 'base_estimator__max_iter': 1000, 'base_estimator__multi_class': 'ovr', 'base_estimator__penalty': 'l2', 'base_estimator__random_state': None, 'base_estimator__tol': 0.0001, 'base_estimator__…	{'base_estimator__C': 1.0, 'base_estimator__class_weight': None, 'base_estimator__dual': False, 'base_estimator__fit_intercept': True, 'base_estimator__intercept_scaling': 1, 'base_estimator__loss': 'squared_hinge', 'base_estimator__max_iter': 1000, 'base_estimator__multi_class': 'ovr', 'base_estimator__penalty': 'l2', 'base_estimator__random_state': None, 'base_estimator__tol': 0.0001, 'base_est…	{'base_estimator__C': 10.0, 'base_estimator__class_weight': None, 'base_estimator__dual': True, 'base_estimator__fit_intercept': True, 'base_estimator__intercept_scaling': 1, 'base_estimator__loss': 'hinge', 'base_estimator__max_iter': 1000, 'base_estimator__multi_class': 'ovr', 'base_estimator__penalty': 'l2', 'base_estimator__random_state': None, 'base_estimator__tol': 0.0001, 'base_estimator__…	{'base_estimator__C': 1.0, 'base_estimator__class_weight': None, 'base_estimator__dual': False, 'base_estimator__fit_intercept': True, 'base_estimator__intercept_scaling': 1, 'base_estimator__loss': 'squared_hinge', 'base_estimator__max_iter': 1000, 'base_estimator__multi_class': 'ovr', 'base_estimator__penalty': 'l2', 'base_estimator__random_state': None, 'base_estimator__tol': 0.0001, 'base_est…	{'base_estimator__C': 10.0, 'base_estimator__class_weight': None, 'base_estimator__dual': True, 'base_estimator__fit_intercept': True, 'base_estimator__intercept_scaling': 1, 'base_estimator__loss': 'hinge', 'base_estimator__max_iter': 1000, 'base_estimator__multi_class': 'ovr', 'base_estimator__penalty': 'l2', 'base_estimator__random_state': None, 'base_estimator__tol': 0.0001, 'base_estimator__…	{'base_estimator__C': 1.0, 'base_estimator__class_weight': None, 'base_estimator__dual': True, 'base_estimator__fit_intercept': True, 'base_estimator__intercept_scaling': 1, 'base_estimator__loss': 'hinge', 'base_estimator__max_iter': 1000, 'base_estimator__multi_class': 'ovr', 'base_estimator__penalty': 'l2', 'base_estimator__random_state': None, 'base_estimator__tol': 0.0001, 'base_estimator__v…	{'proportion': 0.75}	{'proportion': 0.25}	{'proportion': 2.0}	{'proportion': 2.0}	{'proportion': 0.75}	{'proportion': 1.5}
DTS1	SupportVectorMachine	ASMOBD	0.818885	0.137036	0.820675	0.608696	0.670213	0.741185	0.458989	158	13	3.05128	['Ex', 'NR', 'Clus']	{'base_estimator__C': 10.0, 'base_estimator__class_weight': None, 'base_estimator__dual': True, 'base_estimator__fit_intercept': True, 'base_estimator__intercept_scaling': 1, 'base_estimator__loss': 'hinge', 'base_estimator__max_iter': 1000, 'base_estimator__multi_class': 'ovr', 'base_estimator__penalty': 'l2', 'base_estimator__random_state': None, 'base_estimator__tol': 0.0001, 'base_estimator__…	{'base_estimator__C': 10.0, 'base_estimator__class_weight': None, 'base_estimator__dual': True, 'base_estimator__fit_intercept': True, 'base_estimator__intercept_scaling': 1, 'base_estimator__loss': 'hinge', 'base_estimator__max_iter': 1000, 'base_estimator__multi_class': 'ovr', 'base_estimator__penalty': 'l2', 'base_estimator__random_state': None, 'base_estimator__tol': 0.0001, 'base_estimator__…	{'base_estimator__C': 10.0, 'base_estimator__class_weight': None, 'base_estimator__dual': True, 'base_estimator__fit_intercept': True, 'base_estimator__intercept_scaling': 1, 'base_estimator__loss': 'hinge', 'base_estimator__max_iter': 1000, 'base_estimator__multi_class': 'ovr', 'base_estimator__penalty': 'l2', 'base_estimator__random_state': None, 'base_estimator__tol': 0.0001, 'base_estimator__…	{'base_estimator__C': 10.0, 'base_estimator__class_weight': None, 'base_estimator__dual': True, 'base_estimator__fit_intercept': True, 'base_estimator__intercept_scaling': 1, 'base_estimator__loss': 'hinge', 'base_estimator__max_iter': 1000, 'base_estimator__multi_class': 'ovr', 'base_estimator__penalty': 'l2', 'base_estimator__random_state': None, 'base_estimator__tol': 0.0001, 'base_estimator__…	{'base_estimator__C': 10.0, 'base_estimator__class_weight': None, 'base_estimator__dual': True, 'base_estimator__fit_intercept': True, 'base_estimator__intercept_scaling': 1, 'base_estimator__loss': 'hinge', 'base_estimator__max_iter': 1000, 'base_estimator__multi_class': 'ovr', 'base_estimator__penalty': 'l2', 'base_estimator__random_state': None, 'base_estimator__tol': 0.0001, 'base_estimator__…	{'base_estimator__C': 1.0, 'base_estimator__class_weight': None, 'base_estimator__dual': True, 'base_estimator__fit_intercept': True, 'base_estimator__intercept_scaling': 1, 'base_estimator__loss': 'hinge', 'base_estimator__max_iter': 1000, 'base_estimator__multi_class': 'ovr', 'base_estimator__penalty': 'l2', 'base_estimator__random_state': None, 'base_estimator__tol': 0.0001, 'base_estimator__v…	{'proportion': 0.5, 'min_samples': 3, 'eps': 0.3, 'eta': 0.5, 'T_1': 1.0, 'T_2': 1.0, 't_1': 4.0, 't_2': 4.0, 'a': 0.05, 'smoothing': 'sigmoid'}	{'proportion': 0.25, 'min_samples': 3, 'eps': 0.3, 'eta': 0.5, 'T_1': 0.7, 'T_2': 1.0, 't_1': 4.0, 't_2': 4.0, 'a': 0.1, 'smoothing': 'sigmoid'}	{'proportion': 2.0, 'min_samples': 3, 'eps': 0.3, 'eta': 0.5, 'T_1': 0.7, 'T_2': 0.7, 't_1': 4.0, 't_2': 4.0, 'a': 0.05, 'smoothing': 'sigmoid'}	{'proportion': 2.0, 'min_samples': 3, 'eps': 0.3, 'eta': 0.5, 'T_1': 0.7, 'T_2': 0.7, 't_1': 4.0, 't_2': 4.0, 'a': 0.05, 'smoothing': 'sigmoid'}	{'proportion': 0.25, 'min_samples': 3, 'eps': 0.3, 'eta': 0.5, 'T_1': 0.7, 'T_2': 1.0, 't_1': 4.0, 't_2': 4.0, 'a': 0.1, 'smoothing': 'sigmoid'}	{'proportion': 1.5, 'min_samples': 3, 'eps': 0.3, 'eta': 0.5, 'T_1': 0.7, 'T_2': 1.0, 't_1': 4.0, 't_2': 4.0, 'a': 0.05, 'smoothing': 'sigmoid'}
DTS1	SupportVectorMachine	A_SUWO	0.845316	0.136028	0.818565	0.648649	0.680851	0.782509	0.522517	158	13	3.05128	['Ex', 'Clus', 'DB', 'NR']	{'base_estimator__C': 10.0, 'base_estimator__class_weight': None, 'base_estimator__dual': True, 'base_estimator__fit_intercept': True, 'base_estimator__intercept_scaling': 1, 'base_estimator__loss': 'hinge', 'base_estimator__max_iter': 1000, 'base_estimator__multi_class': 'ovr', 'base_estimator__penalty': 'l2', 'base_estimator__random_state': None, 'base_estimator__tol': 0.0001, 'base_estimator__…	{'base_estimator__C': 10.0, 'base_estimator__class_weight': None, 'base_estimator__dual': True, 'base_estimator__fit_intercept': True, 'base_estimator__intercept_scaling': 1, 'base_estimator__loss': 'hinge', 'base_estimator__max_iter': 1000, 'base_estimator__multi_class': 'ovr', 'base_estimator__penalty': 'l2', 'base_estimator__random_state': None, 'base_estimator__tol': 0.0001, 'base_estimator__…	{'base_estimator__C': 10.0, 'base_estimator__class_weight': None, 'base_estimator__dual': True, 'base_estimator__fit_intercept': True, 'base_estimator__intercept_scaling': 1, 'base_estimator__loss': 'hinge', 'base_estimator__max_iter': 1000, 'base_estimator__multi_class': 'ovr', 'base_estimator__penalty': 'l2', 'base_estimator__random_state': None, 'base_estimator__tol': 0.0001, 'base_estimator__…	{'base_estimator__C': 10.0, 'base_estimator__class_weight': None, 'base_estimator__dual': True, 'base_estimator__fit_intercept': True, 'base_estimator__intercept_scaling': 1, 'base_estimator__loss': 'hinge', 'base_estimator__max_iter': 1000, 'base_estimator__multi_class': 'ovr', 'base_estimator__penalty': 'l2', 'base_estimator__random_state': None, 'base_estimator__tol': 0.0001, 'base_estimator__…	{'base_estimator__C': 10.0, 'base_estimator__class_weight': None, 'base_estimator__dual': True, 'base_estimator__fit_intercept': True, 'base_estimator__intercept_scaling': 1, 'base_estimator__loss': 'hinge', 'base_estimator__max_iter': 1000, 'base_estimator__multi_class': 'ovr', 'base_estimator__penalty': 'l2', 'base_estimator__random_state': None, 'base_estimator__tol': 0.0001, 'base_estimator__…	{'base_estimator__C': 1.0, 'base_estimator__class_weight': None, 'base_estimator__dual': True, 'base_estimator__fit_intercept': True, 'base_estimator__intercept_scaling': 1, 'base_estimator__loss': 'hinge', 'base_estimator__max_iter': 1000, 'base_estimator__multi_class': 'ovr', 'base_estimator__penalty': 'l2', 'base_estimator__random_state': None, 'base_estimator__tol': 0.0001, 'base_estimator__v…	{'proportion': 1.0, 'n_neighbors': 7, 'n_clus_maj': 9, 'c_thres': 0.8}	{'proportion': 0.25, 'n_neighbors': 7, 'n_clus_maj': 5, 'c_thres': 0.5}	{'proportion': 2.0, 'n_neighbors': 7, 'n_clus_maj': 5, 'c_thres': 0.5}	{'proportion': 1.0, 'n_neighbors': 7, 'n_clus_maj': 5, 'c_thres': 0.5}	{'proportion': 1.0, 'n_neighbors': 7, 'n_clus_maj': 9, 'c_thres': 0.8}	{'proportion': 1.5, 'n_neighbors': 3, 'n_clus_maj': 5, 'c_thres': 0.5}
DTS1	SupportVectorMachine	Assembled_SMOTE	0.826067	0.138652	0.816456	0.628788	0.680851	0.763037	0.141837	158	13	3.05128	['Ex', 'Clus', 'BL', 'SO']	{'base_estimator__C': 10.0, 'base_estimator__class_weight': None, 'base_estimator__dual': False, 'base_estimator__fit_intercept': True, 'base_estimator__intercept_scaling': 1, 'base_estimator__loss': 'squared_hinge', 'base_estimator__max_iter': 1000, 'base_estimator__multi_class': 'ovr', 'base_estimator__penalty': 'l2', 'base_estimator__random_state': None, 'base_estimator__tol': 0.0001, 'base_es…	{'base_estimator__C': 10.0, 'base_estimator__class_weight': None, 'base_estimator__dual': False, 'base_estimator__fit_intercept': True, 'base_estimator__intercept_scaling': 1, 'base_estimator__loss': 'squared_hinge', 'base_estimator__max_iter': 1000, 'base_estimator__multi_class': 'ovr', 'base_estimator__penalty': 'l1', 'base_estimator__random_state': None, 'base_estimator__tol': 0.0001, 'base_es…	{'base_estimator__C': 10.0, 'base_estimator__class_weight': None, 'base_estimator__dual': True, 'base_estimator__fit_intercept': True, 'base_estimator__intercept_scaling': 1, 'base_estimator__loss': 'hinge', 'base_estimator__max_iter': 1000, 'base_estimator__multi_class': 'ovr', 'base_estimator__penalty': 'l2', 'base_estimator__random_state': None, 'base_estimator__tol': 0.0001, 'base_estimator__…	{'base_estimator__C': 10.0, 'base_estimator__class_weight': None, 'base_estimator__dual': True, 'base_estimator__fit_intercept': True, 'base_estimator__intercept_scaling': 1, 'base_estimator__loss': 'hinge', 'base_estimator__max_iter': 1000, 'base_estimator__multi_class': 'ovr', 'base_estimator__penalty': 'l2', 'base_estimator__random_state': None, 'base_estimator__tol': 0.0001, 'base_estimator__…	{'base_estimator__C': 1.0, 'base_estimator__class_weight': None, 'base_estimator__dual': False, 'base_estimator__fit_intercept': True, 'base_estimator__intercept_scaling': 1, 'base_estimator__loss': 'squared_hinge', 'base_estimator__max_iter': 1000, 'base_estimator__multi_class': 'ovr', 'base_estimator__penalty': 'l2', 'base_estimator__random_state': None, 'base_estimator__tol': 0.0001, 'base_est…	{'base_estimator__C': 10.0, 'base_estimator__class_weight': None, 'base_estimator__dual': True, 'base_estimator__fit_intercept': True, 'base_estimator__intercept_scaling': 1, 'base_estimator__loss': 'hinge', 'base_estimator__max_iter': 1000, 'base_estimator__multi_class': 'ovr', 'base_estimator__penalty': 'l2', 'base_estimator__random_state': None, 'base_estimator__tol': 0.0001, 'base_estimator__…	{'proportion': 2.0, 'n_neighbors': 5, 'pop': 5, 'thres': 0.5}	{'proportion': 0.25, 'n_neighbors': 3, 'pop': 2, 'thres': 0.5}	{'proportion': 0.75, 'n_neighbors': 3, 'pop': 5, 'thres': 0.3}	{'proportion': 0.75, 'n_neighbors': 3, 'pop': 5, 'thres': 0.3}	{'proportion': 0.5, 'n_neighbors': 5, 'pop': 5, 'thres': 0.5}	{'proportion': 0.25, 'n_neighbors': 3, 'pop': 2, 'thres': 0.3}
DTS1	SupportVectorMachine	Borderline_SMOTE1	0.838517	0.136678	0.814346	0.643599	0.680851	0.78675	0.0263836	158	13	3.05128	['SO', 'Ex', 'BL']	{'base_estimator__C': 10.0, 'base_estimator__class_weight': None, 'base_estimator__dual': True, 'base_estimator__fit_intercept': True, 'base_estimator__intercept_scaling': 1, 'base_estimator__loss': 'hinge', 'base_estimator__max_iter': 1000, 'base_estimator__multi_class': 'ovr', 'base_estimator__penalty': 'l2', 'base_estimator__random_state': None, 'base_estimator__tol': 0.0001, 'base_estimator__…	{'base_estimator__C': 10.0, 'base_estimator__class_weight': None, 'base_estimator__dual': False, 'base_estimator__fit_intercept': True, 'base_estimator__intercept_scaling': 1, 'base_estimator__loss': 'squared_hinge', 'base_estimator__max_iter': 1000, 'base_estimator__multi_class': 'ovr', 'base_estimator__penalty': 'l2', 'base_estimator__random_state': None, 'base_estimator__tol': 0.0001, 'base_es…	{'base_estimator__C': 10.0, 'base_estimator__class_weight': None, 'base_estimator__dual': True, 'base_estimator__fit_intercept': True, 'base_estimator__intercept_scaling': 1, 'base_estimator__loss': 'hinge', 'base_estimator__max_iter': 1000, 'base_estimator__multi_class': 'ovr', 'base_estimator__penalty': 'l2', 'base_estimator__random_state': None, 'base_estimator__tol': 0.0001, 'base_estimator__…	{'base_estimator__C': 10.0, 'base_estimator__class_weight': None, 'base_estimator__dual': True, 'base_estimator__fit_intercept': True, 'base_estimator__intercept_scaling': 1, 'base_estimator__loss': 'hinge', 'base_estimator__max_iter': 1000, 'base_estimator__multi_class': 'ovr', 'base_estimator__penalty': 'l2', 'base_estimator__random_state': None, 'base_estimator__tol': 0.0001, 'base_estimator__…	{'base_estimator__C': 10.0, 'base_estimator__class_weight': None, 'base_estimator__dual': True, 'base_estimator__fit_intercept': True, 'base_estimator__intercept_scaling': 1, 'base_estimator__loss': 'hinge', 'base_estimator__max_iter': 1000, 'base_estimator__multi_class': 'ovr', 'base_estimator__penalty': 'l2', 'base_estimator__random_state': None, 'base_estimator__tol': 0.0001, 'base_estimator__…	{'base_estimator__C': 1.0, 'base_estimator__class_weight': None, 'base_estimator__dual': True, 'base_estimator__fit_intercept': True, 'base_estimator__intercept_scaling': 1, 'base_estimator__loss': 'hinge', 'base_estimator__max_iter': 1000, 'base_estimator__multi_class': 'ovr', 'base_estimator__penalty': 'l2', 'base_estimator__random_state': None, 'base_estimator__tol': 0.0001, 'base_estimator__v…	{'proportion': 1.5, 'n_neighbors': 7, 'k_neighbors': 5}	{'proportion': 0.1, 'n_neighbors': 5, 'k_neighbors': 3}	{'proportion': 1.5, 'n_neighbors': 7, 'k_neighbors': 5}	{'proportion': 1.5, 'n_neighbors': 7, 'k_neighbors': 5}	{'proportion': 0.75, 'n_neighbors': 5, 'k_neighbors': 5}	{'proportion': 0.75, 'n_neighbors': 3, 'k_neighbors': 5}
DTS1	SupportVectorMachine	Borderline_SMOTE2	0.834614	0.138415	0.805907	0.636042	0.680851	0.778121	0.0283992	158	13	3.05128	['SO', 'Ex', 'BL']	{'base_estimator__C': 10.0, 'base_estimator__class_weight': None, 'base_estimator__dual': True, 'base_estimator__fit_intercept': True, 'base_estimator__intercept_scaling': 1, 'base_estimator__loss': 'hinge', 'base_estimator__max_iter': 1000, 'base_estimator__multi_class': 'ovr', 'base_estimator__penalty': 'l2', 'base_estimator__random_state': None, 'base_estimator__tol': 0.0001, 'base_estimator__…	{'base_estimator__C': 10.0, 'base_estimator__class_weight': None, 'base_estimator__dual': True, 'base_estimator__fit_intercept': True, 'base_estimator__intercept_scaling': 1, 'base_estimator__loss': 'hinge', 'base_estimator__max_iter': 1000, 'base_estimator__multi_class': 'ovr', 'base_estimator__penalty': 'l2', 'base_estimator__random_state': None, 'base_estimator__tol': 0.0001, 'base_estimator__…	{'base_estimator__C': 10.0, 'base_estimator__class_weight': None, 'base_estimator__dual': True, 'base_estimator__fit_intercept': True, 'base_estimator__intercept_scaling': 1, 'base_estimator__loss': 'hinge', 'base_estimator__max_iter': 1000, 'base_estimator__multi_class': 'ovr', 'base_estimator__penalty': 'l2', 'base_estimator__random_state': None, 'base_estimator__tol': 0.0001, 'base_estimator__…	{'base_estimator__C': 10.0, 'base_estimator__class_weight': None, 'base_estimator__dual': True, 'base_estimator__fit_intercept': True, 'base_estimator__intercept_scaling': 1, 'base_estimator__loss': 'hinge', 'base_estimator__max_iter': 1000, 'base_estimator__multi_class': 'ovr', 'base_estimator__penalty': 'l2', 'base_estimator__random_state': None, 'base_estimator__tol': 0.0001, 'base_estimator__…	{'base_estimator__C': 1.0, 'base_estimator__class_weight': None, 'base_estimator__dual': False, 'base_estimator__fit_intercept': True, 'base_estimator__intercept_scaling': 1, 'base_estimator__loss': 'squared_hinge', 'base_estimator__max_iter': 1000, 'base_estimator__multi_class': 'ovr', 'base_estimator__penalty': 'l2', 'base_estimator__random_state': None, 'base_estimator__tol': 0.0001, 'base_est…	{'base_estimator__C': 1.0, 'base_estimator__class_weight': None, 'base_estimator__dual': True, 'base_estimator__fit_intercept': True, 'base_estimator__intercept_scaling': 1, 'base_estimator__loss': 'hinge', 'base_estimator__max_iter': 1000, 'base_estimator__multi_class': 'ovr', 'base_estimator__penalty': 'l2', 'base_estimator__random_state': None, 'base_estimator__tol': 0.0001, 'base_estimator__v…	{'proportion': 0.5, 'n_neighbors': 7, 'k_neighbors': 3}	{'proportion': 0.25, 'n_neighbors': 5, 'k_neighbors': 5}	{'proportion': 0.75, 'n_neighbors': 7, 'k_neighbors': 7}	{'proportion': 0.75, 'n_neighbors': 7, 'k_neighbors': 7}	{'proportion': 1.5, 'n_neighbors': 7, 'k_neighbors': 3}	{'proportion': 1.0, 'n_neighbors': 3, 'k_neighbors': 5}
DTS1	SupportVectorMachine	CBSO	0.820489	0.139161	0.810127	0.608696	0.659574	0.754058	0.0708663	158	13	3.05128	['Clus', 'DB', 'Ex', 'SO']	{'base_estimator__C': 10.0, 'base_estimator__class_weight': None, 'base_estimator__dual': True, 'base_estimator__fit_intercept': True, 'base_estimator__intercept_scaling': 1, 'base_estimator__loss': 'hinge', 'base_estimator__max_iter': 1000, 'base_estimator__multi_class': 'ovr', 'base_estimator__penalty': 'l2', 'base_estimator__random_state': None, 'base_estimator__tol': 0.0001, 'base_estimator__…	{'base_estimator__C': 10.0, 'base_estimator__class_weight': None, 'base_estimator__dual': False, 'base_estimator__fit_intercept': True, 'base_estimator__intercept_scaling': 1, 'base_estimator__loss': 'squared_hinge', 'base_estimator__max_iter': 1000, 'base_estimator__multi_class': 'ovr', 'base_estimator__penalty': 'l2', 'base_estimator__random_state': None, 'base_estimator__tol': 0.0001, 'base_es…	{'base_estimator__C': 1.0, 'base_estimator__class_weight': None, 'base_estimator__dual': True, 'base_estimator__fit_intercept': True, 'base_estimator__intercept_scaling': 1, 'base_estimator__loss': 'hinge', 'base_estimator__max_iter': 1000, 'base_estimator__multi_class': 'ovr', 'base_estimator__penalty': 'l2', 'base_estimator__random_state': None, 'base_estimator__tol': 0.0001, 'base_estimator__v…	{'base_estimator__C': 10.0, 'base_estimator__class_weight': None, 'base_estimator__dual': True, 'base_estimator__fit_intercept': True, 'base_estimator__intercept_scaling': 1, 'base_estimator__loss': 'hinge', 'base_estimator__max_iter': 1000, 'base_estimator__multi_class': 'ovr', 'base_estimator__penalty': 'l2', 'base_estimator__random_state': None, 'base_estimator__tol': 0.0001, 'base_estimator__…	{'base_estimator__C': 10.0, 'base_estimator__class_weight': None, 'base_estimator__dual': False, 'base_estimator__fit_intercept': True, 'base_estimator__intercept_scaling': 1, 'base_estimator__loss': 'squared_hinge', 'base_estimator__max_iter': 1000, 'base_estimator__multi_class': 'ovr', 'base_estimator__penalty': 'l2', 'base_estimator__random_state': None, 'base_estimator__tol': 0.0001, 'base_es…	{'base_estimator__C': 1.0, 'base_estimator__class_weight': None, 'base_estimator__dual': True, 'base_estimator__fit_intercept': True, 'base_estimator__intercept_scaling': 1, 'base_estimator__loss': 'hinge', 'base_estimator__max_iter': 1000, 'base_estimator__multi_class': 'ovr', 'base_estimator__penalty': 'l2', 'base_estimator__random_state': None, 'base_estimator__tol': 0.0001, 'base_estimator__v…	{'proportion': 0.5, 'n_neighbors': 3, 'C_p': 1.6}	{'proportion': 0.1, 'n_neighbors': 3, 'C_p': 1.0}	{'proportion': 1.5, 'n_neighbors': 5, 'C_p': 1.6}	{'proportion': 0.5, 'n_neighbors': 3, 'C_p': 1.6}	{'proportion': 0.1, 'n_neighbors': 5, 'C_p': 1.0}	{'proportion': 1.5, 'n_neighbors': 5, 'C_p': 1.6}
DTS1	SupportVectorMachine	CCR	0.824655	0.139265	0.820675	0.615917	0.680851	0.764088	0.324401	158	13	3.05128	['Ex']	{'base_estimator__C': 10.0, 'base_estimator__class_weight': None, 'base_estimator__dual': False, 'base_estimator__fit_intercept': True, 'base_estimator__intercept_scaling': 1, 'base_estimator__loss': 'squared_hinge', 'base_estimator__max_iter': 1000, 'base_estimator__multi_class': 'ovr', 'base_estimator__penalty': 'l2', 'base_estimator__random_state': None, 'base_estimator__tol': 0.0001, 'base_es…	{'base_estimator__C': 1.0, 'base_estimator__class_weight': None, 'base_estimator__dual': False, 'base_estimator__fit_intercept': True, 'base_estimator__intercept_scaling': 1, 'base_estimator__loss': 'squared_hinge', 'base_estimator__max_iter': 1000, 'base_estimator__multi_class': 'ovr', 'base_estimator__penalty': 'l2', 'base_estimator__random_state': None, 'base_estimator__tol': 0.0001, 'base_est…	{'base_estimator__C': 10.0, 'base_estimator__class_weight': None, 'base_estimator__dual': True, 'base_estimator__fit_intercept': True, 'base_estimator__intercept_scaling': 1, 'base_estimator__loss': 'hinge', 'base_estimator__max_iter': 1000, 'base_estimator__multi_class': 'ovr', 'base_estimator__penalty': 'l2', 'base_estimator__random_state': None, 'base_estimator__tol': 0.0001, 'base_estimator__…	{'base_estimator__C': 10.0, 'base_estimator__class_weight': None, 'base_estimator__dual': True, 'base_estimator__fit_intercept': True, 'base_estimator__intercept_scaling': 1, 'base_estimator__loss': 'hinge', 'base_estimator__max_iter': 1000, 'base_estimator__multi_class': 'ovr', 'base_estimator__penalty': 'l2', 'base_estimator__random_state': None, 'base_estimator__tol': 0.0001, 'base_estimator__…	{'base_estimator__C': 10.0, 'base_estimator__class_weight': None, 'base_estimator__dual': False, 'base_estimator__fit_intercept': True, 'base_estimator__intercept_scaling': 1, 'base_estimator__loss': 'squared_hinge', 'base_estimator__max_iter': 1000, 'base_estimator__multi_class': 'ovr', 'base_estimator__penalty': 'l2', 'base_estimator__random_state': None, 'base_estimator__tol': 0.0001, 'base_es…	{'base_estimator__C': 10.0, 'base_estimator__class_weight': None, 'base_estimator__dual': True, 'base_estimator__fit_intercept': True, 'base_estimator__intercept_scaling': 1, 'base_estimator__loss': 'hinge', 'base_estimator__max_iter': 1000, 'base_estimator__multi_class': 'ovr', 'base_estimator__penalty': 'l2', 'base_estimator__random_state': None, 'base_estimator__tol': 0.0001, 'base_estimator__…	{'proportion': 2.0, 'energy': 0.01, 'scaling': 0.0}	{'proportion': 0.1, 'energy': 1.0, 'scaling': 0.0}	{'proportion': 0.75, 'energy': 0.05, 'scaling': 0.0}	{'proportion': 0.75, 'energy': 0.05, 'scaling': 0.0}	{'proportion': 0.1, 'energy': 1.0, 'scaling': 0.0}	{'proportion': 1.5, 'energy': 100.0, 'scaling': 0.0}
DTS1	SupportVectorMachine	CE_SMOTE	0.82815	0.136849	0.822785	0.630252	0.680851	0.756198	3.54267	158	13	3.05128	['Ex', 'BL', 'Clus', 'SO']	{'base_estimator__C': 10.0, 'base_estimator__class_weight': None, 'base_estimator__dual': True, 'base_estimator__fit_intercept': True, 'base_estimator__intercept_scaling': 1, 'base_estimator__loss': 'hinge', 'base_estimator__max_iter': 1000, 'base_estimator__multi_class': 'ovr', 'base_estimator__penalty': 'l2', 'base_estimator__random_state': None, 'base_estimator__tol': 0.0001, 'base_estimator__…	{'base_estimator__C': 1.0, 'base_estimator__class_weight': None, 'base_estimator__dual': False, 'base_estimator__fit_intercept': True, 'base_estimator__intercept_scaling': 1, 'base_estimator__loss': 'squared_hinge', 'base_estimator__max_iter': 1000, 'base_estimator__multi_class': 'ovr', 'base_estimator__penalty': 'l1', 'base_estimator__random_state': None, 'base_estimator__tol': 0.0001, 'base_est…	{'base_estimator__C': 1.0, 'base_estimator__class_weight': None, 'base_estimator__dual': True, 'base_estimator__fit_intercept': True, 'base_estimator__intercept_scaling': 1, 'base_estimator__loss': 'hinge', 'base_estimator__max_iter': 1000, 'base_estimator__multi_class': 'ovr', 'base_estimator__penalty': 'l2', 'base_estimator__random_state': None, 'base_estimator__tol': 0.0001, 'base_estimator__v…	{'base_estimator__C': 1.0, 'base_estimator__class_weight': None, 'base_estimator__dual': False, 'base_estimator__fit_intercept': True, 'base_estimator__intercept_scaling': 1, 'base_estimator__loss': 'squared_hinge', 'base_estimator__max_iter': 1000, 'base_estimator__multi_class': 'ovr', 'base_estimator__penalty': 'l1', 'base_estimator__random_state': None, 'base_estimator__tol': 0.0001, 'base_est…	{'base_estimator__C': 10.0, 'base_estimator__class_weight': None, 'base_estimator__dual': True, 'base_estimator__fit_intercept': True, 'base_estimator__intercept_scaling': 1, 'base_estimator__loss': 'hinge', 'base_estimator__max_iter': 1000, 'base_estimator__multi_class': 'ovr', 'base_estimator__penalty': 'l2', 'base_estimator__random_state': None, 'base_estimator__tol': 0.0001, 'base_estimator__…	{'base_estimator__C': 1.0, 'base_estimator__class_weight': None, 'base_estimator__dual': True, 'base_estimator__fit_intercept': True, 'base_estimator__intercept_scaling': 1, 'base_estimator__loss': 'hinge', 'base_estimator__max_iter': 1000, 'base_estimator__multi_class': 'ovr', 'base_estimator__penalty': 'l2', 'base_estimator__random_state': None, 'base_estimator__tol': 0.0001, 'base_estimator__v…	{'proportion': 1.5, 'h': 5, 'k': 3, 'alpha': 0.8}	{'proportion': 0.25, 'h': 15, 'k': 5, 'alpha': 0.8}	{'proportion': 1.0, 'h': 10, 'k': 7, 'alpha': 0.5}	{'proportion': 0.5, 'h': 5, 'k': 3, 'alpha': 0.5}	{'proportion': 0.1, 'h': 15, 'k': 7, 'alpha': 0.8}	{'proportion': 0.5, 'h': 5, 'k': 7, 'alpha': 0.2}
DTS1	SupportVectorMachine	CURE_SMOTE	0.830688	0.136767	0.822785	0.623932	0.680851	0.756356	0.0406264	158	13	3.05128	['Ex', 'Clus']	{'base_estimator__C': 10.0, 'base_estimator__class_weight': None, 'base_estimator__dual': True, 'base_estimator__fit_intercept': True, 'base_estimator__intercept_scaling': 1, 'base_estimator__loss': 'hinge', 'base_estimator__max_iter': 1000, 'base_estimator__multi_class': 'ovr', 'base_estimator__penalty': 'l2', 'base_estimator__random_state': None, 'base_estimator__tol': 0.0001, 'base_estimator__…	{'base_estimator__C': 1.0, 'base_estimator__class_weight': None, 'base_estimator__dual': False, 'base_estimator__fit_intercept': True, 'base_estimator__intercept_scaling': 1, 'base_estimator__loss': 'squared_hinge', 'base_estimator__max_iter': 1000, 'base_estimator__multi_class': 'ovr', 'base_estimator__penalty': 'l2', 'base_estimator__random_state': None, 'base_estimator__tol': 0.0001, 'base_est…	{'base_estimator__C': 10.0, 'base_estimator__class_weight': None, 'base_estimator__dual': True, 'base_estimator__fit_intercept': True, 'base_estimator__intercept_scaling': 1, 'base_estimator__loss': 'hinge', 'base_estimator__max_iter': 1000, 'base_estimator__multi_class': 'ovr', 'base_estimator__penalty': 'l2', 'base_estimator__random_state': None, 'base_estimator__tol': 0.0001, 'base_estimator__…	{'base_estimator__C': 10.0, 'base_estimator__class_weight': None, 'base_estimator__dual': False, 'base_estimator__fit_intercept': True, 'base_estimator__intercept_scaling': 1, 'base_estimator__loss': 'squared_hinge', 'base_estimator__max_iter': 1000, 'base_estimator__multi_class': 'ovr', 'base_estimator__penalty': 'l1', 'base_estimator__random_state': None, 'base_estimator__tol': 0.0001, 'base_es…	{'base_estimator__C': 1.0, 'base_estimator__class_weight': None, 'base_estimator__dual': False, 'base_estimator__fit_intercept': True, 'base_estimator__intercept_scaling': 1, 'base_estimator__loss': 'squared_hinge', 'base_estimator__max_iter': 1000, 'base_estimator__multi_class': 'ovr', 'base_estimator__penalty': 'l2', 'base_estimator__random_state': None, 'base_estimator__tol': 0.0001, 'base_est…	{'base_estimator__C': 1.0, 'base_estimator__class_weight': None, 'base_estimator__dual': True, 'base_estimator__fit_intercept': True, 'base_estimator__intercept_scaling': 1, 'base_estimator__loss': 'hinge', 'base_estimator__max_iter': 1000, 'base_estimator__multi_class': 'ovr', 'base_estimator__penalty': 'l2', 'base_estimator__random_state': None, 'base_estimator__tol': 0.0001, 'base_estimator__v…	{'proportion': 2.0, 'n_clusters': 5, 'noise_th': 3}	{'proportion': 0.25, 'n_clusters': 15, 'noise_th': 3}	{'proportion': 1.5, 'n_clusters': 10, 'noise_th': 3}	{'proportion': 0.5, 'n_clusters': 10, 'noise_th': 3}	{'proportion': 0.1, 'n_clusters': 15, 'noise_th': 3}	{'proportion': 1.5, 'n_clusters': 10, 'noise_th': 1}
DTS1	SupportVectorMachine	DBSMOTE	0.826522	0.137076	0.827004	0.634921	0.680851	0.762362	0.104094	158	13	3.05128	['Ex', 'NR', 'Clus', 'DB']	{'base_estimator__C': 10.0, 'base_estimator__class_weight': None, 'base_estimator__dual': False, 'base_estimator__fit_intercept': True, 'base_estimator__intercept_scaling': 1, 'base_estimator__loss': 'squared_hinge', 'base_estimator__max_iter': 1000, 'base_estimator__multi_class': 'ovr', 'base_estimator__penalty': 'l2', 'base_estimator__random_state': None, 'base_estimator__tol': 0.0001, 'base_es…	{'base_estimator__C': 10.0, 'base_estimator__class_weight': None, 'base_estimator__dual': False, 'base_estimator__fit_intercept': True, 'base_estimator__intercept_scaling': 1, 'base_estimator__loss': 'squared_hinge', 'base_estimator__max_iter': 1000, 'base_estimator__multi_class': 'ovr', 'base_estimator__penalty': 'l1', 'base_estimator__random_state': None, 'base_estimator__tol': 0.0001, 'base_es…	{'base_estimator__C': 1.0, 'base_estimator__class_weight': None, 'base_estimator__dual': True, 'base_estimator__fit_intercept': True, 'base_estimator__intercept_scaling': 1, 'base_estimator__loss': 'hinge', 'base_estimator__max_iter': 1000, 'base_estimator__multi_class': 'ovr', 'base_estimator__penalty': 'l2', 'base_estimator__random_state': None, 'base_estimator__tol': 0.0001, 'base_estimator__v…	{'base_estimator__C': 1.0, 'base_estimator__class_weight': None, 'base_estimator__dual': True, 'base_estimator__fit_intercept': True, 'base_estimator__intercept_scaling': 1, 'base_estimator__loss': 'hinge', 'base_estimator__max_iter': 1000, 'base_estimator__multi_class': 'ovr', 'base_estimator__penalty': 'l2', 'base_estimator__random_state': None, 'base_estimator__tol': 0.0001, 'base_estimator__v…	{'base_estimator__C': 1.0, 'base_estimator__class_weight': None, 'base_estimator__dual': False, 'base_estimator__fit_intercept': True, 'base_estimator__intercept_scaling': 1, 'base_estimator__loss': 'squared_hinge', 'base_estimator__max_iter': 1000, 'base_estimator__multi_class': 'ovr', 'base_estimator__penalty': 'l2', 'base_estimator__random_state': None, 'base_estimator__tol': 0.0001, 'base_est…	{'base_estimator__C': 1.0, 'base_estimator__class_weight': None, 'base_estimator__dual': True, 'base_estimator__fit_intercept': True, 'base_estimator__intercept_scaling': 1, 'base_estimator__loss': 'hinge', 'base_estimator__max_iter': 1000, 'base_estimator__multi_class': 'ovr', 'base_estimator__penalty': 'l2', 'base_estimator__random_state': None, 'base_estimator__tol': 0.0001, 'base_estimator__v…	{'proportion': 0.75, 'eps': 1.2, 'min_samples': 5}	{'proportion': 0.25, 'eps': 0.8, 'min_samples': 5}	{'proportion': 1.5, 'eps': 1.2, 'min_samples': 5}	{'proportion': 1.0, 'eps': 1.2, 'min_samples': 5}	{'proportion': 1.5, 'eps': 0.8, 'min_samples': 5}	{'proportion': 0.5, 'eps': 1.2, 'min_samples': 3}
DTS1	SupportVectorMachine	DE_oversampling	0.819747	0.138776	0.816456	0.612546	0.670213	0.753868	1.67852	158	13	3.05128	['CM', 'Clus']	{'base_estimator__C': 10.0, 'base_estimator__class_weight': None, 'base_estimator__dual': True, 'base_estimator__fit_intercept': True, 'base_estimator__intercept_scaling': 1, 'base_estimator__loss': 'hinge', 'base_estimator__max_iter': 1000, 'base_estimator__multi_class': 'ovr', 'base_estimator__penalty': 'l2', 'base_estimator__random_state': None, 'base_estimator__tol': 0.0001, 'base_estimator__…	{'base_estimator__C': 1.0, 'base_estimator__class_weight': None, 'base_estimator__dual': False, 'base_estimator__fit_intercept': True, 'base_estimator__intercept_scaling': 1, 'base_estimator__loss': 'squared_hinge', 'base_estimator__max_iter': 1000, 'base_estimator__multi_class': 'ovr', 'base_estimator__penalty': 'l2', 'base_estimator__random_state': None, 'base_estimator__tol': 0.0001, 'base_est…	{'base_estimator__C': 1.0, 'base_estimator__class_weight': None, 'base_estimator__dual': False, 'base_estimator__fit_intercept': True, 'base_estimator__intercept_scaling': 1, 'base_estimator__loss': 'squared_hinge', 'base_estimator__max_iter': 1000, 'base_estimator__multi_class': 'ovr', 'base_estimator__penalty': 'l1', 'base_estimator__random_state': None, 'base_estimator__tol': 0.0001, 'base_est…	{'base_estimator__C': 1.0, 'base_estimator__class_weight': None, 'base_estimator__dual': False, 'base_estimator__fit_intercept': True, 'base_estimator__intercept_scaling': 1, 'base_estimator__loss': 'squared_hinge', 'base_estimator__max_iter': 1000, 'base_estimator__multi_class': 'ovr', 'base_estimator__penalty': 'l1', 'base_estimator__random_state': None, 'base_estimator__tol': 0.0001, 'base_est…	{'base_estimator__C': 10.0, 'base_estimator__class_weight': None, 'base_estimator__dual': True, 'base_estimator__fit_intercept': True, 'base_estimator__intercept_scaling': 1, 'base_estimator__loss': 'hinge', 'base_estimator__max_iter': 1000, 'base_estimator__multi_class': 'ovr', 'base_estimator__penalty': 'l2', 'base_estimator__random_state': None, 'base_estimator__tol': 0.0001, 'base_estimator__…	{'base_estimator__C': 1.0, 'base_estimator__class_weight': None, 'base_estimator__dual': True, 'base_estimator__fit_intercept': True, 'base_estimator__intercept_scaling': 1, 'base_estimator__loss': 'hinge', 'base_estimator__max_iter': 1000, 'base_estimator__multi_class': 'ovr', 'base_estimator__penalty': 'l2', 'base_estimator__random_state': None, 'base_estimator__tol': 0.0001, 'base_estimator__v…	{'proportion': 0.1, 'n_neighbors': 5, 'crossover_rate': 0.5, 'similarity_threshold': 0.9, 'n_clusters': 10}	{'proportion': 0.1, 'n_neighbors': 7, 'crossover_rate': 0.9, 'similarity_threshold': 0.5, 'n_clusters': 50}	{'proportion': 0.75, 'n_neighbors': 3, 'crossover_rate': 0.1, 'similarity_threshold': 0.5, 'n_clusters': 10}	{'proportion': 0.75, 'n_neighbors': 3, 'crossover_rate': 0.1, 'similarity_threshold': 0.5, 'n_clusters': 10}	{'proportion': 1.5, 'n_neighbors': 7, 'crossover_rate': 0.5, 'similarity_threshold': 0.9, 'n_clusters': 50}	{'proportion': 2.0, 'n_neighbors': 7, 'crossover_rate': 0.5, 'similarity_threshold': 0.5, 'n_clusters': 50}
DTS1	SupportVectorMachine	E_SMOTE	0.777538	0.155211	0.797468	0.568345	0.62766	0.72459	2.69182	158	13	3.05128	['Ex', 'DR', 'M', 'CM']	{'base_estimator__C': 10.0, 'base_estimator__class_weight': None, 'base_estimator__dual': False, 'base_estimator__fit_intercept': True, 'base_estimator__intercept_scaling': 1, 'base_estimator__loss': 'squared_hinge', 'base_estimator__max_iter': 1000, 'base_estimator__multi_class': 'ovr', 'base_estimator__penalty': 'l2', 'base_estimator__random_state': None, 'base_estimator__tol': 0.0001, 'base_es…	{'base_estimator__C': 1.0, 'base_estimator__class_weight': None, 'base_estimator__dual': False, 'base_estimator__fit_intercept': True, 'base_estimator__intercept_scaling': 1, 'base_estimator__loss': 'squared_hinge', 'base_estimator__max_iter': 1000, 'base_estimator__multi_class': 'ovr', 'base_estimator__penalty': 'l1', 'base_estimator__random_state': None, 'base_estimator__tol': 0.0001, 'base_est…	{'base_estimator__C': 10.0, 'base_estimator__class_weight': None, 'base_estimator__dual': False, 'base_estimator__fit_intercept': True, 'base_estimator__intercept_scaling': 1, 'base_estimator__loss': 'squared_hinge', 'base_estimator__max_iter': 1000, 'base_estimator__multi_class': 'ovr', 'base_estimator__penalty': 'l1', 'base_estimator__random_state': None, 'base_estimator__tol': 0.0001, 'base_es…	{'base_estimator__C': 1.0, 'base_estimator__class_weight': None, 'base_estimator__dual': False, 'base_estimator__fit_intercept': True, 'base_estimator__intercept_scaling': 1, 'base_estimator__loss': 'squared_hinge', 'base_estimator__max_iter': 1000, 'base_estimator__multi_class': 'ovr', 'base_estimator__penalty': 'l2', 'base_estimator__random_state': None, 'base_estimator__tol': 0.0001, 'base_est…	{'base_estimator__C': 10.0, 'base_estimator__class_weight': None, 'base_estimator__dual': False, 'base_estimator__fit_intercept': True, 'base_estimator__intercept_scaling': 1, 'base_estimator__loss': 'squared_hinge', 'base_estimator__max_iter': 1000, 'base_estimator__multi_class': 'ovr', 'base_estimator__penalty': 'l2', 'base_estimator__random_state': None, 'base_estimator__tol': 0.0001, 'base_es…	{'base_estimator__C': 1.0, 'base_estimator__class_weight': None, 'base_estimator__dual': False, 'base_estimator__fit_intercept': True, 'base_estimator__intercept_scaling': 1, 'base_estimator__loss': 'squared_hinge', 'base_estimator__max_iter': 1000, 'base_estimator__multi_class': 'ovr', 'base_estimator__penalty': 'l1', 'base_estimator__random_state': None, 'base_estimator__tol': 0.0001, 'base_est…	{'proportion': 2.0, 'n_neighbors': 7, 'min_features': 3}	{'proportion': 0.1, 'n_neighbors': 5, 'min_features': 3}	{'proportion': 1.0, 'n_neighbors': 7, 'min_features': 3}	{'proportion': 0.75, 'n_neighbors': 7, 'min_features': 3}	{'proportion': 0.1, 'n_neighbors': 5, 'min_features': 2}	{'proportion': 0.25, 'n_neighbors': 7, 'min_features': 1}
DTS1	SupportVectorMachine	Edge_Det_SMOTE	0.822859	0.138907	0.812236	0.617021	0.680851	0.762315	0.0771526	158	13	3.05128	['DB', 'BL', 'Ex']	{'base_estimator__C': 10.0, 'base_estimator__class_weight': None, 'base_estimator__dual': True, 'base_estimator__fit_intercept': True, 'base_estimator__intercept_scaling': 1, 'base_estimator__loss': 'hinge', 'base_estimator__max_iter': 1000, 'base_estimator__multi_class': 'ovr', 'base_estimator__penalty': 'l2', 'base_estimator__random_state': None, 'base_estimator__tol': 0.0001, 'base_estimator__…	{'base_estimator__C': 1.0, 'base_estimator__class_weight': None, 'base_estimator__dual': False, 'base_estimator__fit_intercept': True, 'base_estimator__intercept_scaling': 1, 'base_estimator__loss': 'squared_hinge', 'base_estimator__max_iter': 1000, 'base_estimator__multi_class': 'ovr', 'base_estimator__penalty': 'l2', 'base_estimator__random_state': None, 'base_estimator__tol': 0.0001, 'base_est…	{'base_estimator__C': 10.0, 'base_estimator__class_weight': None, 'base_estimator__dual': True, 'base_estimator__fit_intercept': True, 'base_estimator__intercept_scaling': 1, 'base_estimator__loss': 'hinge', 'base_estimator__max_iter': 1000, 'base_estimator__multi_class': 'ovr', 'base_estimator__penalty': 'l2', 'base_estimator__random_state': None, 'base_estimator__tol': 0.0001, 'base_estimator__…	{'base_estimator__C': 10.0, 'base_estimator__class_weight': None, 'base_estimator__dual': True, 'base_estimator__fit_intercept': True, 'base_estimator__intercept_scaling': 1, 'base_estimator__loss': 'hinge', 'base_estimator__max_iter': 1000, 'base_estimator__multi_class': 'ovr', 'base_estimator__penalty': 'l2', 'base_estimator__random_state': None, 'base_estimator__tol': 0.0001, 'base_estimator__…	{'base_estimator__C': 10.0, 'base_estimator__class_weight': None, 'base_estimator__dual': True, 'base_estimator__fit_intercept': True, 'base_estimator__intercept_scaling': 1, 'base_estimator__loss': 'hinge', 'base_estimator__max_iter': 1000, 'base_estimator__multi_class': 'ovr', 'base_estimator__penalty': 'l2', 'base_estimator__random_state': None, 'base_estimator__tol': 0.0001, 'base_estimator__…	{'base_estimator__C': 10.0, 'base_estimator__class_weight': None, 'base_estimator__dual': True, 'base_estimator__fit_intercept': True, 'base_estimator__intercept_scaling': 1, 'base_estimator__loss': 'hinge', 'base_estimator__max_iter': 1000, 'base_estimator__multi_class': 'ovr', 'base_estimator__penalty': 'l2', 'base_estimator__random_state': None, 'base_estimator__tol': 0.0001, 'base_estimator__…	{'proportion': 0.5, 'k': 5}	{'proportion': 0.25, 'k': 5}	{'proportion': 1.0, 'k': 5}	{'proportion': 1.0, 'k': 5}	{'proportion': 0.1, 'k': 3}	{'proportion': 2.0, 'k': 7}
DTS1	SupportVectorMachine	GASMOTE	0.826546	0.142777	0.805907	0.613636	0.659574	0.751211	15.5903	158	13	3.05128	['Ex', 'M', 'SO']	{'base_estimator__C': 10.0, 'base_estimator__class_weight': None, 'base_estimator__dual': False, 'base_estimator__fit_intercept': True, 'base_estimator__intercept_scaling': 1, 'base_estimator__loss': 'squared_hinge', 'base_estimator__max_iter': 1000, 'base_estimator__multi_class': 'ovr', 'base_estimator__penalty': 'l2', 'base_estimator__random_state': None, 'base_estimator__tol': 0.0001, 'base_es…	{'base_estimator__C': 10.0, 'base_estimator__class_weight': None, 'base_estimator__dual': False, 'base_estimator__fit_intercept': True, 'base_estimator__intercept_scaling': 1, 'base_estimator__loss': 'squared_hinge', 'base_estimator__max_iter': 1000, 'base_estimator__multi_class': 'ovr', 'base_estimator__penalty': 'l2', 'base_estimator__random_state': None, 'base_estimator__tol': 0.0001, 'base_es…	{'base_estimator__C': 10.0, 'base_estimator__class_weight': None, 'base_estimator__dual': True, 'base_estimator__fit_intercept': True, 'base_estimator__intercept_scaling': 1, 'base_estimator__loss': 'hinge', 'base_estimator__max_iter': 1000, 'base_estimator__multi_class': 'ovr', 'base_estimator__penalty': 'l2', 'base_estimator__random_state': None, 'base_estimator__tol': 0.0001, 'base_estimator__…	{'base_estimator__C': 10.0, 'base_estimator__class_weight': None, 'base_estimator__dual': True, 'base_estimator__fit_intercept': True, 'base_estimator__intercept_scaling': 1, 'base_estimator__loss': 'hinge', 'base_estimator__max_iter': 1000, 'base_estimator__multi_class': 'ovr', 'base_estimator__penalty': 'l2', 'base_estimator__random_state': None, 'base_estimator__tol': 0.0001, 'base_estimator__…	{'base_estimator__C': 1.0, 'base_estimator__class_weight': None, 'base_estimator__dual': False, 'base_estimator__fit_intercept': True, 'base_estimator__intercept_scaling': 1, 'base_estimator__loss': 'squared_hinge', 'base_estimator__max_iter': 1000, 'base_estimator__multi_class': 'ovr', 'base_estimator__penalty': 'l2', 'base_estimator__random_state': None, 'base_estimator__tol': 0.0001, 'base_est…	{'base_estimator__C': 1.0, 'base_estimator__class_weight': None, 'base_estimator__dual': True, 'base_estimator__fit_intercept': True, 'base_estimator__intercept_scaling': 1, 'base_estimator__loss': 'hinge', 'base_estimator__max_iter': 1000, 'base_estimator__multi_class': 'ovr', 'base_estimator__penalty': 'l2', 'base_estimator__random_state': None, 'base_estimator__tol': 0.0001, 'base_estimator__v…	{'n_neighbors': 7, 'maxn': 4, 'n_pop': 10, 'popl3': 4, 'pm': 0.3, 'pr': 0.2, 'Ge': 10}	{'n_neighbors': 7, 'maxn': 2, 'n_pop': 10, 'popl3': 4, 'pm': 0.3, 'pr': 0.2, 'Ge': 10}	{'n_neighbors': 7, 'maxn': 4, 'n_pop': 10, 'popl3': 4, 'pm': 0.3, 'pr': 0.2, 'Ge': 10}	{'n_neighbors': 7, 'maxn': 4, 'n_pop': 10, 'popl3': 4, 'pm': 0.3, 'pr': 0.2, 'Ge': 10}	{'n_neighbors': 7, 'maxn': 4, 'n_pop': 10, 'popl3': 4, 'pm': 0.3, 'pr': 0.2, 'Ge': 10}	{'n_neighbors': 7, 'maxn': 3, 'n_pop': 10, 'popl3': 4, 'pm': 0.3, 'pr': 0.2, 'Ge': 10}
DTS1	SupportVectorMachine	G_SMOTE	0.825373	0.136692	0.820675	0.613445	0.670213	0.754074	1.0544	158	13	3.05128	['Ex', 'SCmp']	{'base_estimator__C': 10.0, 'base_estimator__class_weight': None, 'base_estimator__dual': False, 'base_estimator__fit_intercept': True, 'base_estimator__intercept_scaling': 1, 'base_estimator__loss': 'squared_hinge', 'base_estimator__max_iter': 1000, 'base_estimator__multi_class': 'ovr', 'base_estimator__penalty': 'l2', 'base_estimator__random_state': None, 'base_estimator__tol': 0.0001, 'base_es…	{'base_estimator__C': 1.0, 'base_estimator__class_weight': None, 'base_estimator__dual': False, 'base_estimator__fit_intercept': True, 'base_estimator__intercept_scaling': 1, 'base_estimator__loss': 'squared_hinge', 'base_estimator__max_iter': 1000, 'base_estimator__multi_class': 'ovr', 'base_estimator__penalty': 'l2', 'base_estimator__random_state': None, 'base_estimator__tol': 0.0001, 'base_est…	{'base_estimator__C': 10.0, 'base_estimator__class_weight': None, 'base_estimator__dual': True, 'base_estimator__fit_intercept': True, 'base_estimator__intercept_scaling': 1, 'base_estimator__loss': 'hinge', 'base_estimator__max_iter': 1000, 'base_estimator__multi_class': 'ovr', 'base_estimator__penalty': 'l2', 'base_estimator__random_state': None, 'base_estimator__tol': 0.0001, 'base_estimator__…	{'base_estimator__C': 10.0, 'base_estimator__class_weight': None, 'base_estimator__dual': True, 'base_estimator__fit_intercept': True, 'base_estimator__intercept_scaling': 1, 'base_estimator__loss': 'hinge', 'base_estimator__max_iter': 1000, 'base_estimator__multi_class': 'ovr', 'base_estimator__penalty': 'l2', 'base_estimator__random_state': None, 'base_estimator__tol': 0.0001, 'base_estimator__…	{'base_estimator__C': 10.0, 'base_estimator__class_weight': None, 'base_estimator__dual': False, 'base_estimator__fit_intercept': True, 'base_estimator__intercept_scaling': 1, 'base_estimator__loss': 'squared_hinge', 'base_estimator__max_iter': 1000, 'base_estimator__multi_class': 'ovr', 'base_estimator__penalty': 'l1', 'base_estimator__random_state': None, 'base_estimator__tol': 0.0001, 'base_es…	{'base_estimator__C': 1.0, 'base_estimator__class_weight': None, 'base_estimator__dual': True, 'base_estimator__fit_intercept': True, 'base_estimator__intercept_scaling': 1, 'base_estimator__loss': 'hinge', 'base_estimator__max_iter': 1000, 'base_estimator__multi_class': 'ovr', 'base_estimator__penalty': 'l2', 'base_estimator__random_state': None, 'base_estimator__tol': 0.0001, 'base_estimator__v…	{'proportion': 0.5, 'n_neighbors': 5, 'method': 'linear'}	{'proportion': 0.25, 'n_neighbors': 5, 'method': 'non-linear_0.1'}	{'proportion': 1.5, 'n_neighbors': 3, 'method': 'non-linear_1.0'}	{'proportion': 0.5, 'n_neighbors': 5, 'method': 'linear'}	{'proportion': 1.0, 'n_neighbors': 7, 'method': 'linear'}	{'proportion': 2.0, 'n_neighbors': 7, 'method': 'non-linear_1.0'}
DTS1	SupportVectorMachine	Gaussian_SMOTE	0.816778	0.140763	0.808017	0.59375	0.648936	0.739875	0.0344	158	13	3.05128	['Ex']	{'base_estimator__C': 10.0, 'base_estimator__class_weight': None, 'base_estimator__dual': False, 'base_estimator__fit_intercept': True, 'base_estimator__intercept_scaling': 1, 'base_estimator__loss': 'squared_hinge', 'base_estimator__max_iter': 1000, 'base_estimator__multi_class': 'ovr', 'base_estimator__penalty': 'l2', 'base_estimator__random_state': None, 'base_estimator__tol': 0.0001, 'base_es…	{'base_estimator__C': 10.0, 'base_estimator__class_weight': None, 'base_estimator__dual': True, 'base_estimator__fit_intercept': True, 'base_estimator__intercept_scaling': 1, 'base_estimator__loss': 'hinge', 'base_estimator__max_iter': 1000, 'base_estimator__multi_class': 'ovr', 'base_estimator__penalty': 'l2', 'base_estimator__random_state': None, 'base_estimator__tol': 0.0001, 'base_estimator__…	{'base_estimator__C': 10.0, 'base_estimator__class_weight': None, 'base_estimator__dual': True, 'base_estimator__fit_intercept': True, 'base_estimator__intercept_scaling': 1, 'base_estimator__loss': 'hinge', 'base_estimator__max_iter': 1000, 'base_estimator__multi_class': 'ovr', 'base_estimator__penalty': 'l2', 'base_estimator__random_state': None, 'base_estimator__tol': 0.0001, 'base_estimator__…	{'base_estimator__C': 10.0, 'base_estimator__class_weight': None, 'base_estimator__dual': False, 'base_estimator__fit_intercept': True, 'base_estimator__intercept_scaling': 1, 'base_estimator__loss': 'squared_hinge', 'base_estimator__max_iter': 1000, 'base_estimator__multi_class': 'ovr', 'base_estimator__penalty': 'l2', 'base_estimator__random_state': None, 'base_estimator__tol': 0.0001, 'base_es…	{'base_estimator__C': 10.0, 'base_estimator__class_weight': None, 'base_estimator__dual': True, 'base_estimator__fit_intercept': True, 'base_estimator__intercept_scaling': 1, 'base_estimator__loss': 'hinge', 'base_estimator__max_iter': 1000, 'base_estimator__multi_class': 'ovr', 'base_estimator__penalty': 'l2', 'base_estimator__random_state': None, 'base_estimator__tol': 0.0001, 'base_estimator__…	{'base_estimator__C': 10.0, 'base_estimator__class_weight': None, 'base_estimator__dual': True, 'base_estimator__fit_intercept': True, 'base_estimator__intercept_scaling': 1, 'base_estimator__loss': 'hinge', 'base_estimator__max_iter': 1000, 'base_estimator__multi_class': 'ovr', 'base_estimator__penalty': 'l2', 'base_estimator__random_state': None, 'base_estimator__tol': 0.0001, 'base_estimator__…	{'proportion': 0.1, 'n_neighbors': 5, 'sigma': 0.5}	{'proportion': 0.1, 'n_neighbors': 3, 'sigma': 0.5}	{'proportion': 1.0, 'n_neighbors': 5, 'sigma': 0.5}	{'proportion': 0.75, 'n_neighbors': 5, 'sigma': 0.5}	{'proportion': 0.1, 'n_neighbors': 5, 'sigma': 0.5}	{'proportion': 2.0, 'n_neighbors': 7, 'sigma': 2.0}
DTS1	SupportVectorMachine	Gazzah	0.806148	0.172912	0.744726	0.572347	0.638298	0.732771	0.0296347	158	13	3.05128	['Ex', 'DR', 'CM']	{'base_estimator__C': 10.0, 'base_estimator__class_weight': None, 'base_estimator__dual': False, 'base_estimator__fit_intercept': True, 'base_estimator__intercept_scaling': 1, 'base_estimator__loss': 'squared_hinge', 'base_estimator__max_iter': 1000, 'base_estimator__multi_class': 'ovr', 'base_estimator__penalty': 'l1', 'base_estimator__random_state': None, 'base_estimator__tol': 0.0001, 'base_es…	{'base_estimator__C': 1.0, 'base_estimator__class_weight': None, 'base_estimator__dual': False, 'base_estimator__fit_intercept': True, 'base_estimator__intercept_scaling': 1, 'base_estimator__loss': 'squared_hinge', 'base_estimator__max_iter': 1000, 'base_estimator__multi_class': 'ovr', 'base_estimator__penalty': 'l1', 'base_estimator__random_state': None, 'base_estimator__tol': 0.0001, 'base_est…	{'base_estimator__C': 10.0, 'base_estimator__class_weight': None, 'base_estimator__dual': False, 'base_estimator__fit_intercept': True, 'base_estimator__intercept_scaling': 1, 'base_estimator__loss': 'squared_hinge', 'base_estimator__max_iter': 1000, 'base_estimator__multi_class': 'ovr', 'base_estimator__penalty': 'l2', 'base_estimator__random_state': None, 'base_estimator__tol': 0.0001, 'base_es…	{'base_estimator__C': 10.0, 'base_estimator__class_weight': None, 'base_estimator__dual': False, 'base_estimator__fit_intercept': True, 'base_estimator__intercept_scaling': 1, 'base_estimator__loss': 'squared_hinge', 'base_estimator__max_iter': 1000, 'base_estimator__multi_class': 'ovr', 'base_estimator__penalty': 'l2', 'base_estimator__random_state': None, 'base_estimator__tol': 0.0001, 'base_es…	{'base_estimator__C': 10.0, 'base_estimator__class_weight': None, 'base_estimator__dual': False, 'base_estimator__fit_intercept': True, 'base_estimator__intercept_scaling': 1, 'base_estimator__loss': 'squared_hinge', 'base_estimator__max_iter': 1000, 'base_estimator__multi_class': 'ovr', 'base_estimator__penalty': 'l2', 'base_estimator__random_state': None, 'base_estimator__tol': 0.0001, 'base_es…	{'base_estimator__C': 1.0, 'base_estimator__class_weight': None, 'base_estimator__dual': True, 'base_estimator__fit_intercept': True, 'base_estimator__intercept_scaling': 1, 'base_estimator__loss': 'hinge', 'base_estimator__max_iter': 1000, 'base_estimator__multi_class': 'ovr', 'base_estimator__penalty': 'l2', 'base_estimator__random_state': None, 'base_estimator__tol': 0.0001, 'base_estimator__v…	{'proportion': 1.0, 'n_components': 3}	{'proportion': 0.1, 'n_components': 4}	{'proportion': 1.0, 'n_components': 4}	{'proportion': 1.0, 'n_components': 4}	{'proportion': 0.25, 'n_components': 5}	{'proportion': 0.75, 'n_components': 3}
DTS1	SupportVectorMachine	ISMOTE	0.811679	0.169688	0.765823	0.597222	0.659574	0.748353	0.0364556	158	13	3.05128	['CM']	{'base_estimator__C': 10.0, 'base_estimator__class_weight': None, 'base_estimator__dual': False, 'base_estimator__fit_intercept': True, 'base_estimator__intercept_scaling': 1, 'base_estimator__loss': 'squared_hinge', 'base_estimator__max_iter': 1000, 'base_estimator__multi_class': 'ovr', 'base_estimator__penalty': 'l2', 'base_estimator__random_state': None, 'base_estimator__tol': 0.0001, 'base_es…	{'base_estimator__C': 10.0, 'base_estimator__class_weight': None, 'base_estimator__dual': False, 'base_estimator__fit_intercept': True, 'base_estimator__intercept_scaling': 1, 'base_estimator__loss': 'squared_hinge', 'base_estimator__max_iter': 1000, 'base_estimator__multi_class': 'ovr', 'base_estimator__penalty': 'l1', 'base_estimator__random_state': None, 'base_estimator__tol': 0.0001, 'base_es…	{'base_estimator__C': 1.0, 'base_estimator__class_weight': None, 'base_estimator__dual': False, 'base_estimator__fit_intercept': True, 'base_estimator__intercept_scaling': 1, 'base_estimator__loss': 'squared_hinge', 'base_estimator__max_iter': 1000, 'base_estimator__multi_class': 'ovr', 'base_estimator__penalty': 'l2', 'base_estimator__random_state': None, 'base_estimator__tol': 0.0001, 'base_est…	{'base_estimator__C': 1.0, 'base_estimator__class_weight': None, 'base_estimator__dual': False, 'base_estimator__fit_intercept': True, 'base_estimator__intercept_scaling': 1, 'base_estimator__loss': 'squared_hinge', 'base_estimator__max_iter': 1000, 'base_estimator__multi_class': 'ovr', 'base_estimator__penalty': 'l2', 'base_estimator__random_state': None, 'base_estimator__tol': 0.0001, 'base_est…	{'base_estimator__C': 10.0, 'base_estimator__class_weight': None, 'base_estimator__dual': False, 'base_estimator__fit_intercept': True, 'base_estimator__intercept_scaling': 1, 'base_estimator__loss': 'squared_hinge', 'base_estimator__max_iter': 1000, 'base_estimator__multi_class': 'ovr', 'base_estimator__penalty': 'l1', 'base_estimator__random_state': None, 'base_estimator__tol': 0.0001, 'base_es…	{'base_estimator__C': 1.0, 'base_estimator__class_weight': None, 'base_estimator__dual': True, 'base_estimator__fit_intercept': True, 'base_estimator__intercept_scaling': 1, 'base_estimator__loss': 'hinge', 'base_estimator__max_iter': 1000, 'base_estimator__multi_class': 'ovr', 'base_estimator__penalty': 'l2', 'base_estimator__random_state': None, 'base_estimator__tol': 0.0001, 'base_estimator__v…	{'n_neighbors': 3, 'minority_weight': 0.5}	{'n_neighbors': 3, 'minority_weight': 0.8}	{'n_neighbors': 5, 'minority_weight': 0.2}	{'n_neighbors': 5, 'minority_weight': 0.2}	{'n_neighbors': 3, 'minority_weight': 0.5}	{'n_neighbors': 5, 'minority_weight': 0.8}
DTS1	SupportVectorMachine	ISOMAP_Hybrid	0.68649	0.179199	0.753165	0.490909	0.446809	0.660552	0.177866	158	13	3.05128	['Ex', 'NR', 'DR', 'CM']	{'base_estimator__C': 10.0, 'base_estimator__class_weight': None, 'base_estimator__dual': True, 'base_estimator__fit_intercept': True, 'base_estimator__intercept_scaling': 1, 'base_estimator__loss': 'hinge', 'base_estimator__max_iter': 1000, 'base_estimator__multi_class': 'ovr', 'base_estimator__penalty': 'l2', 'base_estimator__random_state': None, 'base_estimator__tol': 0.0001, 'base_estimator__…	{'base_estimator__C': 1.0, 'base_estimator__class_weight': None, 'base_estimator__dual': True, 'base_estimator__fit_intercept': True, 'base_estimator__intercept_scaling': 1, 'base_estimator__loss': 'hinge', 'base_estimator__max_iter': 1000, 'base_estimator__multi_class': 'ovr', 'base_estimator__penalty': 'l2', 'base_estimator__random_state': None, 'base_estimator__tol': 0.0001, 'base_estimator__v…	{'base_estimator__C': 1.0, 'base_estimator__class_weight': None, 'base_estimator__dual': False, 'base_estimator__fit_intercept': True, 'base_estimator__intercept_scaling': 1, 'base_estimator__loss': 'squared_hinge', 'base_estimator__max_iter': 1000, 'base_estimator__multi_class': 'ovr', 'base_estimator__penalty': 'l1', 'base_estimator__random_state': None, 'base_estimator__tol': 0.0001, 'base_est…	{'base_estimator__C': 1.0, 'base_estimator__class_weight': None, 'base_estimator__dual': False, 'base_estimator__fit_intercept': True, 'base_estimator__intercept_scaling': 1, 'base_estimator__loss': 'squared_hinge', 'base_estimator__max_iter': 1000, 'base_estimator__multi_class': 'ovr', 'base_estimator__penalty': 'l1', 'base_estimator__random_state': None, 'base_estimator__tol': 0.0001, 'base_est…	{'base_estimator__C': 1.0, 'base_estimator__class_weight': None, 'base_estimator__dual': False, 'base_estimator__fit_intercept': True, 'base_estimator__intercept_scaling': 1, 'base_estimator__loss': 'squared_hinge', 'base_estimator__max_iter': 1000, 'base_estimator__multi_class': 'ovr', 'base_estimator__penalty': 'l2', 'base_estimator__random_state': None, 'base_estimator__tol': 0.0001, 'base_est…	{'base_estimator__C': 1.0, 'base_estimator__class_weight': None, 'base_estimator__dual': True, 'base_estimator__fit_intercept': True, 'base_estimator__intercept_scaling': 1, 'base_estimator__loss': 'hinge', 'base_estimator__max_iter': 1000, 'base_estimator__multi_class': 'ovr', 'base_estimator__penalty': 'l2', 'base_estimator__random_state': None, 'base_estimator__tol': 0.0001, 'base_estimator__v…	{'proportion': 2.0, 'n_neighbors': 7, 'n_components': 3, 'smote_n_neighbors': 3}	{'proportion': 0.1, 'n_neighbors': 7, 'n_components': 2, 'smote_n_neighbors': 7}	{'proportion': 0.1, 'n_neighbors': 3, 'n_components': 3, 'smote_n_neighbors': 7}	{'proportion': 0.1, 'n_neighbors': 3, 'n_components': 3, 'smote_n_neighbors': 7}	{'proportion': 0.75, 'n_neighbors': 5, 'n_components': 4, 'smote_n_neighbors': 3}	{'proportion': 0.5, 'n_neighbors': 7, 'n_components': 2, 'smote_n_neighbors': 5}
DTS1	SupportVectorMachine	KernelADASYN	0.682923	0.175284	0.748945	0.477752	0.414894	0.63269	1.97375	158	13	3.05128	['DE', 'Ex', 'BL']	{'base_estimator__C': 1.0, 'base_estimator__class_weight': None, 'base_estimator__dual': False, 'base_estimator__fit_intercept': True, 'base_estimator__intercept_scaling': 1, 'base_estimator__loss': 'squared_hinge', 'base_estimator__max_iter': 1000, 'base_estimator__multi_class': 'ovr', 'base_estimator__penalty': 'l2', 'base_estimator__random_state': None, 'base_estimator__tol': 0.0001, 'base_est…	{'base_estimator__C': 1.0, 'base_estimator__class_weight': None, 'base_estimator__dual': False, 'base_estimator__fit_intercept': True, 'base_estimator__intercept_scaling': 1, 'base_estimator__loss': 'squared_hinge', 'base_estimator__max_iter': 1000, 'base_estimator__multi_class': 'ovr', 'base_estimator__penalty': 'l1', 'base_estimator__random_state': None, 'base_estimator__tol': 0.0001, 'base_est…	{'base_estimator__C': 1.0, 'base_estimator__class_weight': None, 'base_estimator__dual': True, 'base_estimator__fit_intercept': True, 'base_estimator__intercept_scaling': 1, 'base_estimator__loss': 'hinge', 'base_estimator__max_iter': 1000, 'base_estimator__multi_class': 'ovr', 'base_estimator__penalty': 'l2', 'base_estimator__random_state': None, 'base_estimator__tol': 0.0001, 'base_estimator__v…	{'base_estimator__C': 1.0, 'base_estimator__class_weight': None, 'base_estimator__dual': True, 'base_estimator__fit_intercept': True, 'base_estimator__intercept_scaling': 1, 'base_estimator__loss': 'hinge', 'base_estimator__max_iter': 1000, 'base_estimator__multi_class': 'ovr', 'base_estimator__penalty': 'l2', 'base_estimator__random_state': None, 'base_estimator__tol': 0.0001, 'base_estimator__v…	{'base_estimator__C': 1.0, 'base_estimator__class_weight': None, 'base_estimator__dual': False, 'base_estimator__fit_intercept': True, 'base_estimator__intercept_scaling': 1, 'base_estimator__loss': 'squared_hinge', 'base_estimator__max_iter': 1000, 'base_estimator__multi_class': 'ovr', 'base_estimator__penalty': 'l2', 'base_estimator__random_state': None, 'base_estimator__tol': 0.0001, 'base_est…	{'base_estimator__C': 10.0, 'base_estimator__class_weight': None, 'base_estimator__dual': True, 'base_estimator__fit_intercept': True, 'base_estimator__intercept_scaling': 1, 'base_estimator__loss': 'hinge', 'base_estimator__max_iter': 1000, 'base_estimator__multi_class': 'ovr', 'base_estimator__penalty': 'l2', 'base_estimator__random_state': None, 'base_estimator__tol': 0.0001, 'base_estimator__…	{'proportion': 0.1, 'k': 9, 'h': 0.1}	{'proportion': 0.1, 'k': 9, 'h': 0.1}	{'proportion': 1.0, 'k': 5, 'h': 2.0}	{'proportion': 1.5, 'k': 7, 'h': 0.5}	{'proportion': 1.0, 'k': 7, 'h': 2.0}	{'proportion': 1.5, 'k': 5, 'h': 0.2}
DTS1	SupportVectorMachine	LLE_SMOTE	0.830017	0.138355	0.812236	0.619048	0.670213	0.757922	0.185472	158	13	3.05128	['Ex', 'DR']	{'base_estimator__C': 10.0, 'base_estimator__class_weight': None, 'base_estimator__dual': True, 'base_estimator__fit_intercept': True, 'base_estimator__intercept_scaling': 1, 'base_estimator__loss': 'hinge', 'base_estimator__max_iter': 1000, 'base_estimator__multi_class': 'ovr', 'base_estimator__penalty': 'l2', 'base_estimator__random_state': None, 'base_estimator__tol': 0.0001, 'base_estimator__…	{'base_estimator__C': 1.0, 'base_estimator__class_weight': None, 'base_estimator__dual': False, 'base_estimator__fit_intercept': True, 'base_estimator__intercept_scaling': 1, 'base_estimator__loss': 'squared_hinge', 'base_estimator__max_iter': 1000, 'base_estimator__multi_class': 'ovr', 'base_estimator__penalty': 'l2', 'base_estimator__random_state': None, 'base_estimator__tol': 0.0001, 'base_est…	{'base_estimator__C': 10.0, 'base_estimator__class_weight': None, 'base_estimator__dual': True, 'base_estimator__fit_intercept': True, 'base_estimator__intercept_scaling': 1, 'base_estimator__loss': 'hinge', 'base_estimator__max_iter': 1000, 'base_estimator__multi_class': 'ovr', 'base_estimator__penalty': 'l2', 'base_estimator__random_state': None, 'base_estimator__tol': 0.0001, 'base_estimator__…	{'base_estimator__C': 10.0, 'base_estimator__class_weight': None, 'base_estimator__dual': True, 'base_estimator__fit_intercept': True, 'base_estimator__intercept_scaling': 1, 'base_estimator__loss': 'hinge', 'base_estimator__max_iter': 1000, 'base_estimator__multi_class': 'ovr', 'base_estimator__penalty': 'l2', 'base_estimator__random_state': None, 'base_estimator__tol': 0.0001, 'base_estimator__…	{'base_estimator__C': 10.0, 'base_estimator__class_weight': None, 'base_estimator__dual': False, 'base_estimator__fit_intercept': True, 'base_estimator__intercept_scaling': 1, 'base_estimator__loss': 'squared_hinge', 'base_estimator__max_iter': 1000, 'base_estimator__multi_class': 'ovr', 'base_estimator__penalty': 'l1', 'base_estimator__random_state': None, 'base_estimator__tol': 0.0001, 'base_es…	{'base_estimator__C': 1.0, 'base_estimator__class_weight': None, 'base_estimator__dual': True, 'base_estimator__fit_intercept': True, 'base_estimator__intercept_scaling': 1, 'base_estimator__loss': 'hinge', 'base_estimator__max_iter': 1000, 'base_estimator__multi_class': 'ovr', 'base_estimator__penalty': 'l2', 'base_estimator__random_state': None, 'base_estimator__tol': 0.0001, 'base_estimator__v…	{'proportion': 1.0, 'n_neighbors': 5, 'n_components': 2}	{'proportion': 0.1, 'n_neighbors': 5, 'n_components': 2}	{'proportion': 2.0, 'n_neighbors': 7, 'n_components': 3}	{'proportion': 0.75, 'n_neighbors': 5, 'n_components': 2}	{'proportion': 1.0, 'n_neighbors': 5, 'n_components': 2}	{'proportion': 1.5, 'n_neighbors': 5, 'n_components': 5}
DTS1	SupportVectorMachine	LN_SMOTE	0.829156	0.137373	0.814346	0.63197	0.680851	0.768213	0.0819896	158	13	3.05128	['Ex', 'SCmp']	{'base_estimator__C': 10.0, 'base_estimator__class_weight': None, 'base_estimator__dual': False, 'base_estimator__fit_intercept': True, 'base_estimator__intercept_scaling': 1, 'base_estimator__loss': 'squared_hinge', 'base_estimator__max_iter': 1000, 'base_estimator__multi_class': 'ovr', 'base_estimator__penalty': 'l1', 'base_estimator__random_state': None, 'base_estimator__tol': 0.0001, 'base_es…	{'base_estimator__C': 10.0, 'base_estimator__class_weight': None, 'base_estimator__dual': False, 'base_estimator__fit_intercept': True, 'base_estimator__intercept_scaling': 1, 'base_estimator__loss': 'squared_hinge', 'base_estimator__max_iter': 1000, 'base_estimator__multi_class': 'ovr', 'base_estimator__penalty': 'l1', 'base_estimator__random_state': None, 'base_estimator__tol': 0.0001, 'base_es…	{'base_estimator__C': 10.0, 'base_estimator__class_weight': None, 'base_estimator__dual': True, 'base_estimator__fit_intercept': True, 'base_estimator__intercept_scaling': 1, 'base_estimator__loss': 'hinge', 'base_estimator__max_iter': 1000, 'base_estimator__multi_class': 'ovr', 'base_estimator__penalty': 'l2', 'base_estimator__random_state': None, 'base_estimator__tol': 0.0001, 'base_estimator__…	{'base_estimator__C': 10.0, 'base_estimator__class_weight': None, 'base_estimator__dual': True, 'base_estimator__fit_intercept': True, 'base_estimator__intercept_scaling': 1, 'base_estimator__loss': 'hinge', 'base_estimator__max_iter': 1000, 'base_estimator__multi_class': 'ovr', 'base_estimator__penalty': 'l2', 'base_estimator__random_state': None, 'base_estimator__tol': 0.0001, 'base_estimator__…	{'base_estimator__C': 10.0, 'base_estimator__class_weight': None, 'base_estimator__dual': False, 'base_estimator__fit_intercept': True, 'base_estimator__intercept_scaling': 1, 'base_estimator__loss': 'squared_hinge', 'base_estimator__max_iter': 1000, 'base_estimator__multi_class': 'ovr', 'base_estimator__penalty': 'l2', 'base_estimator__random_state': None, 'base_estimator__tol': 0.0001, 'base_es…	{'base_estimator__C': 1.0, 'base_estimator__class_weight': None, 'base_estimator__dual': True, 'base_estimator__fit_intercept': True, 'base_estimator__intercept_scaling': 1, 'base_estimator__loss': 'hinge', 'base_estimator__max_iter': 1000, 'base_estimator__multi_class': 'ovr', 'base_estimator__penalty': 'l2', 'base_estimator__random_state': None, 'base_estimator__tol': 0.0001, 'base_estimator__v…	{'proportion': 1.5, 'n_neighbors': 7}	{'proportion': 0.75, 'n_neighbors': 3}	{'proportion': 0.75, 'n_neighbors': 7}	{'proportion': 0.75, 'n_neighbors': 7}	{'proportion': 1.0, 'n_neighbors': 3}	{'proportion': 0.75, 'n_neighbors': 5}
DTS1	SupportVectorMachine	LVQ_SMOTE	0.819603	0.139194	0.818565	0.598425	0.691489	0.73858	0.882079	158	13	3.05128	['Ex', 'A']	{'base_estimator__C': 10.0, 'base_estimator__class_weight': None, 'base_estimator__dual': False, 'base_estimator__fit_intercept': True, 'base_estimator__intercept_scaling': 1, 'base_estimator__loss': 'squared_hinge', 'base_estimator__max_iter': 1000, 'base_estimator__multi_class': 'ovr', 'base_estimator__penalty': 'l2', 'base_estimator__random_state': None, 'base_estimator__tol': 0.0001, 'base_es…	{'base_estimator__C': 10.0, 'base_estimator__class_weight': None, 'base_estimator__dual': False, 'base_estimator__fit_intercept': True, 'base_estimator__intercept_scaling': 1, 'base_estimator__loss': 'squared_hinge', 'base_estimator__max_iter': 1000, 'base_estimator__multi_class': 'ovr', 'base_estimator__penalty': 'l1', 'base_estimator__random_state': None, 'base_estimator__tol': 0.0001, 'base_es…	{'base_estimator__C': 1.0, 'base_estimator__class_weight': None, 'base_estimator__dual': False, 'base_estimator__fit_intercept': True, 'base_estimator__intercept_scaling': 1, 'base_estimator__loss': 'squared_hinge', 'base_estimator__max_iter': 1000, 'base_estimator__multi_class': 'ovr', 'base_estimator__penalty': 'l1', 'base_estimator__random_state': None, 'base_estimator__tol': 0.0001, 'base_est…	{'base_estimator__C': 1.0, 'base_estimator__class_weight': None, 'base_estimator__dual': False, 'base_estimator__fit_intercept': True, 'base_estimator__intercept_scaling': 1, 'base_estimator__loss': 'squared_hinge', 'base_estimator__max_iter': 1000, 'base_estimator__multi_class': 'ovr', 'base_estimator__penalty': 'l2', 'base_estimator__random_state': None, 'base_estimator__tol': 0.0001, 'base_est…	{'base_estimator__C': 10.0, 'base_estimator__class_weight': None, 'base_estimator__dual': False, 'base_estimator__fit_intercept': True, 'base_estimator__intercept_scaling': 1, 'base_estimator__loss': 'squared_hinge', 'base_estimator__max_iter': 1000, 'base_estimator__multi_class': 'ovr', 'base_estimator__penalty': 'l1', 'base_estimator__random_state': None, 'base_estimator__tol': 0.0001, 'base_es…	{'base_estimator__C': 1.0, 'base_estimator__class_weight': None, 'base_estimator__dual': True, 'base_estimator__fit_intercept': True, 'base_estimator__intercept_scaling': 1, 'base_estimator__loss': 'hinge', 'base_estimator__max_iter': 1000, 'base_estimator__multi_class': 'ovr', 'base_estimator__penalty': 'l2', 'base_estimator__random_state': None, 'base_estimator__tol': 0.0001, 'base_estimator__v…	{'proportion': 2.0, 'n_neighbors': 5, 'n_clusters': 4}	{'proportion': 0.1, 'n_neighbors': 7, 'n_clusters': 8}	{'proportion': 2.0, 'n_neighbors': 5, 'n_clusters': 4}	{'proportion': 1.0, 'n_neighbors': 3, 'n_clusters': 4}	{'proportion': 1.0, 'n_neighbors': 3, 'n_clusters': 4}	{'proportion': 2.0, 'n_neighbors': 5, 'n_clusters': 8}
DTS1	SupportVectorMachine	Lee	0.829634	0.137883	0.812236	0.628352	0.670213	0.761011	0.336563	158	13	3.05128	['Ex', 'SO']	{'base_estimator__C': 10.0, 'base_estimator__class_weight': None, 'base_estimator__dual': True, 'base_estimator__fit_intercept': True, 'base_estimator__intercept_scaling': 1, 'base_estimator__loss': 'hinge', 'base_estimator__max_iter': 1000, 'base_estimator__multi_class': 'ovr', 'base_estimator__penalty': 'l2', 'base_estimator__random_state': None, 'base_estimator__tol': 0.0001, 'base_estimator__…	{'base_estimator__C': 10.0, 'base_estimator__class_weight': None, 'base_estimator__dual': False, 'base_estimator__fit_intercept': True, 'base_estimator__intercept_scaling': 1, 'base_estimator__loss': 'squared_hinge', 'base_estimator__max_iter': 1000, 'base_estimator__multi_class': 'ovr', 'base_estimator__penalty': 'l1', 'base_estimator__random_state': None, 'base_estimator__tol': 0.0001, 'base_es…	{'base_estimator__C': 1.0, 'base_estimator__class_weight': None, 'base_estimator__dual': True, 'base_estimator__fit_intercept': True, 'base_estimator__intercept_scaling': 1, 'base_estimator__loss': 'hinge', 'base_estimator__max_iter': 1000, 'base_estimator__multi_class': 'ovr', 'base_estimator__penalty': 'l2', 'base_estimator__random_state': None, 'base_estimator__tol': 0.0001, 'base_estimator__v…	{'base_estimator__C': 1.0, 'base_estimator__class_weight': None, 'base_estimator__dual': True, 'base_estimator__fit_intercept': True, 'base_estimator__intercept_scaling': 1, 'base_estimator__loss': 'hinge', 'base_estimator__max_iter': 1000, 'base_estimator__multi_class': 'ovr', 'base_estimator__penalty': 'l2', 'base_estimator__random_state': None, 'base_estimator__tol': 0.0001, 'base_estimator__v…	{'base_estimator__C': 10.0, 'base_estimator__class_weight': None, 'base_estimator__dual': True, 'base_estimator__fit_intercept': True, 'base_estimator__intercept_scaling': 1, 'base_estimator__loss': 'hinge', 'base_estimator__max_iter': 1000, 'base_estimator__multi_class': 'ovr', 'base_estimator__penalty': 'l2', 'base_estimator__random_state': None, 'base_estimator__tol': 0.0001, 'base_estimator__…	{'base_estimator__C': 1.0, 'base_estimator__class_weight': None, 'base_estimator__dual': True, 'base_estimator__fit_intercept': True, 'base_estimator__intercept_scaling': 1, 'base_estimator__loss': 'hinge', 'base_estimator__max_iter': 1000, 'base_estimator__multi_class': 'ovr', 'base_estimator__penalty': 'l2', 'base_estimator__random_state': None, 'base_estimator__tol': 0.0001, 'base_estimator__v…	{'proportion': 0.5, 'n_neighbors': 5, 'rejection_level': 0.3}	{'proportion': 0.25, 'n_neighbors': 3, 'rejection_level': 0.3}	{'proportion': 0.75, 'n_neighbors': 7, 'rejection_level': 0.3}	{'proportion': 0.75, 'n_neighbors': 7, 'rejection_level': 0.3}	{'proportion': 0.5, 'n_neighbors': 5, 'rejection_level': 0.3}	{'proportion': 2.0, 'n_neighbors': 3, 'rejection_level': 0.3}
DTS1	SupportVectorMachine	MCT	0.812373	0.141541	0.801688	0.593156	0.648936	0.742959	0.0272301	158	13	3.05128	['Ex', 'SCpy']	{'base_estimator__C': 10.0, 'base_estimator__class_weight': None, 'base_estimator__dual': False, 'base_estimator__fit_intercept': True, 'base_estimator__intercept_scaling': 1, 'base_estimator__loss': 'squared_hinge', 'base_estimator__max_iter': 1000, 'base_estimator__multi_class': 'ovr', 'base_estimator__penalty': 'l2', 'base_estimator__random_state': None, 'base_estimator__tol': 0.0001, 'base_es…	{'base_estimator__C': 10.0, 'base_estimator__class_weight': None, 'base_estimator__dual': True, 'base_estimator__fit_intercept': True, 'base_estimator__intercept_scaling': 1, 'base_estimator__loss': 'hinge', 'base_estimator__max_iter': 1000, 'base_estimator__multi_class': 'ovr', 'base_estimator__penalty': 'l2', 'base_estimator__random_state': None, 'base_estimator__tol': 0.0001, 'base_estimator__…	{'base_estimator__C': 1.0, 'base_estimator__class_weight': None, 'base_estimator__dual': True, 'base_estimator__fit_intercept': True, 'base_estimator__intercept_scaling': 1, 'base_estimator__loss': 'hinge', 'base_estimator__max_iter': 1000, 'base_estimator__multi_class': 'ovr', 'base_estimator__penalty': 'l2', 'base_estimator__random_state': None, 'base_estimator__tol': 0.0001, 'base_estimator__v…	{'base_estimator__C': 10.0, 'base_estimator__class_weight': None, 'base_estimator__dual': True, 'base_estimator__fit_intercept': True, 'base_estimator__intercept_scaling': 1, 'base_estimator__loss': 'hinge', 'base_estimator__max_iter': 1000, 'base_estimator__multi_class': 'ovr', 'base_estimator__penalty': 'l2', 'base_estimator__random_state': None, 'base_estimator__tol': 0.0001, 'base_estimator__…	{'base_estimator__C': 1.0, 'base_estimator__class_weight': None, 'base_estimator__dual': False, 'base_estimator__fit_intercept': True, 'base_estimator__intercept_scaling': 1, 'base_estimator__loss': 'squared_hinge', 'base_estimator__max_iter': 1000, 'base_estimator__multi_class': 'ovr', 'base_estimator__penalty': 'l2', 'base_estimator__random_state': None, 'base_estimator__tol': 0.0001, 'base_est…	{'base_estimator__C': 1.0, 'base_estimator__class_weight': None, 'base_estimator__dual': True, 'base_estimator__fit_intercept': True, 'base_estimator__intercept_scaling': 1, 'base_estimator__loss': 'hinge', 'base_estimator__max_iter': 1000, 'base_estimator__multi_class': 'ovr', 'base_estimator__penalty': 'l2', 'base_estimator__random_state': None, 'base_estimator__tol': 0.0001, 'base_estimator__v…	{'proportion': 2.0}	{'proportion': 0.1}	{'proportion': 1.0}	{'proportion': 0.75}	{'proportion': 0.1}	{'proportion': 1.5}
DTS1	SupportVectorMachine	MDO	0.817999	0.137836	0.816456	0.603636	0.680851	0.748577	0.125253	158	13	3.05128	['Ex', 'DR']	{'base_estimator__C': 10.0, 'base_estimator__class_weight': None, 'base_estimator__dual': False, 'base_estimator__fit_intercept': True, 'base_estimator__intercept_scaling': 1, 'base_estimator__loss': 'squared_hinge', 'base_estimator__max_iter': 1000, 'base_estimator__multi_class': 'ovr', 'base_estimator__penalty': 'l2', 'base_estimator__random_state': None, 'base_estimator__tol': 0.0001, 'base_es…	{'base_estimator__C': 10.0, 'base_estimator__class_weight': None, 'base_estimator__dual': False, 'base_estimator__fit_intercept': True, 'base_estimator__intercept_scaling': 1, 'base_estimator__loss': 'squared_hinge', 'base_estimator__max_iter': 1000, 'base_estimator__multi_class': 'ovr', 'base_estimator__penalty': 'l1', 'base_estimator__random_state': None, 'base_estimator__tol': 0.0001, 'base_es…	{'base_estimator__C': 10.0, 'base_estimator__class_weight': None, 'base_estimator__dual': False, 'base_estimator__fit_intercept': True, 'base_estimator__intercept_scaling': 1, 'base_estimator__loss': 'squared_hinge', 'base_estimator__max_iter': 1000, 'base_estimator__multi_class': 'ovr', 'base_estimator__penalty': 'l1', 'base_estimator__random_state': None, 'base_estimator__tol': 0.0001, 'base_es…	{'base_estimator__C': 10.0, 'base_estimator__class_weight': None, 'base_estimator__dual': False, 'base_estimator__fit_intercept': True, 'base_estimator__intercept_scaling': 1, 'base_estimator__loss': 'squared_hinge', 'base_estimator__max_iter': 1000, 'base_estimator__multi_class': 'ovr', 'base_estimator__penalty': 'l1', 'base_estimator__random_state': None, 'base_estimator__tol': 0.0001, 'base_es…	{'base_estimator__C': 10.0, 'base_estimator__class_weight': None, 'base_estimator__dual': True, 'base_estimator__fit_intercept': True, 'base_estimator__intercept_scaling': 1, 'base_estimator__loss': 'hinge', 'base_estimator__max_iter': 1000, 'base_estimator__multi_class': 'ovr', 'base_estimator__penalty': 'l2', 'base_estimator__random_state': None, 'base_estimator__tol': 0.0001, 'base_estimator__…	{'base_estimator__C': 1.0, 'base_estimator__class_weight': None, 'base_estimator__dual': True, 'base_estimator__fit_intercept': True, 'base_estimator__intercept_scaling': 1, 'base_estimator__loss': 'hinge', 'base_estimator__max_iter': 1000, 'base_estimator__multi_class': 'ovr', 'base_estimator__penalty': 'l2', 'base_estimator__random_state': None, 'base_estimator__tol': 0.0001, 'base_estimator__v…	{'proportion': 0.1, 'K2': 5, 'K1_frac': 0.7}	{'proportion': 0.1, 'K2': 5, 'K1_frac': 0.7}	{'proportion': 1.0, 'K2': 7, 'K1_frac': 0.3}	{'proportion': 1.0, 'K2': 7, 'K1_frac': 0.3}	{'proportion': 0.1, 'K2': 7, 'K1_frac': 0.3}	{'proportion': 2.0, 'K2': 5, 'K1_frac': 0.3}
DTS1	SupportVectorMachine	MSMOTE	0.824583	0.139609	0.820675	0.602076	0.670213	0.755834	0.0249589	158	13	3.05128	['Ex', 'NR', 'BL']	{'base_estimator__C': 10.0, 'base_estimator__class_weight': None, 'base_estimator__dual': False, 'base_estimator__fit_intercept': True, 'base_estimator__intercept_scaling': 1, 'base_estimator__loss': 'squared_hinge', 'base_estimator__max_iter': 1000, 'base_estimator__multi_class': 'ovr', 'base_estimator__penalty': 'l2', 'base_estimator__random_state': None, 'base_estimator__tol': 0.0001, 'base_es…	{'base_estimator__C': 10.0, 'base_estimator__class_weight': None, 'base_estimator__dual': True, 'base_estimator__fit_intercept': True, 'base_estimator__intercept_scaling': 1, 'base_estimator__loss': 'hinge', 'base_estimator__max_iter': 1000, 'base_estimator__multi_class': 'ovr', 'base_estimator__penalty': 'l2', 'base_estimator__random_state': None, 'base_estimator__tol': 0.0001, 'base_estimator__…	{'base_estimator__C': 1.0, 'base_estimator__class_weight': None, 'base_estimator__dual': False, 'base_estimator__fit_intercept': True, 'base_estimator__intercept_scaling': 1, 'base_estimator__loss': 'squared_hinge', 'base_estimator__max_iter': 1000, 'base_estimator__multi_class': 'ovr', 'base_estimator__penalty': 'l1', 'base_estimator__random_state': None, 'base_estimator__tol': 0.0001, 'base_est…	{'base_estimator__C': 10.0, 'base_estimator__class_weight': None, 'base_estimator__dual': True, 'base_estimator__fit_intercept': True, 'base_estimator__intercept_scaling': 1, 'base_estimator__loss': 'hinge', 'base_estimator__max_iter': 1000, 'base_estimator__multi_class': 'ovr', 'base_estimator__penalty': 'l2', 'base_estimator__random_state': None, 'base_estimator__tol': 0.0001, 'base_estimator__…	{'base_estimator__C': 10.0, 'base_estimator__class_weight': None, 'base_estimator__dual': True, 'base_estimator__fit_intercept': True, 'base_estimator__intercept_scaling': 1, 'base_estimator__loss': 'hinge', 'base_estimator__max_iter': 1000, 'base_estimator__multi_class': 'ovr', 'base_estimator__penalty': 'l2', 'base_estimator__random_state': None, 'base_estimator__tol': 0.0001, 'base_estimator__…	{'base_estimator__C': 1.0, 'base_estimator__class_weight': None, 'base_estimator__dual': True, 'base_estimator__fit_intercept': True, 'base_estimator__intercept_scaling': 1, 'base_estimator__loss': 'hinge', 'base_estimator__max_iter': 1000, 'base_estimator__multi_class': 'ovr', 'base_estimator__penalty': 'l2', 'base_estimator__random_state': None, 'base_estimator__tol': 0.0001, 'base_estimator__v…	{'proportion': 1.5, 'n_neighbors': 7}	{'proportion': 0.25, 'n_neighbors': 5}	{'proportion': 1.5, 'n_neighbors': 7}	{'proportion': 1.0, 'n_neighbors': 5}	{'proportion': 0.25, 'n_neighbors': 5}	{'proportion': 2.0, 'n_neighbors': 5}
DTS1	SupportVectorMachine	MSYN	0.830496	0.15192	0.793249	0.625954	0.670213	0.75972	0.165612	158	13	3.05128	['Ex']	{'base_estimator__C': 10.0, 'base_estimator__class_weight': None, 'base_estimator__dual': True, 'base_estimator__fit_intercept': True, 'base_estimator__intercept_scaling': 1, 'base_estimator__loss': 'hinge', 'base_estimator__max_iter': 1000, 'base_estimator__multi_class': 'ovr', 'base_estimator__penalty': 'l2', 'base_estimator__random_state': None, 'base_estimator__tol': 0.0001, 'base_estimator__…	{'base_estimator__C': 1.0, 'base_estimator__class_weight': None, 'base_estimator__dual': False, 'base_estimator__fit_intercept': True, 'base_estimator__intercept_scaling': 1, 'base_estimator__loss': 'squared_hinge', 'base_estimator__max_iter': 1000, 'base_estimator__multi_class': 'ovr', 'base_estimator__penalty': 'l2', 'base_estimator__random_state': None, 'base_estimator__tol': 0.0001, 'base_est…	{'base_estimator__C': 10.0, 'base_estimator__class_weight': None, 'base_estimator__dual': False, 'base_estimator__fit_intercept': True, 'base_estimator__intercept_scaling': 1, 'base_estimator__loss': 'squared_hinge', 'base_estimator__max_iter': 1000, 'base_estimator__multi_class': 'ovr', 'base_estimator__penalty': 'l1', 'base_estimator__random_state': None, 'base_estimator__tol': 0.0001, 'base_es…	{'base_estimator__C': 10.0, 'base_estimator__class_weight': None, 'base_estimator__dual': False, 'base_estimator__fit_intercept': True, 'base_estimator__intercept_scaling': 1, 'base_estimator__loss': 'squared_hinge', 'base_estimator__max_iter': 1000, 'base_estimator__multi_class': 'ovr', 'base_estimator__penalty': 'l1', 'base_estimator__random_state': None, 'base_estimator__tol': 0.0001, 'base_es…	{'base_estimator__C': 1.0, 'base_estimator__class_weight': None, 'base_estimator__dual': False, 'base_estimator__fit_intercept': True, 'base_estimator__intercept_scaling': 1, 'base_estimator__loss': 'squared_hinge', 'base_estimator__max_iter': 1000, 'base_estimator__multi_class': 'ovr', 'base_estimator__penalty': 'l1', 'base_estimator__random_state': None, 'base_estimator__tol': 0.0001, 'base_est…	{'base_estimator__C': 1.0, 'base_estimator__class_weight': None, 'base_estimator__dual': True, 'base_estimator__fit_intercept': True, 'base_estimator__intercept_scaling': 1, 'base_estimator__loss': 'hinge', 'base_estimator__max_iter': 1000, 'base_estimator__multi_class': 'ovr', 'base_estimator__penalty': 'l2', 'base_estimator__random_state': None, 'base_estimator__tol': 0.0001, 'base_estimator__v…	{'pressure': 1.5, 'n_neighbors': 5}	{'pressure': 1.5, 'n_neighbors': 5}	{'pressure': 1.5, 'n_neighbors': 5}	{'pressure': 1.5, 'n_neighbors': 5}	{'pressure': 2.0, 'n_neighbors': 5}	{'pressure': 1.5, 'n_neighbors': 3}
DTS1	SupportVectorMachine	MWMOTE	0.825947	0.13736	0.818565	0.61194	0.680851	0.752023	0.38001	158	13	3.05128	['Ex', 'Clus', 'BL']	{'base_estimator__C': 10.0, 'base_estimator__class_weight': None, 'base_estimator__dual': False, 'base_estimator__fit_intercept': True, 'base_estimator__intercept_scaling': 1, 'base_estimator__loss': 'squared_hinge', 'base_estimator__max_iter': 1000, 'base_estimator__multi_class': 'ovr', 'base_estimator__penalty': 'l2', 'base_estimator__random_state': None, 'base_estimator__tol': 0.0001, 'base_es…	{'base_estimator__C': 10.0, 'base_estimator__class_weight': None, 'base_estimator__dual': False, 'base_estimator__fit_intercept': True, 'base_estimator__intercept_scaling': 1, 'base_estimator__loss': 'squared_hinge', 'base_estimator__max_iter': 1000, 'base_estimator__multi_class': 'ovr', 'base_estimator__penalty': 'l2', 'base_estimator__random_state': None, 'base_estimator__tol': 0.0001, 'base_es…	{'base_estimator__C': 1.0, 'base_estimator__class_weight': None, 'base_estimator__dual': True, 'base_estimator__fit_intercept': True, 'base_estimator__intercept_scaling': 1, 'base_estimator__loss': 'hinge', 'base_estimator__max_iter': 1000, 'base_estimator__multi_class': 'ovr', 'base_estimator__penalty': 'l2', 'base_estimator__random_state': None, 'base_estimator__tol': 0.0001, 'base_estimator__v…	{'base_estimator__C': 10.0, 'base_estimator__class_weight': None, 'base_estimator__dual': True, 'base_estimator__fit_intercept': True, 'base_estimator__intercept_scaling': 1, 'base_estimator__loss': 'hinge', 'base_estimator__max_iter': 1000, 'base_estimator__multi_class': 'ovr', 'base_estimator__penalty': 'l2', 'base_estimator__random_state': None, 'base_estimator__tol': 0.0001, 'base_estimator__…	{'base_estimator__C': 10.0, 'base_estimator__class_weight': None, 'base_estimator__dual': True, 'base_estimator__fit_intercept': True, 'base_estimator__intercept_scaling': 1, 'base_estimator__loss': 'hinge', 'base_estimator__max_iter': 1000, 'base_estimator__multi_class': 'ovr', 'base_estimator__penalty': 'l2', 'base_estimator__random_state': None, 'base_estimator__tol': 0.0001, 'base_estimator__…	{'base_estimator__C': 1.0, 'base_estimator__class_weight': None, 'base_estimator__dual': True, 'base_estimator__fit_intercept': True, 'base_estimator__intercept_scaling': 1, 'base_estimator__loss': 'hinge', 'base_estimator__max_iter': 1000, 'base_estimator__multi_class': 'ovr', 'base_estimator__penalty': 'l2', 'base_estimator__random_state': None, 'base_estimator__tol': 0.0001, 'base_estimator__v…	{'proportion': 0.75, 'k1': 9, 'k2': 9, 'k3': 5, 'M': 10, 'cf_th': 5.0, 'cmax': 10.0}	{'proportion': 0.1, 'k1': 5, 'k2': 9, 'k3': 9, 'M': 4, 'cf_th': 5.0, 'cmax': 10.0}	{'proportion': 1.5, 'k1': 5, 'k2': 9, 'k3': 5, 'M': 10, 'cf_th': 5.0, 'cmax': 10.0}	{'proportion': 0.75, 'k1': 5, 'k2': 9, 'k3': 5, 'M': 4, 'cf_th': 5.0, 'cmax': 10.0}	{'proportion': 0.25, 'k1': 5, 'k2': 9, 'k3': 9, 'M': 4, 'cf_th': 5.0, 'cmax': 10.0}	{'proportion': 0.25, 'k1': 9, 'k2': 9, 'k3': 5, 'M': 10, 'cf_th': 5.0, 'cmax': 10.0}
DTS1	SupportVectorMachine	NDO_sampling	0.828581	0.138996	0.814346	0.621723	0.659574	0.765309	0.038578	158	13	3.05128	['Ex', 'SO', 'A']	{'base_estimator__C': 10.0, 'base_estimator__class_weight': None, 'base_estimator__dual': True, 'base_estimator__fit_intercept': True, 'base_estimator__intercept_scaling': 1, 'base_estimator__loss': 'hinge', 'base_estimator__max_iter': 1000, 'base_estimator__multi_class': 'ovr', 'base_estimator__penalty': 'l2', 'base_estimator__random_state': None, 'base_estimator__tol': 0.0001, 'base_estimator__…	{'base_estimator__C': 10.0, 'base_estimator__class_weight': None, 'base_estimator__dual': False, 'base_estimator__fit_intercept': True, 'base_estimator__intercept_scaling': 1, 'base_estimator__loss': 'squared_hinge', 'base_estimator__max_iter': 1000, 'base_estimator__multi_class': 'ovr', 'base_estimator__penalty': 'l2', 'base_estimator__random_state': None, 'base_estimator__tol': 0.0001, 'base_es…	{'base_estimator__C': 10.0, 'base_estimator__class_weight': None, 'base_estimator__dual': True, 'base_estimator__fit_intercept': True, 'base_estimator__intercept_scaling': 1, 'base_estimator__loss': 'hinge', 'base_estimator__max_iter': 1000, 'base_estimator__multi_class': 'ovr', 'base_estimator__penalty': 'l2', 'base_estimator__random_state': None, 'base_estimator__tol': 0.0001, 'base_estimator__…	{'base_estimator__C': 1.0, 'base_estimator__class_weight': None, 'base_estimator__dual': True, 'base_estimator__fit_intercept': True, 'base_estimator__intercept_scaling': 1, 'base_estimator__loss': 'hinge', 'base_estimator__max_iter': 1000, 'base_estimator__multi_class': 'ovr', 'base_estimator__penalty': 'l2', 'base_estimator__random_state': None, 'base_estimator__tol': 0.0001, 'base_estimator__v…	{'base_estimator__C': 10.0, 'base_estimator__class_weight': None, 'base_estimator__dual': False, 'base_estimator__fit_intercept': True, 'base_estimator__intercept_scaling': 1, 'base_estimator__loss': 'squared_hinge', 'base_estimator__max_iter': 1000, 'base_estimator__multi_class': 'ovr', 'base_estimator__penalty': 'l1', 'base_estimator__random_state': None, 'base_estimator__tol': 0.0001, 'base_es…	{'base_estimator__C': 1.0, 'base_estimator__class_weight': None, 'base_estimator__dual': True, 'base_estimator__fit_intercept': True, 'base_estimator__intercept_scaling': 1, 'base_estimator__loss': 'hinge', 'base_estimator__max_iter': 1000, 'base_estimator__multi_class': 'ovr', 'base_estimator__penalty': 'l2', 'base_estimator__random_state': None, 'base_estimator__tol': 0.0001, 'base_estimator__v…	{'proportion': 1.0, 'n_neighbors': 5, 'T': 0.5}	{'proportion': 0.25, 'n_neighbors': 3, 'T': 0.5}	{'proportion': 1.0, 'n_neighbors': 5, 'T': 0.5}	{'proportion': 0.75, 'n_neighbors': 3, 'T': 0.5}	{'proportion': 1.5, 'n_neighbors': 3, 'T': 0.5}	{'proportion': 2.0, 'n_neighbors': 7, 'T': 0.5}
DTS1	SupportVectorMachine	NRAS	0.819531	0.136113	0.816456	0.6	0.680851	0.735185	0.210096	158	13	3.05128	['SO', 'NR']	{'base_estimator__C': 10.0, 'base_estimator__class_weight': None, 'base_estimator__dual': False, 'base_estimator__fit_intercept': True, 'base_estimator__intercept_scaling': 1, 'base_estimator__loss': 'squared_hinge', 'base_estimator__max_iter': 1000, 'base_estimator__multi_class': 'ovr', 'base_estimator__penalty': 'l1', 'base_estimator__random_state': None, 'base_estimator__tol': 0.0001, 'base_es…	{'base_estimator__C': 10.0, 'base_estimator__class_weight': None, 'base_estimator__dual': False, 'base_estimator__fit_intercept': True, 'base_estimator__intercept_scaling': 1, 'base_estimator__loss': 'squared_hinge', 'base_estimator__max_iter': 1000, 'base_estimator__multi_class': 'ovr', 'base_estimator__penalty': 'l1', 'base_estimator__random_state': None, 'base_estimator__tol': 0.0001, 'base_es…	{'base_estimator__C': 10.0, 'base_estimator__class_weight': None, 'base_estimator__dual': False, 'base_estimator__fit_intercept': True, 'base_estimator__intercept_scaling': 1, 'base_estimator__loss': 'squared_hinge', 'base_estimator__max_iter': 1000, 'base_estimator__multi_class': 'ovr', 'base_estimator__penalty': 'l2', 'base_estimator__random_state': None, 'base_estimator__tol': 0.0001, 'base_es…	{'base_estimator__C': 10.0, 'base_estimator__class_weight': None, 'base_estimator__dual': True, 'base_estimator__fit_intercept': True, 'base_estimator__intercept_scaling': 1, 'base_estimator__loss': 'hinge', 'base_estimator__max_iter': 1000, 'base_estimator__multi_class': 'ovr', 'base_estimator__penalty': 'l2', 'base_estimator__random_state': None, 'base_estimator__tol': 0.0001, 'base_estimator__…	{'base_estimator__C': 10.0, 'base_estimator__class_weight': None, 'base_estimator__dual': False, 'base_estimator__fit_intercept': True, 'base_estimator__intercept_scaling': 1, 'base_estimator__loss': 'squared_hinge', 'base_estimator__max_iter': 1000, 'base_estimator__multi_class': 'ovr', 'base_estimator__penalty': 'l2', 'base_estimator__random_state': None, 'base_estimator__tol': 0.0001, 'base_es…	{'base_estimator__C': 1.0, 'base_estimator__class_weight': None, 'base_estimator__dual': True, 'base_estimator__fit_intercept': True, 'base_estimator__intercept_scaling': 1, 'base_estimator__loss': 'hinge', 'base_estimator__max_iter': 1000, 'base_estimator__multi_class': 'ovr', 'base_estimator__penalty': 'l2', 'base_estimator__random_state': None, 'base_estimator__tol': 0.0001, 'base_estimator__v…	{'proportion': 0.1, 'n_neighbors': 7, 't': 0.3}	{'proportion': 0.25, 'n_neighbors': 5, 't': 0.5}	{'proportion': 1.5, 'n_neighbors': 9, 't': 0.3}	{'proportion': 0.5, 'n_neighbors': 9, 't': 0.3}	{'proportion': 0.1, 'n_neighbors': 7, 't': 0.3}	{'proportion': 1.5, 'n_neighbors': 5, 't': 0.8}
DTS1	SupportVectorMachine	NRSBoundary_SMOTE	0.824631	0.138052	0.818565	0.633205	0.670213	0.763586	0.394839	158	13	3.05128	['Ex', 'BL']	{'base_estimator__C': 10.0, 'base_estimator__class_weight': None, 'base_estimator__dual': False, 'base_estimator__fit_intercept': True, 'base_estimator__intercept_scaling': 1, 'base_estimator__loss': 'squared_hinge', 'base_estimator__max_iter': 1000, 'base_estimator__multi_class': 'ovr', 'base_estimator__penalty': 'l2', 'base_estimator__random_state': None, 'base_estimator__tol': 0.0001, 'base_es…	{'base_estimator__C': 10.0, 'base_estimator__class_weight': None, 'base_estimator__dual': True, 'base_estimator__fit_intercept': True, 'base_estimator__intercept_scaling': 1, 'base_estimator__loss': 'hinge', 'base_estimator__max_iter': 1000, 'base_estimator__multi_class': 'ovr', 'base_estimator__penalty': 'l2', 'base_estimator__random_state': None, 'base_estimator__tol': 0.0001, 'base_estimator__…	{'base_estimator__C': 1.0, 'base_estimator__class_weight': None, 'base_estimator__dual': True, 'base_estimator__fit_intercept': True, 'base_estimator__intercept_scaling': 1, 'base_estimator__loss': 'hinge', 'base_estimator__max_iter': 1000, 'base_estimator__multi_class': 'ovr', 'base_estimator__penalty': 'l2', 'base_estimator__random_state': None, 'base_estimator__tol': 0.0001, 'base_estimator__v…	{'base_estimator__C': 1.0, 'base_estimator__class_weight': None, 'base_estimator__dual': True, 'base_estimator__fit_intercept': True, 'base_estimator__intercept_scaling': 1, 'base_estimator__loss': 'hinge', 'base_estimator__max_iter': 1000, 'base_estimator__multi_class': 'ovr', 'base_estimator__penalty': 'l2', 'base_estimator__random_state': None, 'base_estimator__tol': 0.0001, 'base_estimator__v…	{'base_estimator__C': 1.0, 'base_estimator__class_weight': None, 'base_estimator__dual': True, 'base_estimator__fit_intercept': True, 'base_estimator__intercept_scaling': 1, 'base_estimator__loss': 'hinge', 'base_estimator__max_iter': 1000, 'base_estimator__multi_class': 'ovr', 'base_estimator__penalty': 'l2', 'base_estimator__random_state': None, 'base_estimator__tol': 0.0001, 'base_estimator__v…	{'base_estimator__C': 10.0, 'base_estimator__class_weight': None, 'base_estimator__dual': True, 'base_estimator__fit_intercept': True, 'base_estimator__intercept_scaling': 1, 'base_estimator__loss': 'hinge', 'base_estimator__max_iter': 1000, 'base_estimator__multi_class': 'ovr', 'base_estimator__penalty': 'l2', 'base_estimator__random_state': None, 'base_estimator__tol': 0.0001, 'base_estimator__…	{'proportion': 0.75, 'n_neighbors': 7, 'w': 0.05}	{'proportion': 0.1, 'n_neighbors': 3, 'w': 0.01}	{'proportion': 0.75, 'n_neighbors': 3, 'w': 0.005}	{'proportion': 0.75, 'n_neighbors': 3, 'w': 0.005}	{'proportion': 1.5, 'n_neighbors': 5, 'w': 0.05}	{'proportion': 0.25, 'n_neighbors': 5, 'w': 0.01}
DTS1	SupportVectorMachine	NT_SMOTE	0.822979	0.138322	0.816456	0.620968	0.680851	0.748001	0.0314006	158	13	3.05128	['Ex', 'A']	{'base_estimator__C': 10.0, 'base_estimator__class_weight': None, 'base_estimator__dual': True, 'base_estimator__fit_intercept': True, 'base_estimator__intercept_scaling': 1, 'base_estimator__loss': 'hinge', 'base_estimator__max_iter': 1000, 'base_estimator__multi_class': 'ovr', 'base_estimator__penalty': 'l2', 'base_estimator__random_state': None, 'base_estimator__tol': 0.0001, 'base_estimator__…	{'base_estimator__C': 10.0, 'base_estimator__class_weight': None, 'base_estimator__dual': True, 'base_estimator__fit_intercept': True, 'base_estimator__intercept_scaling': 1, 'base_estimator__loss': 'hinge', 'base_estimator__max_iter': 1000, 'base_estimator__multi_class': 'ovr', 'base_estimator__penalty': 'l2', 'base_estimator__random_state': None, 'base_estimator__tol': 0.0001, 'base_estimator__…	{'base_estimator__C': 1.0, 'base_estimator__class_weight': None, 'base_estimator__dual': True, 'base_estimator__fit_intercept': True, 'base_estimator__intercept_scaling': 1, 'base_estimator__loss': 'hinge', 'base_estimator__max_iter': 1000, 'base_estimator__multi_class': 'ovr', 'base_estimator__penalty': 'l2', 'base_estimator__random_state': None, 'base_estimator__tol': 0.0001, 'base_estimator__v…	{'base_estimator__C': 10.0, 'base_estimator__class_weight': None, 'base_estimator__dual': True, 'base_estimator__fit_intercept': True, 'base_estimator__intercept_scaling': 1, 'base_estimator__loss': 'hinge', 'base_estimator__max_iter': 1000, 'base_estimator__multi_class': 'ovr', 'base_estimator__penalty': 'l2', 'base_estimator__random_state': None, 'base_estimator__tol': 0.0001, 'base_estimator__…	{'base_estimator__C': 1.0, 'base_estimator__class_weight': None, 'base_estimator__dual': False, 'base_estimator__fit_intercept': True, 'base_estimator__intercept_scaling': 1, 'base_estimator__loss': 'squared_hinge', 'base_estimator__max_iter': 1000, 'base_estimator__multi_class': 'ovr', 'base_estimator__penalty': 'l1', 'base_estimator__random_state': None, 'base_estimator__tol': 0.0001, 'base_est…	{'base_estimator__C': 10.0, 'base_estimator__class_weight': None, 'base_estimator__dual': True, 'base_estimator__fit_intercept': True, 'base_estimator__intercept_scaling': 1, 'base_estimator__loss': 'hinge', 'base_estimator__max_iter': 1000, 'base_estimator__multi_class': 'ovr', 'base_estimator__penalty': 'l2', 'base_estimator__random_state': None, 'base_estimator__tol': 0.0001, 'base_estimator__…	{'proportion': 1.0}	{'proportion': 0.25}	{'proportion': 1.0}	{'proportion': 0.5}	{'proportion': 2.0}	{'proportion': 0.5}
DTS1	SupportVectorMachine	OUPS	0.827192	0.137481	0.810127	0.588235	0.659574	0.745597	0.0515818	158	13	3.05128	['Ex', 'SO']	{'base_estimator__C': 10.0, 'base_estimator__class_weight': None, 'base_estimator__dual': True, 'base_estimator__fit_intercept': True, 'base_estimator__intercept_scaling': 1, 'base_estimator__loss': 'hinge', 'base_estimator__max_iter': 1000, 'base_estimator__multi_class': 'ovr', 'base_estimator__penalty': 'l2', 'base_estimator__random_state': None, 'base_estimator__tol': 0.0001, 'base_estimator__…	{'base_estimator__C': 10.0, 'base_estimator__class_weight': None, 'base_estimator__dual': True, 'base_estimator__fit_intercept': True, 'base_estimator__intercept_scaling': 1, 'base_estimator__loss': 'hinge', 'base_estimator__max_iter': 1000, 'base_estimator__multi_class': 'ovr', 'base_estimator__penalty': 'l2', 'base_estimator__random_state': None, 'base_estimator__tol': 0.0001, 'base_estimator__…	{'base_estimator__C': 1.0, 'base_estimator__class_weight': None, 'base_estimator__dual': True, 'base_estimator__fit_intercept': True, 'base_estimator__intercept_scaling': 1, 'base_estimator__loss': 'hinge', 'base_estimator__max_iter': 1000, 'base_estimator__multi_class': 'ovr', 'base_estimator__penalty': 'l2', 'base_estimator__random_state': None, 'base_estimator__tol': 0.0001, 'base_estimator__v…	{'base_estimator__C': 1.0, 'base_estimator__class_weight': None, 'base_estimator__dual': True, 'base_estimator__fit_intercept': True, 'base_estimator__intercept_scaling': 1, 'base_estimator__loss': 'hinge', 'base_estimator__max_iter': 1000, 'base_estimator__multi_class': 'ovr', 'base_estimator__penalty': 'l2', 'base_estimator__random_state': None, 'base_estimator__tol': 0.0001, 'base_estimator__v…	{'base_estimator__C': 10.0, 'base_estimator__class_weight': None, 'base_estimator__dual': True, 'base_estimator__fit_intercept': True, 'base_estimator__intercept_scaling': 1, 'base_estimator__loss': 'hinge', 'base_estimator__max_iter': 1000, 'base_estimator__multi_class': 'ovr', 'base_estimator__penalty': 'l2', 'base_estimator__random_state': None, 'base_estimator__tol': 0.0001, 'base_estimator__…	{'base_estimator__C': 1.0, 'base_estimator__class_weight': None, 'base_estimator__dual': True, 'base_estimator__fit_intercept': True, 'base_estimator__intercept_scaling': 1, 'base_estimator__loss': 'hinge', 'base_estimator__max_iter': 1000, 'base_estimator__multi_class': 'ovr', 'base_estimator__penalty': 'l2', 'base_estimator__random_state': None, 'base_estimator__tol': 0.0001, 'base_estimator__v…	{'proportion': 1.5}	{'proportion': 0.25}	{'proportion': 2.0}	{'proportion': 2.0}	{'proportion': 0.1}	{'proportion': 2.0}
DTS1	SupportVectorMachine	PDFOS	0.810481	0.140221	0.808017	0.605042	0.659574	0.730808	3.63649	158	13	3.05128	['Ex', 'DE']	{'base_estimator__C': 10.0, 'base_estimator__class_weight': None, 'base_estimator__dual': False, 'base_estimator__fit_intercept': True, 'base_estimator__intercept_scaling': 1, 'base_estimator__loss': 'squared_hinge', 'base_estimator__max_iter': 1000, 'base_estimator__multi_class': 'ovr', 'base_estimator__penalty': 'l2', 'base_estimator__random_state': None, 'base_estimator__tol': 0.0001, 'base_es…	{'base_estimator__C': 10.0, 'base_estimator__class_weight': None, 'base_estimator__dual': False, 'base_estimator__fit_intercept': True, 'base_estimator__intercept_scaling': 1, 'base_estimator__loss': 'squared_hinge', 'base_estimator__max_iter': 1000, 'base_estimator__multi_class': 'ovr', 'base_estimator__penalty': 'l2', 'base_estimator__random_state': None, 'base_estimator__tol': 0.0001, 'base_es…	{'base_estimator__C': 1.0, 'base_estimator__class_weight': None, 'base_estimator__dual': True, 'base_estimator__fit_intercept': True, 'base_estimator__intercept_scaling': 1, 'base_estimator__loss': 'hinge', 'base_estimator__max_iter': 1000, 'base_estimator__multi_class': 'ovr', 'base_estimator__penalty': 'l2', 'base_estimator__random_state': None, 'base_estimator__tol': 0.0001, 'base_estimator__v…	{'base_estimator__C': 1.0, 'base_estimator__class_weight': None, 'base_estimator__dual': True, 'base_estimator__fit_intercept': True, 'base_estimator__intercept_scaling': 1, 'base_estimator__loss': 'hinge', 'base_estimator__max_iter': 1000, 'base_estimator__multi_class': 'ovr', 'base_estimator__penalty': 'l2', 'base_estimator__random_state': None, 'base_estimator__tol': 0.0001, 'base_estimator__v…	{'base_estimator__C': 10.0, 'base_estimator__class_weight': None, 'base_estimator__dual': False, 'base_estimator__fit_intercept': True, 'base_estimator__intercept_scaling': 1, 'base_estimator__loss': 'squared_hinge', 'base_estimator__max_iter': 1000, 'base_estimator__multi_class': 'ovr', 'base_estimator__penalty': 'l2', 'base_estimator__random_state': None, 'base_estimator__tol': 0.0001, 'base_es…	{'base_estimator__C': 1.0, 'base_estimator__class_weight': None, 'base_estimator__dual': True, 'base_estimator__fit_intercept': True, 'base_estimator__intercept_scaling': 1, 'base_estimator__loss': 'hinge', 'base_estimator__max_iter': 1000, 'base_estimator__multi_class': 'ovr', 'base_estimator__penalty': 'l2', 'base_estimator__random_state': None, 'base_estimator__tol': 0.0001, 'base_estimator__v…	{'proportion': 0.1}	{'proportion': 0.1}	{'proportion': 0.75}	{'proportion': 0.5}	{'proportion': 0.1}	{'proportion': 2.0}
DTS1	SupportVectorMachine	ProWSyn	0.827384	0.137586	0.822785	0.626866	0.691489	0.76368	0.133842	158	13	3.05128	['Ex', 'SO']	{'base_estimator__C': 10.0, 'base_estimator__class_weight': None, 'base_estimator__dual': True, 'base_estimator__fit_intercept': True, 'base_estimator__intercept_scaling': 1, 'base_estimator__loss': 'hinge', 'base_estimator__max_iter': 1000, 'base_estimator__multi_class': 'ovr', 'base_estimator__penalty': 'l2', 'base_estimator__random_state': None, 'base_estimator__tol': 0.0001, 'base_estimator__…	{'base_estimator__C': 10.0, 'base_estimator__class_weight': None, 'base_estimator__dual': True, 'base_estimator__fit_intercept': True, 'base_estimator__intercept_scaling': 1, 'base_estimator__loss': 'hinge', 'base_estimator__max_iter': 1000, 'base_estimator__multi_class': 'ovr', 'base_estimator__penalty': 'l2', 'base_estimator__random_state': None, 'base_estimator__tol': 0.0001, 'base_estimator__…	{'base_estimator__C': 10.0, 'base_estimator__class_weight': None, 'base_estimator__dual': True, 'base_estimator__fit_intercept': True, 'base_estimator__intercept_scaling': 1, 'base_estimator__loss': 'hinge', 'base_estimator__max_iter': 1000, 'base_estimator__multi_class': 'ovr', 'base_estimator__penalty': 'l2', 'base_estimator__random_state': None, 'base_estimator__tol': 0.0001, 'base_estimator__…	{'base_estimator__C': 10.0, 'base_estimator__class_weight': None, 'base_estimator__dual': True, 'base_estimator__fit_intercept': True, 'base_estimator__intercept_scaling': 1, 'base_estimator__loss': 'hinge', 'base_estimator__max_iter': 1000, 'base_estimator__multi_class': 'ovr', 'base_estimator__penalty': 'l2', 'base_estimator__random_state': None, 'base_estimator__tol': 0.0001, 'base_estimator__…	{'base_estimator__C': 10.0, 'base_estimator__class_weight': None, 'base_estimator__dual': True, 'base_estimator__fit_intercept': True, 'base_estimator__intercept_scaling': 1, 'base_estimator__loss': 'hinge', 'base_estimator__max_iter': 1000, 'base_estimator__multi_class': 'ovr', 'base_estimator__penalty': 'l2', 'base_estimator__random_state': None, 'base_estimator__tol': 0.0001, 'base_estimator__…	{'base_estimator__C': 1.0, 'base_estimator__class_weight': None, 'base_estimator__dual': True, 'base_estimator__fit_intercept': True, 'base_estimator__intercept_scaling': 1, 'base_estimator__loss': 'hinge', 'base_estimator__max_iter': 1000, 'base_estimator__multi_class': 'ovr', 'base_estimator__penalty': 'l2', 'base_estimator__random_state': None, 'base_estimator__tol': 0.0001, 'base_estimator__v…	{'proportion': 1.0, 'n_neighbors': 3, 'L': 3, 'theta': 1.0}	{'proportion': 0.25, 'n_neighbors': 5, 'L': 3, 'theta': 0.1}	{'proportion': 0.75, 'n_neighbors': 7, 'L': 5, 'theta': 2.0}	{'proportion': 0.75, 'n_neighbors': 7, 'L': 5, 'theta': 2.0}	{'proportion': 0.1, 'n_neighbors': 3, 'L': 7, 'theta': 2.0}	{'proportion': 2.0, 'n_neighbors': 3, 'L': 3, 'theta': 2.0}
DTS1	SupportVectorMachine	ROSE	0.814767	0.140918	0.805907	0.55	0.659574	0.704962	0.0204219	158	13	3.05128	['Ex', 'SCmp']	{'base_estimator__C': 10.0, 'base_estimator__class_weight': None, 'base_estimator__dual': True, 'base_estimator__fit_intercept': True, 'base_estimator__intercept_scaling': 1, 'base_estimator__loss': 'hinge', 'base_estimator__max_iter': 1000, 'base_estimator__multi_class': 'ovr', 'base_estimator__penalty': 'l2', 'base_estimator__random_state': None, 'base_estimator__tol': 0.0001, 'base_estimator__…	{'base_estimator__C': 10.0, 'base_estimator__class_weight': None, 'base_estimator__dual': True, 'base_estimator__fit_intercept': True, 'base_estimator__intercept_scaling': 1, 'base_estimator__loss': 'hinge', 'base_estimator__max_iter': 1000, 'base_estimator__multi_class': 'ovr', 'base_estimator__penalty': 'l2', 'base_estimator__random_state': None, 'base_estimator__tol': 0.0001, 'base_estimator__…	{'base_estimator__C': 1.0, 'base_estimator__class_weight': None, 'base_estimator__dual': False, 'base_estimator__fit_intercept': True, 'base_estimator__intercept_scaling': 1, 'base_estimator__loss': 'squared_hinge', 'base_estimator__max_iter': 1000, 'base_estimator__multi_class': 'ovr', 'base_estimator__penalty': 'l1', 'base_estimator__random_state': None, 'base_estimator__tol': 0.0001, 'base_est…	{'base_estimator__C': 1.0, 'base_estimator__class_weight': None, 'base_estimator__dual': True, 'base_estimator__fit_intercept': True, 'base_estimator__intercept_scaling': 1, 'base_estimator__loss': 'hinge', 'base_estimator__max_iter': 1000, 'base_estimator__multi_class': 'ovr', 'base_estimator__penalty': 'l2', 'base_estimator__random_state': None, 'base_estimator__tol': 0.0001, 'base_estimator__v…	{'base_estimator__C': 10.0, 'base_estimator__class_weight': None, 'base_estimator__dual': False, 'base_estimator__fit_intercept': True, 'base_estimator__intercept_scaling': 1, 'base_estimator__loss': 'squared_hinge', 'base_estimator__max_iter': 1000, 'base_estimator__multi_class': 'ovr', 'base_estimator__penalty': 'l2', 'base_estimator__random_state': None, 'base_estimator__tol': 0.0001, 'base_es…	{'base_estimator__C': 1.0, 'base_estimator__class_weight': None, 'base_estimator__dual': True, 'base_estimator__fit_intercept': True, 'base_estimator__intercept_scaling': 1, 'base_estimator__loss': 'hinge', 'base_estimator__max_iter': 1000, 'base_estimator__multi_class': 'ovr', 'base_estimator__penalty': 'l2', 'base_estimator__random_state': None, 'base_estimator__tol': 0.0001, 'base_estimator__v…	{'proportion': 0.1}	{'proportion': 0.1}	{'proportion': 1.5}	{'proportion': 0.5}	{'proportion': 0.1}	{'proportion': 1.0}
DTS1	SupportVectorMachine	RWO_sampling	0.810051	0.141578	0.803797	0.609053	0.648936	0.735087	0.164986	158	13	3.05128	['Ex']	{'base_estimator__C': 10.0, 'base_estimator__class_weight': None, 'base_estimator__dual': True, 'base_estimator__fit_intercept': True, 'base_estimator__intercept_scaling': 1, 'base_estimator__loss': 'hinge', 'base_estimator__max_iter': 1000, 'base_estimator__multi_class': 'ovr', 'base_estimator__penalty': 'l2', 'base_estimator__random_state': None, 'base_estimator__tol': 0.0001, 'base_estimator__…	{'base_estimator__C': 1.0, 'base_estimator__class_weight': None, 'base_estimator__dual': False, 'base_estimator__fit_intercept': True, 'base_estimator__intercept_scaling': 1, 'base_estimator__loss': 'squared_hinge', 'base_estimator__max_iter': 1000, 'base_estimator__multi_class': 'ovr', 'base_estimator__penalty': 'l1', 'base_estimator__random_state': None, 'base_estimator__tol': 0.0001, 'base_est…	{'base_estimator__C': 1.0, 'base_estimator__class_weight': None, 'base_estimator__dual': False, 'base_estimator__fit_intercept': True, 'base_estimator__intercept_scaling': 1, 'base_estimator__loss': 'squared_hinge', 'base_estimator__max_iter': 1000, 'base_estimator__multi_class': 'ovr', 'base_estimator__penalty': 'l1', 'base_estimator__random_state': None, 'base_estimator__tol': 0.0001, 'base_est…	{'base_estimator__C': 1.0, 'base_estimator__class_weight': None, 'base_estimator__dual': False, 'base_estimator__fit_intercept': True, 'base_estimator__intercept_scaling': 1, 'base_estimator__loss': 'squared_hinge', 'base_estimator__max_iter': 1000, 'base_estimator__multi_class': 'ovr', 'base_estimator__penalty': 'l1', 'base_estimator__random_state': None, 'base_estimator__tol': 0.0001, 'base_est…	{'base_estimator__C': 10.0, 'base_estimator__class_weight': None, 'base_estimator__dual': True, 'base_estimator__fit_intercept': True, 'base_estimator__intercept_scaling': 1, 'base_estimator__loss': 'hinge', 'base_estimator__max_iter': 1000, 'base_estimator__multi_class': 'ovr', 'base_estimator__penalty': 'l2', 'base_estimator__random_state': None, 'base_estimator__tol': 0.0001, 'base_estimator__…	{'base_estimator__C': 10.0, 'base_estimator__class_weight': None, 'base_estimator__dual': True, 'base_estimator__fit_intercept': True, 'base_estimator__intercept_scaling': 1, 'base_estimator__loss': 'hinge', 'base_estimator__max_iter': 1000, 'base_estimator__multi_class': 'ovr', 'base_estimator__penalty': 'l2', 'base_estimator__random_state': None, 'base_estimator__tol': 0.0001, 'base_estimator__…	{'proportion': 0.75}	{'proportion': 0.1}	{'proportion': 0.5}	{'proportion': 0.5}	{'proportion': 0.1}	{'proportion': 0.75}
DTS1	SupportVectorMachine	Random_SMOTE	0.826211	0.137689	0.824895	0.628099	0.670213	0.749919	0.0453832	158	13	3.05128	['Ex', 'SCmp']	{'base_estimator__C': 10.0, 'base_estimator__class_weight': None, 'base_estimator__dual': False, 'base_estimator__fit_intercept': True, 'base_estimator__intercept_scaling': 1, 'base_estimator__loss': 'squared_hinge', 'base_estimator__max_iter': 1000, 'base_estimator__multi_class': 'ovr', 'base_estimator__penalty': 'l2', 'base_estimator__random_state': None, 'base_estimator__tol': 0.0001, 'base_es…	{'base_estimator__C': 1.0, 'base_estimator__class_weight': None, 'base_estimator__dual': False, 'base_estimator__fit_intercept': True, 'base_estimator__intercept_scaling': 1, 'base_estimator__loss': 'squared_hinge', 'base_estimator__max_iter': 1000, 'base_estimator__multi_class': 'ovr', 'base_estimator__penalty': 'l1', 'base_estimator__random_state': None, 'base_estimator__tol': 0.0001, 'base_est…	{'base_estimator__C': 1.0, 'base_estimator__class_weight': None, 'base_estimator__dual': True, 'base_estimator__fit_intercept': True, 'base_estimator__intercept_scaling': 1, 'base_estimator__loss': 'hinge', 'base_estimator__max_iter': 1000, 'base_estimator__multi_class': 'ovr', 'base_estimator__penalty': 'l2', 'base_estimator__random_state': None, 'base_estimator__tol': 0.0001, 'base_estimator__v…	{'base_estimator__C': 1.0, 'base_estimator__class_weight': None, 'base_estimator__dual': False, 'base_estimator__fit_intercept': True, 'base_estimator__intercept_scaling': 1, 'base_estimator__loss': 'squared_hinge', 'base_estimator__max_iter': 1000, 'base_estimator__multi_class': 'ovr', 'base_estimator__penalty': 'l2', 'base_estimator__random_state': None, 'base_estimator__tol': 0.0001, 'base_est…	{'base_estimator__C': 1.0, 'base_estimator__class_weight': None, 'base_estimator__dual': False, 'base_estimator__fit_intercept': True, 'base_estimator__intercept_scaling': 1, 'base_estimator__loss': 'squared_hinge', 'base_estimator__max_iter': 1000, 'base_estimator__multi_class': 'ovr', 'base_estimator__penalty': 'l1', 'base_estimator__random_state': None, 'base_estimator__tol': 0.0001, 'base_est…	{'base_estimator__C': 1.0, 'base_estimator__class_weight': None, 'base_estimator__dual': True, 'base_estimator__fit_intercept': True, 'base_estimator__intercept_scaling': 1, 'base_estimator__loss': 'hinge', 'base_estimator__max_iter': 1000, 'base_estimator__multi_class': 'ovr', 'base_estimator__penalty': 'l2', 'base_estimator__random_state': None, 'base_estimator__tol': 0.0001, 'base_estimator__v…	{'proportion': 2.0, 'n_neighbors': 3}	{'proportion': 0.25, 'n_neighbors': 5}	{'proportion': 1.5, 'n_neighbors': 5}	{'proportion': 0.5, 'n_neighbors': 5}	{'proportion': 1.5, 'n_neighbors': 3}	{'proportion': 2.0, 'n_neighbors': 5}
DTS1	SupportVectorMachine	SDSMOTE	0.829826	0.137804	0.818565	0.638783	0.712766	0.770236	0.108921	158	13	3.05128	['Ex', 'SO', 'BL']	{'base_estimator__C': 10.0, 'base_estimator__class_weight': None, 'base_estimator__dual': True, 'base_estimator__fit_intercept': True, 'base_estimator__intercept_scaling': 1, 'base_estimator__loss': 'hinge', 'base_estimator__max_iter': 1000, 'base_estimator__multi_class': 'ovr', 'base_estimator__penalty': 'l2', 'base_estimator__random_state': None, 'base_estimator__tol': 0.0001, 'base_estimator__…	{'base_estimator__C': 1.0, 'base_estimator__class_weight': None, 'base_estimator__dual': False, 'base_estimator__fit_intercept': True, 'base_estimator__intercept_scaling': 1, 'base_estimator__loss': 'squared_hinge', 'base_estimator__max_iter': 1000, 'base_estimator__multi_class': 'ovr', 'base_estimator__penalty': 'l1', 'base_estimator__random_state': None, 'base_estimator__tol': 0.0001, 'base_est…	{'base_estimator__C': 10.0, 'base_estimator__class_weight': None, 'base_estimator__dual': True, 'base_estimator__fit_intercept': True, 'base_estimator__intercept_scaling': 1, 'base_estimator__loss': 'hinge', 'base_estimator__max_iter': 1000, 'base_estimator__multi_class': 'ovr', 'base_estimator__penalty': 'l2', 'base_estimator__random_state': None, 'base_estimator__tol': 0.0001, 'base_estimator__…	{'base_estimator__C': 10.0, 'base_estimator__class_weight': None, 'base_estimator__dual': True, 'base_estimator__fit_intercept': True, 'base_estimator__intercept_scaling': 1, 'base_estimator__loss': 'hinge', 'base_estimator__max_iter': 1000, 'base_estimator__multi_class': 'ovr', 'base_estimator__penalty': 'l2', 'base_estimator__random_state': None, 'base_estimator__tol': 0.0001, 'base_estimator__…	{'base_estimator__C': 1.0, 'base_estimator__class_weight': None, 'base_estimator__dual': False, 'base_estimator__fit_intercept': True, 'base_estimator__intercept_scaling': 1, 'base_estimator__loss': 'squared_hinge', 'base_estimator__max_iter': 1000, 'base_estimator__multi_class': 'ovr', 'base_estimator__penalty': 'l1', 'base_estimator__random_state': None, 'base_estimator__tol': 0.0001, 'base_est…	{'base_estimator__C': 10.0, 'base_estimator__class_weight': None, 'base_estimator__dual': True, 'base_estimator__fit_intercept': True, 'base_estimator__intercept_scaling': 1, 'base_estimator__loss': 'hinge', 'base_estimator__max_iter': 1000, 'base_estimator__multi_class': 'ovr', 'base_estimator__penalty': 'l2', 'base_estimator__random_state': None, 'base_estimator__tol': 0.0001, 'base_estimator__…	{'proportion': 0.75, 'n_neighbors': 7}	{'proportion': 0.25, 'n_neighbors': 3}	{'proportion': 0.75, 'n_neighbors': 7}	{'proportion': 0.75, 'n_neighbors': 7}	{'proportion': 2.0, 'n_neighbors': 5}	{'proportion': 2.0, 'n_neighbors': 7}
DTS1	SupportVectorMachine	SL_graph_SMOTE	0.837008	0.137026	0.808017	0.638783	0.680851	0.774034	0.031769	158	13	3.05128	['Ex', 'BL']	{'base_estimator__C': 10.0, 'base_estimator__class_weight': None, 'base_estimator__dual': True, 'base_estimator__fit_intercept': True, 'base_estimator__intercept_scaling': 1, 'base_estimator__loss': 'hinge', 'base_estimator__max_iter': 1000, 'base_estimator__multi_class': 'ovr', 'base_estimator__penalty': 'l2', 'base_estimator__random_state': None, 'base_estimator__tol': 0.0001, 'base_estimator__…	{'base_estimator__C': 10.0, 'base_estimator__class_weight': None, 'base_estimator__dual': False, 'base_estimator__fit_intercept': True, 'base_estimator__intercept_scaling': 1, 'base_estimator__loss': 'squared_hinge', 'base_estimator__max_iter': 1000, 'base_estimator__multi_class': 'ovr', 'base_estimator__penalty': 'l1', 'base_estimator__random_state': None, 'base_estimator__tol': 0.0001, 'base_es…	{'base_estimator__C': 10.0, 'base_estimator__class_weight': None, 'base_estimator__dual': True, 'base_estimator__fit_intercept': True, 'base_estimator__intercept_scaling': 1, 'base_estimator__loss': 'hinge', 'base_estimator__max_iter': 1000, 'base_estimator__multi_class': 'ovr', 'base_estimator__penalty': 'l2', 'base_estimator__random_state': None, 'base_estimator__tol': 0.0001, 'base_estimator__…	{'base_estimator__C': 10.0, 'base_estimator__class_weight': None, 'base_estimator__dual': True, 'base_estimator__fit_intercept': True, 'base_estimator__intercept_scaling': 1, 'base_estimator__loss': 'hinge', 'base_estimator__max_iter': 1000, 'base_estimator__multi_class': 'ovr', 'base_estimator__penalty': 'l2', 'base_estimator__random_state': None, 'base_estimator__tol': 0.0001, 'base_estimator__…	{'base_estimator__C': 10.0, 'base_estimator__class_weight': None, 'base_estimator__dual': True, 'base_estimator__fit_intercept': True, 'base_estimator__intercept_scaling': 1, 'base_estimator__loss': 'hinge', 'base_estimator__max_iter': 1000, 'base_estimator__multi_class': 'ovr', 'base_estimator__penalty': 'l2', 'base_estimator__random_state': None, 'base_estimator__tol': 0.0001, 'base_estimator__…	{'base_estimator__C': 1.0, 'base_estimator__class_weight': None, 'base_estimator__dual': True, 'base_estimator__fit_intercept': True, 'base_estimator__intercept_scaling': 1, 'base_estimator__loss': 'hinge', 'base_estimator__max_iter': 1000, 'base_estimator__multi_class': 'ovr', 'base_estimator__penalty': 'l2', 'base_estimator__random_state': None, 'base_estimator__tol': 0.0001, 'base_estimator__v…	{'proportion': 0.75, 'n_neighbors': 7}	{'proportion': 0.25, 'n_neighbors': 7}	{'proportion': 1.5, 'n_neighbors': 7}	{'proportion': 0.75, 'n_neighbors': 7}	{'proportion': 2.0, 'n_neighbors': 7}	{'proportion': 1.5, 'n_neighbors': 3}
DTS1	SupportVectorMachine	SMMO	0.821686	0.136847	0.816456	0.583732	0.659574	0.738661	0.0476531	158	13	3.05128	['BL', 'Ex', 'Clas']	{'base_estimator__C': 10.0, 'base_estimator__class_weight': None, 'base_estimator__dual': False, 'base_estimator__fit_intercept': True, 'base_estimator__intercept_scaling': 1, 'base_estimator__loss': 'squared_hinge', 'base_estimator__max_iter': 1000, 'base_estimator__multi_class': 'ovr', 'base_estimator__penalty': 'l2', 'base_estimator__random_state': None, 'base_estimator__tol': 0.0001, 'base_es…	{'base_estimator__C': 10.0, 'base_estimator__class_weight': None, 'base_estimator__dual': False, 'base_estimator__fit_intercept': True, 'base_estimator__intercept_scaling': 1, 'base_estimator__loss': 'squared_hinge', 'base_estimator__max_iter': 1000, 'base_estimator__multi_class': 'ovr', 'base_estimator__penalty': 'l1', 'base_estimator__random_state': None, 'base_estimator__tol': 0.0001, 'base_es…	{'base_estimator__C': 1.0, 'base_estimator__class_weight': None, 'base_estimator__dual': False, 'base_estimator__fit_intercept': True, 'base_estimator__intercept_scaling': 1, 'base_estimator__loss': 'squared_hinge', 'base_estimator__max_iter': 1000, 'base_estimator__multi_class': 'ovr', 'base_estimator__penalty': 'l2', 'base_estimator__random_state': None, 'base_estimator__tol': 0.0001, 'base_est…	{'base_estimator__C': 10.0, 'base_estimator__class_weight': None, 'base_estimator__dual': False, 'base_estimator__fit_intercept': True, 'base_estimator__intercept_scaling': 1, 'base_estimator__loss': 'squared_hinge', 'base_estimator__max_iter': 1000, 'base_estimator__multi_class': 'ovr', 'base_estimator__penalty': 'l1', 'base_estimator__random_state': None, 'base_estimator__tol': 0.0001, 'base_es…	{'base_estimator__C': 10.0, 'base_estimator__class_weight': None, 'base_estimator__dual': False, 'base_estimator__fit_intercept': True, 'base_estimator__intercept_scaling': 1, 'base_estimator__loss': 'squared_hinge', 'base_estimator__max_iter': 1000, 'base_estimator__multi_class': 'ovr', 'base_estimator__penalty': 'l1', 'base_estimator__random_state': None, 'base_estimator__tol': 0.0001, 'base_es…	{'base_estimator__C': 1.0, 'base_estimator__class_weight': None, 'base_estimator__dual': True, 'base_estimator__fit_intercept': True, 'base_estimator__intercept_scaling': 1, 'base_estimator__loss': 'hinge', 'base_estimator__max_iter': 1000, 'base_estimator__multi_class': 'ovr', 'base_estimator__penalty': 'l2', 'base_estimator__random_state': None, 'base_estimator__tol': 0.0001, 'base_estimator__v…	{'proportion': 0.1, 'n_neighbors': 5, 'ensemble': [QuadraticDiscriminantAnalysis(priors=None, reg_param=0.0, store_covariance=False, tol=0.0001), DecisionTreeClassifier(class_weight=None, criterion='gini', max_depth=None, max_features=None, max_leaf_nodes=None, min_impurity_decrease=0.0, min_impurity_split=None, min_samples_leaf=1, min_samples_split=2, min_weight_fraction_leaf=0.0, presort=False,…	{'proportion': 0.25, 'n_neighbors': 7, 'ensemble': [QuadraticDiscriminantAnalysis(priors=None, reg_param=0.0, store_covariance=False, tol=0.0001), DecisionTreeClassifier(class_weight=None, criterion='gini', max_depth=None, max_features=None, max_leaf_nodes=None, min_impurity_decrease=0.0, min_impurity_split=None, min_samples_leaf=1, min_samples_split=2, min_weight_fraction_leaf=0.0, presort=False…	{'proportion': 1.5, 'n_neighbors': 3, 'ensemble': [QuadraticDiscriminantAnalysis(priors=None, reg_param=0.0, store_covariance=False, tol=0.0001), DecisionTreeClassifier(class_weight=None, criterion='gini', max_depth=None, max_features=None, max_leaf_nodes=None, min_impurity_decrease=0.0, min_impurity_split=None, min_samples_leaf=1, min_samples_split=2, min_weight_fraction_leaf=0.0, presort=False,…	{'proportion': 0.25, 'n_neighbors': 7, 'ensemble': [QuadraticDiscriminantAnalysis(priors=None, reg_param=0.0, store_covariance=False, tol=0.0001), DecisionTreeClassifier(class_weight=None, criterion='gini', max_depth=None, max_features=None, max_leaf_nodes=None, min_impurity_decrease=0.0, min_impurity_split=None, min_samples_leaf=1, min_samples_split=2, min_weight_fraction_leaf=0.0, presort=False…	{'proportion': 0.25, 'n_neighbors': 7, 'ensemble': [QuadraticDiscriminantAnalysis(priors=None, reg_param=0.0, store_covariance=False, tol=0.0001), DecisionTreeClassifier(class_weight=None, criterion='gini', max_depth=None, max_features=None, max_leaf_nodes=None, min_impurity_decrease=0.0, min_impurity_split=None, min_samples_leaf=1, min_samples_split=2, min_weight_fraction_leaf=0.0, presort=False…	{'proportion': 2.0, 'n_neighbors': 3, 'ensemble': [QuadraticDiscriminantAnalysis(priors=None, reg_param=0.0, store_covariance=False, tol=0.0001), DecisionTreeClassifier(class_weight=None, criterion='gini', max_depth=None, max_features=None, max_leaf_nodes=None, min_impurity_decrease=0.0, min_impurity_split=None, min_samples_leaf=1, min_samples_split=2, min_weight_fraction_leaf=0.0, presort=False,…
DTS1	SupportVectorMachine	SMOBD	0.824966	0.137674	0.818565	0.633588	0.670213	0.766684	0.0728741	158	13	3.05128	['Clus', 'DB', 'Ex', 'NR']	{'base_estimator__C': 10.0, 'base_estimator__class_weight': None, 'base_estimator__dual': True, 'base_estimator__fit_intercept': True, 'base_estimator__intercept_scaling': 1, 'base_estimator__loss': 'hinge', 'base_estimator__max_iter': 1000, 'base_estimator__multi_class': 'ovr', 'base_estimator__penalty': 'l2', 'base_estimator__random_state': None, 'base_estimator__tol': 0.0001, 'base_estimator__…	{'base_estimator__C': 10.0, 'base_estimator__class_weight': None, 'base_estimator__dual': True, 'base_estimator__fit_intercept': True, 'base_estimator__intercept_scaling': 1, 'base_estimator__loss': 'hinge', 'base_estimator__max_iter': 1000, 'base_estimator__multi_class': 'ovr', 'base_estimator__penalty': 'l2', 'base_estimator__random_state': None, 'base_estimator__tol': 0.0001, 'base_estimator__…	{'base_estimator__C': 10.0, 'base_estimator__class_weight': None, 'base_estimator__dual': True, 'base_estimator__fit_intercept': True, 'base_estimator__intercept_scaling': 1, 'base_estimator__loss': 'hinge', 'base_estimator__max_iter': 1000, 'base_estimator__multi_class': 'ovr', 'base_estimator__penalty': 'l2', 'base_estimator__random_state': None, 'base_estimator__tol': 0.0001, 'base_estimator__…	{'base_estimator__C': 10.0, 'base_estimator__class_weight': None, 'base_estimator__dual': True, 'base_estimator__fit_intercept': True, 'base_estimator__intercept_scaling': 1, 'base_estimator__loss': 'hinge', 'base_estimator__max_iter': 1000, 'base_estimator__multi_class': 'ovr', 'base_estimator__penalty': 'l2', 'base_estimator__random_state': None, 'base_estimator__tol': 0.0001, 'base_estimator__…	{'base_estimator__C': 10.0, 'base_estimator__class_weight': None, 'base_estimator__dual': True, 'base_estimator__fit_intercept': True, 'base_estimator__intercept_scaling': 1, 'base_estimator__loss': 'hinge', 'base_estimator__max_iter': 1000, 'base_estimator__multi_class': 'ovr', 'base_estimator__penalty': 'l2', 'base_estimator__random_state': None, 'base_estimator__tol': 0.0001, 'base_estimator__…	{'base_estimator__C': 1.0, 'base_estimator__class_weight': None, 'base_estimator__dual': True, 'base_estimator__fit_intercept': True, 'base_estimator__intercept_scaling': 1, 'base_estimator__loss': 'hinge', 'base_estimator__max_iter': 1000, 'base_estimator__multi_class': 'ovr', 'base_estimator__penalty': 'l2', 'base_estimator__random_state': None, 'base_estimator__tol': 0.0001, 'base_estimator__v…	{'proportion': 0.25, 'eta1': 0.5, 't': 1.5, 'min_samples': 5, 'max_eps': 0.1}	{'proportion': 0.25, 'eta1': 0.5, 't': 1.5, 'min_samples': 5, 'max_eps': 0.1}	{'proportion': 1.0, 'eta1': 0.5, 't': 1.5, 'min_samples': 5, 'max_eps': 0.5}	{'proportion': 0.75, 'eta1': 0.5, 't': 1.5, 'min_samples': 5, 'max_eps': 1.0}	{'proportion': 0.1, 'eta1': 0.9, 't': 2.5, 'min_samples': 5, 'max_eps': 1.0}	{'proportion': 0.75, 'eta1': 0.9, 't': 1.5, 'min_samples': 5, 'max_eps': 0.5}
DTS1	SupportVectorMachine	SMOTE	0.827408	0.139277	0.812236	0.619247	0.670213	0.762315	0.00907665	158	13	3.05128	['SO', 'Ex']	{'base_estimator__C': 10.0, 'base_estimator__class_weight': None, 'base_estimator__dual': True, 'base_estimator__fit_intercept': True, 'base_estimator__intercept_scaling': 1, 'base_estimator__loss': 'hinge', 'base_estimator__max_iter': 1000, 'base_estimator__multi_class': 'ovr', 'base_estimator__penalty': 'l2', 'base_estimator__random_state': None, 'base_estimator__tol': 0.0001, 'base_estimator__…	{'base_estimator__C': 1.0, 'base_estimator__class_weight': None, 'base_estimator__dual': False, 'base_estimator__fit_intercept': True, 'base_estimator__intercept_scaling': 1, 'base_estimator__loss': 'squared_hinge', 'base_estimator__max_iter': 1000, 'base_estimator__multi_class': 'ovr', 'base_estimator__penalty': 'l2', 'base_estimator__random_state': None, 'base_estimator__tol': 0.0001, 'base_est…	{'base_estimator__C': 10.0, 'base_estimator__class_weight': None, 'base_estimator__dual': True, 'base_estimator__fit_intercept': True, 'base_estimator__intercept_scaling': 1, 'base_estimator__loss': 'hinge', 'base_estimator__max_iter': 1000, 'base_estimator__multi_class': 'ovr', 'base_estimator__penalty': 'l2', 'base_estimator__random_state': None, 'base_estimator__tol': 0.0001, 'base_estimator__…	{'base_estimator__C': 1.0, 'base_estimator__class_weight': None, 'base_estimator__dual': False, 'base_estimator__fit_intercept': True, 'base_estimator__intercept_scaling': 1, 'base_estimator__loss': 'squared_hinge', 'base_estimator__max_iter': 1000, 'base_estimator__multi_class': 'ovr', 'base_estimator__penalty': 'l2', 'base_estimator__random_state': None, 'base_estimator__tol': 0.0001, 'base_est…	{'base_estimator__C': 10.0, 'base_estimator__class_weight': None, 'base_estimator__dual': False, 'base_estimator__fit_intercept': True, 'base_estimator__intercept_scaling': 1, 'base_estimator__loss': 'squared_hinge', 'base_estimator__max_iter': 1000, 'base_estimator__multi_class': 'ovr', 'base_estimator__penalty': 'l2', 'base_estimator__random_state': None, 'base_estimator__tol': 0.0001, 'base_es…	{'base_estimator__C': 1.0, 'base_estimator__class_weight': None, 'base_estimator__dual': True, 'base_estimator__fit_intercept': True, 'base_estimator__intercept_scaling': 1, 'base_estimator__loss': 'hinge', 'base_estimator__max_iter': 1000, 'base_estimator__multi_class': 'ovr', 'base_estimator__penalty': 'l2', 'base_estimator__random_state': None, 'base_estimator__tol': 0.0001, 'base_estimator__v…	{'proportion': 0.5, 'n_neighbors': 7}	{'proportion': 0.25, 'n_neighbors': 3}	{'proportion': 1.0, 'n_neighbors': 7}	{'proportion': 0.5, 'n_neighbors': 5}	{'proportion': 1.0, 'n_neighbors': 3}	{'proportion': 1.0, 'n_neighbors': 3}
DTS1	SupportVectorMachine	SMOTE_Cosine	0.823697	0.136886	0.822785	0.626415	0.691489	0.761734	0.104183	158	13	3.05128	['Ex']	{'base_estimator__C': 10.0, 'base_estimator__class_weight': None, 'base_estimator__dual': False, 'base_estimator__fit_intercept': True, 'base_estimator__intercept_scaling': 1, 'base_estimator__loss': 'squared_hinge', 'base_estimator__max_iter': 1000, 'base_estimator__multi_class': 'ovr', 'base_estimator__penalty': 'l2', 'base_estimator__random_state': None, 'base_estimator__tol': 0.0001, 'base_es…	{'base_estimator__C': 10.0, 'base_estimator__class_weight': None, 'base_estimator__dual': False, 'base_estimator__fit_intercept': True, 'base_estimator__intercept_scaling': 1, 'base_estimator__loss': 'squared_hinge', 'base_estimator__max_iter': 1000, 'base_estimator__multi_class': 'ovr', 'base_estimator__penalty': 'l2', 'base_estimator__random_state': None, 'base_estimator__tol': 0.0001, 'base_es…	{'base_estimator__C': 1.0, 'base_estimator__class_weight': None, 'base_estimator__dual': True, 'base_estimator__fit_intercept': True, 'base_estimator__intercept_scaling': 1, 'base_estimator__loss': 'hinge', 'base_estimator__max_iter': 1000, 'base_estimator__multi_class': 'ovr', 'base_estimator__penalty': 'l2', 'base_estimator__random_state': None, 'base_estimator__tol': 0.0001, 'base_estimator__v…	{'base_estimator__C': 1.0, 'base_estimator__class_weight': None, 'base_estimator__dual': True, 'base_estimator__fit_intercept': True, 'base_estimator__intercept_scaling': 1, 'base_estimator__loss': 'hinge', 'base_estimator__max_iter': 1000, 'base_estimator__multi_class': 'ovr', 'base_estimator__penalty': 'l2', 'base_estimator__random_state': None, 'base_estimator__tol': 0.0001, 'base_estimator__v…	{'base_estimator__C': 1.0, 'base_estimator__class_weight': None, 'base_estimator__dual': False, 'base_estimator__fit_intercept': True, 'base_estimator__intercept_scaling': 1, 'base_estimator__loss': 'squared_hinge', 'base_estimator__max_iter': 1000, 'base_estimator__multi_class': 'ovr', 'base_estimator__penalty': 'l2', 'base_estimator__random_state': None, 'base_estimator__tol': 0.0001, 'base_est…	{'base_estimator__C': 1.0, 'base_estimator__class_weight': None, 'base_estimator__dual': True, 'base_estimator__fit_intercept': True, 'base_estimator__intercept_scaling': 1, 'base_estimator__loss': 'hinge', 'base_estimator__max_iter': 1000, 'base_estimator__multi_class': 'ovr', 'base_estimator__penalty': 'l2', 'base_estimator__random_state': None, 'base_estimator__tol': 0.0001, 'base_estimator__v…	{'proportion': 1.5, 'n_neighbors': 7}	{'proportion': 0.1, 'n_neighbors': 3}	{'proportion': 1.0, 'n_neighbors': 3}	{'proportion': 1.0, 'n_neighbors': 3}	{'proportion': 1.5, 'n_neighbors': 7}	{'proportion': 2.0, 'n_neighbors': 5}
DTS1	SupportVectorMachine	SMOTE_D	0.82578	0.137477	0.820675	0.609053	0.680851	0.74704	0.0339911	158	13	3.05128	['Ex']	{'base_estimator__C': 10.0, 'base_estimator__class_weight': None, 'base_estimator__dual': False, 'base_estimator__fit_intercept': True, 'base_estimator__intercept_scaling': 1, 'base_estimator__loss': 'squared_hinge', 'base_estimator__max_iter': 1000, 'base_estimator__multi_class': 'ovr', 'base_estimator__penalty': 'l2', 'base_estimator__random_state': None, 'base_estimator__tol': 0.0001, 'base_es…	{'base_estimator__C': 10.0, 'base_estimator__class_weight': None, 'base_estimator__dual': True, 'base_estimator__fit_intercept': True, 'base_estimator__intercept_scaling': 1, 'base_estimator__loss': 'hinge', 'base_estimator__max_iter': 1000, 'base_estimator__multi_class': 'ovr', 'base_estimator__penalty': 'l2', 'base_estimator__random_state': None, 'base_estimator__tol': 0.0001, 'base_estimator__…	{'base_estimator__C': 1.0, 'base_estimator__class_weight': None, 'base_estimator__dual': False, 'base_estimator__fit_intercept': True, 'base_estimator__intercept_scaling': 1, 'base_estimator__loss': 'squared_hinge', 'base_estimator__max_iter': 1000, 'base_estimator__multi_class': 'ovr', 'base_estimator__penalty': 'l1', 'base_estimator__random_state': None, 'base_estimator__tol': 0.0001, 'base_est…	{'base_estimator__C': 1.0, 'base_estimator__class_weight': None, 'base_estimator__dual': False, 'base_estimator__fit_intercept': True, 'base_estimator__intercept_scaling': 1, 'base_estimator__loss': 'squared_hinge', 'base_estimator__max_iter': 1000, 'base_estimator__multi_class': 'ovr', 'base_estimator__penalty': 'l1', 'base_estimator__random_state': None, 'base_estimator__tol': 0.0001, 'base_est…	{'base_estimator__C': 10.0, 'base_estimator__class_weight': None, 'base_estimator__dual': True, 'base_estimator__fit_intercept': True, 'base_estimator__intercept_scaling': 1, 'base_estimator__loss': 'hinge', 'base_estimator__max_iter': 1000, 'base_estimator__multi_class': 'ovr', 'base_estimator__penalty': 'l2', 'base_estimator__random_state': None, 'base_estimator__tol': 0.0001, 'base_estimator__…	{'base_estimator__C': 1.0, 'base_estimator__class_weight': None, 'base_estimator__dual': True, 'base_estimator__fit_intercept': True, 'base_estimator__intercept_scaling': 1, 'base_estimator__loss': 'hinge', 'base_estimator__max_iter': 1000, 'base_estimator__multi_class': 'ovr', 'base_estimator__penalty': 'l2', 'base_estimator__random_state': None, 'base_estimator__tol': 0.0001, 'base_estimator__v…	{'proportion': 2.0, 'k': 5}	{'proportion': 0.1, 'k': 5}	{'proportion': 2.0, 'k': 7}	{'proportion': 0.5, 'k': 5}	{'proportion': 0.1, 'k': 3}	{'proportion': 1.5, 'k': 7}
DTS1	SupportVectorMachine	SMOTE_ENN	0.814719	0.148547	0.805907	0.65	0.638298	0.787982	0.153437	158	13	3.05128	['SO', 'NR', 'CM']	{'base_estimator__C': 10.0, 'base_estimator__class_weight': None, 'base_estimator__dual': False, 'base_estimator__fit_intercept': True, 'base_estimator__intercept_scaling': 1, 'base_estimator__loss': 'squared_hinge', 'base_estimator__max_iter': 1000, 'base_estimator__multi_class': 'ovr', 'base_estimator__penalty': 'l2', 'base_estimator__random_state': None, 'base_estimator__tol': 0.0001, 'base_es…	{'base_estimator__C': 1.0, 'base_estimator__class_weight': None, 'base_estimator__dual': False, 'base_estimator__fit_intercept': True, 'base_estimator__intercept_scaling': 1, 'base_estimator__loss': 'squared_hinge', 'base_estimator__max_iter': 1000, 'base_estimator__multi_class': 'ovr', 'base_estimator__penalty': 'l2', 'base_estimator__random_state': None, 'base_estimator__tol': 0.0001, 'base_est…	{'base_estimator__C': 10.0, 'base_estimator__class_weight': None, 'base_estimator__dual': False, 'base_estimator__fit_intercept': True, 'base_estimator__intercept_scaling': 1, 'base_estimator__loss': 'squared_hinge', 'base_estimator__max_iter': 1000, 'base_estimator__multi_class': 'ovr', 'base_estimator__penalty': 'l1', 'base_estimator__random_state': None, 'base_estimator__tol': 0.0001, 'base_es…	{'base_estimator__C': 10.0, 'base_estimator__class_weight': None, 'base_estimator__dual': False, 'base_estimator__fit_intercept': True, 'base_estimator__intercept_scaling': 1, 'base_estimator__loss': 'squared_hinge', 'base_estimator__max_iter': 1000, 'base_estimator__multi_class': 'ovr', 'base_estimator__penalty': 'l1', 'base_estimator__random_state': None, 'base_estimator__tol': 0.0001, 'base_es…	{'base_estimator__C': 10.0, 'base_estimator__class_weight': None, 'base_estimator__dual': False, 'base_estimator__fit_intercept': True, 'base_estimator__intercept_scaling': 1, 'base_estimator__loss': 'squared_hinge', 'base_estimator__max_iter': 1000, 'base_estimator__multi_class': 'ovr', 'base_estimator__penalty': 'l2', 'base_estimator__random_state': None, 'base_estimator__tol': 0.0001, 'base_es…	{'base_estimator__C': 1.0, 'base_estimator__class_weight': None, 'base_estimator__dual': True, 'base_estimator__fit_intercept': True, 'base_estimator__intercept_scaling': 1, 'base_estimator__loss': 'hinge', 'base_estimator__max_iter': 1000, 'base_estimator__multi_class': 'ovr', 'base_estimator__penalty': 'l2', 'base_estimator__random_state': None, 'base_estimator__tol': 0.0001, 'base_estimator__v…	{'proportion': 0.5, 'n_neighbors': 7}	{'proportion': 0.25, 'n_neighbors': 5}	{'proportion': 0.5, 'n_neighbors': 7}	{'proportion': 0.5, 'n_neighbors': 7}	{'proportion': 0.25, 'n_neighbors': 5}	{'proportion': 0.5, 'n_neighbors': 5}
DTS1	SupportVectorMachine	SMOTE_FRST_2T	0.829299	0.162443	0.776371	0.627586	0.670213	0.774034	0.252772	158	13	3.05128	['CM', 'NR', 'SO', 'A']	{'base_estimator__C': 10.0, 'base_estimator__class_weight': None, 'base_estimator__dual': True, 'base_estimator__fit_intercept': True, 'base_estimator__intercept_scaling': 1, 'base_estimator__loss': 'hinge', 'base_estimator__max_iter': 1000, 'base_estimator__multi_class': 'ovr', 'base_estimator__penalty': 'l2', 'base_estimator__random_state': None, 'base_estimator__tol': 0.0001, 'base_estimator__…	{'base_estimator__C': 10.0, 'base_estimator__class_weight': None, 'base_estimator__dual': True, 'base_estimator__fit_intercept': True, 'base_estimator__intercept_scaling': 1, 'base_estimator__loss': 'hinge', 'base_estimator__max_iter': 1000, 'base_estimator__multi_class': 'ovr', 'base_estimator__penalty': 'l2', 'base_estimator__random_state': None, 'base_estimator__tol': 0.0001, 'base_estimator__…	{'base_estimator__C': 10.0, 'base_estimator__class_weight': None, 'base_estimator__dual': True, 'base_estimator__fit_intercept': True, 'base_estimator__intercept_scaling': 1, 'base_estimator__loss': 'hinge', 'base_estimator__max_iter': 1000, 'base_estimator__multi_class': 'ovr', 'base_estimator__penalty': 'l2', 'base_estimator__random_state': None, 'base_estimator__tol': 0.0001, 'base_estimator__…	{'base_estimator__C': 10.0, 'base_estimator__class_weight': None, 'base_estimator__dual': True, 'base_estimator__fit_intercept': True, 'base_estimator__intercept_scaling': 1, 'base_estimator__loss': 'hinge', 'base_estimator__max_iter': 1000, 'base_estimator__multi_class': 'ovr', 'base_estimator__penalty': 'l2', 'base_estimator__random_state': None, 'base_estimator__tol': 0.0001, 'base_estimator__…	{'base_estimator__C': 1.0, 'base_estimator__class_weight': None, 'base_estimator__dual': False, 'base_estimator__fit_intercept': True, 'base_estimator__intercept_scaling': 1, 'base_estimator__loss': 'squared_hinge', 'base_estimator__max_iter': 1000, 'base_estimator__multi_class': 'ovr', 'base_estimator__penalty': 'l2', 'base_estimator__random_state': None, 'base_estimator__tol': 0.0001, 'base_est…	{'base_estimator__C': 1.0, 'base_estimator__class_weight': None, 'base_estimator__dual': True, 'base_estimator__fit_intercept': True, 'base_estimator__intercept_scaling': 1, 'base_estimator__loss': 'hinge', 'base_estimator__max_iter': 1000, 'base_estimator__multi_class': 'ovr', 'base_estimator__penalty': 'l2', 'base_estimator__random_state': None, 'base_estimator__tol': 0.0001, 'base_estimator__v…	{'n_neighbors': 3, 'gamma_S': 0.8, 'gamma_M': 0.05}	{'n_neighbors': 5, 'gamma_S': 0.8, 'gamma_M': 0.05}	{'n_neighbors': 3, 'gamma_S': 0.8, 'gamma_M': 0.05}	{'n_neighbors': 3, 'gamma_S': 0.8, 'gamma_M': 0.05}	{'n_neighbors': 3, 'gamma_S': 0.8, 'gamma_M': 0.05}	{'n_neighbors': 3, 'gamma_S': 0.8, 'gamma_M': 0.1}
DTS1	SupportVectorMachine	SMOTE_IPF	0.827168	0.137099	0.818565	0.61597	0.670213	0.758206	0.798775	158	13	3.05128	['CM', 'Clas']	{'base_estimator__C': 10.0, 'base_estimator__class_weight': None, 'base_estimator__dual': True, 'base_estimator__fit_intercept': True, 'base_estimator__intercept_scaling': 1, 'base_estimator__loss': 'hinge', 'base_estimator__max_iter': 1000, 'base_estimator__multi_class': 'ovr', 'base_estimator__penalty': 'l2', 'base_estimator__random_state': None, 'base_estimator__tol': 0.0001, 'base_estimator__…	{'base_estimator__C': 1.0, 'base_estimator__class_weight': None, 'base_estimator__dual': False, 'base_estimator__fit_intercept': True, 'base_estimator__intercept_scaling': 1, 'base_estimator__loss': 'squared_hinge', 'base_estimator__max_iter': 1000, 'base_estimator__multi_class': 'ovr', 'base_estimator__penalty': 'l2', 'base_estimator__random_state': None, 'base_estimator__tol': 0.0001, 'base_est…	{'base_estimator__C': 1.0, 'base_estimator__class_weight': None, 'base_estimator__dual': True, 'base_estimator__fit_intercept': True, 'base_estimator__intercept_scaling': 1, 'base_estimator__loss': 'hinge', 'base_estimator__max_iter': 1000, 'base_estimator__multi_class': 'ovr', 'base_estimator__penalty': 'l2', 'base_estimator__random_state': None, 'base_estimator__tol': 0.0001, 'base_estimator__v…	{'base_estimator__C': 1.0, 'base_estimator__class_weight': None, 'base_estimator__dual': True, 'base_estimator__fit_intercept': True, 'base_estimator__intercept_scaling': 1, 'base_estimator__loss': 'hinge', 'base_estimator__max_iter': 1000, 'base_estimator__multi_class': 'ovr', 'base_estimator__penalty': 'l2', 'base_estimator__random_state': None, 'base_estimator__tol': 0.0001, 'base_estimator__v…	{'base_estimator__C': 10.0, 'base_estimator__class_weight': None, 'base_estimator__dual': False, 'base_estimator__fit_intercept': True, 'base_estimator__intercept_scaling': 1, 'base_estimator__loss': 'squared_hinge', 'base_estimator__max_iter': 1000, 'base_estimator__multi_class': 'ovr', 'base_estimator__penalty': 'l1', 'base_estimator__random_state': None, 'base_estimator__tol': 0.0001, 'base_es…	{'base_estimator__C': 1.0, 'base_estimator__class_weight': None, 'base_estimator__dual': True, 'base_estimator__fit_intercept': True, 'base_estimator__intercept_scaling': 1, 'base_estimator__loss': 'hinge', 'base_estimator__max_iter': 1000, 'base_estimator__multi_class': 'ovr', 'base_estimator__penalty': 'l2', 'base_estimator__random_state': None, 'base_estimator__tol': 0.0001, 'base_estimator__v…	{'proportion': 1.0, 'n_neighbors': 7, 'n_folds': 9, 'k': 3, 'p': 0.01, 'voting': 'majority', 'classifier': DecisionTreeClassifier(class_weight=None, criterion='gini', max_depth=None, max_features=None, max_leaf_nodes=None, min_impurity_decrease=0.0, min_impurity_split=None, min_samples_leaf=1, min_samples_split=2, min_weight_fraction_leaf=0.0, presort=False, random_state=2, splitter='best')}	{'proportion': 0.1, 'n_neighbors': 7, 'n_folds': 9, 'k': 3, 'p': 0.01, 'voting': 'consensus', 'classifier': DecisionTreeClassifier(class_weight=None, criterion='gini', max_depth=None, max_features=None, max_leaf_nodes=None, min_impurity_decrease=0.0, min_impurity_split=None, min_samples_leaf=1, min_samples_split=2, min_weight_fraction_leaf=0.0, presort=False, random_state=2, splitter='best')}	{'proportion': 1.5, 'n_neighbors': 5, 'n_folds': 9, 'k': 3, 'p': 0.01, 'voting': 'majority', 'classifier': DecisionTreeClassifier(class_weight=None, criterion='gini', max_depth=None, max_features=None, max_leaf_nodes=None, min_impurity_decrease=0.0, min_impurity_split=None, min_samples_leaf=1, min_samples_split=2, min_weight_fraction_leaf=0.0, presort=False, random_state=2, splitter='best')}	{'proportion': 0.75, 'n_neighbors': 7, 'n_folds': 9, 'k': 3, 'p': 0.01, 'voting': 'consensus', 'classifier': DecisionTreeClassifier(class_weight=None, criterion='gini', max_depth=None, max_features=None, max_leaf_nodes=None, min_impurity_decrease=0.0, min_impurity_split=None, min_samples_leaf=1, min_samples_split=2, min_weight_fraction_leaf=0.0, presort=False, random_state=2, splitter='best')}	{'proportion': 1.0, 'n_neighbors': 3, 'n_folds': 9, 'k': 3, 'p': 0.01, 'voting': 'majority', 'classifier': DecisionTreeClassifier(class_weight=None, criterion='gini', max_depth=None, max_features=None, max_leaf_nodes=None, min_impurity_decrease=0.0, min_impurity_split=None, min_samples_leaf=1, min_samples_split=2, min_weight_fraction_leaf=0.0, presort=False, random_state=2, splitter='best')}	{'proportion': 1.5, 'n_neighbors': 7, 'n_folds': 9, 'k': 3, 'p': 0.01, 'voting': 'consensus', 'classifier': DecisionTreeClassifier(class_weight=None, criterion='gini', max_depth=None, max_features=None, max_leaf_nodes=None, min_impurity_decrease=0.0, min_impurity_split=None, min_samples_leaf=1, min_samples_split=2, min_weight_fraction_leaf=0.0, presort=False, random_state=2, splitter='best')}
DTS1	SupportVectorMachine	SMOTE_OUT	0.826163	0.137636	0.818565	0.618705	0.691489	0.761986	0.024961	158	13	3.05128	['Ex']	{'base_estimator__C': 1.0, 'base_estimator__class_weight': None, 'base_estimator__dual': False, 'base_estimator__fit_intercept': True, 'base_estimator__intercept_scaling': 1, 'base_estimator__loss': 'squared_hinge', 'base_estimator__max_iter': 1000, 'base_estimator__multi_class': 'ovr', 'base_estimator__penalty': 'l2', 'base_estimator__random_state': None, 'base_estimator__tol': 0.0001, 'base_est…	{'base_estimator__C': 10.0, 'base_estimator__class_weight': None, 'base_estimator__dual': False, 'base_estimator__fit_intercept': True, 'base_estimator__intercept_scaling': 1, 'base_estimator__loss': 'squared_hinge', 'base_estimator__max_iter': 1000, 'base_estimator__multi_class': 'ovr', 'base_estimator__penalty': 'l2', 'base_estimator__random_state': None, 'base_estimator__tol': 0.0001, 'base_es…	{'base_estimator__C': 10.0, 'base_estimator__class_weight': None, 'base_estimator__dual': True, 'base_estimator__fit_intercept': True, 'base_estimator__intercept_scaling': 1, 'base_estimator__loss': 'hinge', 'base_estimator__max_iter': 1000, 'base_estimator__multi_class': 'ovr', 'base_estimator__penalty': 'l2', 'base_estimator__random_state': None, 'base_estimator__tol': 0.0001, 'base_estimator__…	{'base_estimator__C': 10.0, 'base_estimator__class_weight': None, 'base_estimator__dual': True, 'base_estimator__fit_intercept': True, 'base_estimator__intercept_scaling': 1, 'base_estimator__loss': 'hinge', 'base_estimator__max_iter': 1000, 'base_estimator__multi_class': 'ovr', 'base_estimator__penalty': 'l2', 'base_estimator__random_state': None, 'base_estimator__tol': 0.0001, 'base_estimator__…	{'base_estimator__C': 10.0, 'base_estimator__class_weight': None, 'base_estimator__dual': True, 'base_estimator__fit_intercept': True, 'base_estimator__intercept_scaling': 1, 'base_estimator__loss': 'hinge', 'base_estimator__max_iter': 1000, 'base_estimator__multi_class': 'ovr', 'base_estimator__penalty': 'l2', 'base_estimator__random_state': None, 'base_estimator__tol': 0.0001, 'base_estimator__…	{'base_estimator__C': 1.0, 'base_estimator__class_weight': None, 'base_estimator__dual': True, 'base_estimator__fit_intercept': True, 'base_estimator__intercept_scaling': 1, 'base_estimator__loss': 'hinge', 'base_estimator__max_iter': 1000, 'base_estimator__multi_class': 'ovr', 'base_estimator__penalty': 'l2', 'base_estimator__random_state': None, 'base_estimator__tol': 0.0001, 'base_estimator__v…	{'proportion': 1.5, 'n_neighbors': 7}	{'proportion': 0.25, 'n_neighbors': 7}	{'proportion': 1.0, 'n_neighbors': 3}	{'proportion': 1.0, 'n_neighbors': 3}	{'proportion': 1.5, 'n_neighbors': 7}	{'proportion': 0.25, 'n_neighbors': 7}
DTS1	SupportVectorMachine	SMOTE_RSB	0.820058	0.136863	0.805907	0.589744	0.648936	0.714458	0.0643824	158	13	3.05128	['Ex', 'SO']	{'base_estimator__C': 10.0, 'base_estimator__class_weight': None, 'base_estimator__dual': False, 'base_estimator__fit_intercept': True, 'base_estimator__intercept_scaling': 1, 'base_estimator__loss': 'squared_hinge', 'base_estimator__max_iter': 1000, 'base_estimator__multi_class': 'ovr', 'base_estimator__penalty': 'l2', 'base_estimator__random_state': None, 'base_estimator__tol': 0.0001, 'base_es…	{'base_estimator__C': 10.0, 'base_estimator__class_weight': None, 'base_estimator__dual': True, 'base_estimator__fit_intercept': True, 'base_estimator__intercept_scaling': 1, 'base_estimator__loss': 'hinge', 'base_estimator__max_iter': 1000, 'base_estimator__multi_class': 'ovr', 'base_estimator__penalty': 'l2', 'base_estimator__random_state': None, 'base_estimator__tol': 0.0001, 'base_estimator__…	{'base_estimator__C': 10.0, 'base_estimator__class_weight': None, 'base_estimator__dual': False, 'base_estimator__fit_intercept': True, 'base_estimator__intercept_scaling': 1, 'base_estimator__loss': 'squared_hinge', 'base_estimator__max_iter': 1000, 'base_estimator__multi_class': 'ovr', 'base_estimator__penalty': 'l1', 'base_estimator__random_state': None, 'base_estimator__tol': 0.0001, 'base_es…	{'base_estimator__C': 10.0, 'base_estimator__class_weight': None, 'base_estimator__dual': False, 'base_estimator__fit_intercept': True, 'base_estimator__intercept_scaling': 1, 'base_estimator__loss': 'squared_hinge', 'base_estimator__max_iter': 1000, 'base_estimator__multi_class': 'ovr', 'base_estimator__penalty': 'l1', 'base_estimator__random_state': None, 'base_estimator__tol': 0.0001, 'base_es…	{'base_estimator__C': 10.0, 'base_estimator__class_weight': None, 'base_estimator__dual': True, 'base_estimator__fit_intercept': True, 'base_estimator__intercept_scaling': 1, 'base_estimator__loss': 'hinge', 'base_estimator__max_iter': 1000, 'base_estimator__multi_class': 'ovr', 'base_estimator__penalty': 'l2', 'base_estimator__random_state': None, 'base_estimator__tol': 0.0001, 'base_estimator__…	{'base_estimator__C': 1.0, 'base_estimator__class_weight': None, 'base_estimator__dual': True, 'base_estimator__fit_intercept': True, 'base_estimator__intercept_scaling': 1, 'base_estimator__loss': 'hinge', 'base_estimator__max_iter': 1000, 'base_estimator__multi_class': 'ovr', 'base_estimator__penalty': 'l2', 'base_estimator__random_state': None, 'base_estimator__tol': 0.0001, 'base_estimator__v…	{'proportion': 2.0, 'n_neighbors': 5}	{'proportion': 1.5, 'n_neighbors': 5}	{'proportion': 2.0, 'n_neighbors': 5}	{'proportion': 2.0, 'n_neighbors': 5}	{'proportion': 0.5, 'n_neighbors': 5}	{'proportion': 2.0, 'n_neighbors': 3}
DTS1	SupportVectorMachine	SMOTE_TomekLinks	0.831286	0.137771	0.816456	0.639344	0.691489	0.770469	0.0535257	158	13	3.05128	['SO', 'NR', 'CM']	{'base_estimator__C': 10.0, 'base_estimator__class_weight': None, 'base_estimator__dual': True, 'base_estimator__fit_intercept': True, 'base_estimator__intercept_scaling': 1, 'base_estimator__loss': 'hinge', 'base_estimator__max_iter': 1000, 'base_estimator__multi_class': 'ovr', 'base_estimator__penalty': 'l2', 'base_estimator__random_state': None, 'base_estimator__tol': 0.0001, 'base_estimator__…	{'base_estimator__C': 10.0, 'base_estimator__class_weight': None, 'base_estimator__dual': False, 'base_estimator__fit_intercept': True, 'base_estimator__intercept_scaling': 1, 'base_estimator__loss': 'squared_hinge', 'base_estimator__max_iter': 1000, 'base_estimator__multi_class': 'ovr', 'base_estimator__penalty': 'l1', 'base_estimator__random_state': None, 'base_estimator__tol': 0.0001, 'base_es…	{'base_estimator__C': 1.0, 'base_estimator__class_weight': None, 'base_estimator__dual': True, 'base_estimator__fit_intercept': True, 'base_estimator__intercept_scaling': 1, 'base_estimator__loss': 'hinge', 'base_estimator__max_iter': 1000, 'base_estimator__multi_class': 'ovr', 'base_estimator__penalty': 'l2', 'base_estimator__random_state': None, 'base_estimator__tol': 0.0001, 'base_estimator__v…	{'base_estimator__C': 10.0, 'base_estimator__class_weight': None, 'base_estimator__dual': False, 'base_estimator__fit_intercept': True, 'base_estimator__intercept_scaling': 1, 'base_estimator__loss': 'squared_hinge', 'base_estimator__max_iter': 1000, 'base_estimator__multi_class': 'ovr', 'base_estimator__penalty': 'l2', 'base_estimator__random_state': None, 'base_estimator__tol': 0.0001, 'base_es…	{'base_estimator__C': 1.0, 'base_estimator__class_weight': None, 'base_estimator__dual': False, 'base_estimator__fit_intercept': True, 'base_estimator__intercept_scaling': 1, 'base_estimator__loss': 'squared_hinge', 'base_estimator__max_iter': 1000, 'base_estimator__multi_class': 'ovr', 'base_estimator__penalty': 'l2', 'base_estimator__random_state': None, 'base_estimator__tol': 0.0001, 'base_est…	{'base_estimator__C': 10.0, 'base_estimator__class_weight': None, 'base_estimator__dual': True, 'base_estimator__fit_intercept': True, 'base_estimator__intercept_scaling': 1, 'base_estimator__loss': 'hinge', 'base_estimator__max_iter': 1000, 'base_estimator__multi_class': 'ovr', 'base_estimator__penalty': 'l2', 'base_estimator__random_state': None, 'base_estimator__tol': 0.0001, 'base_estimator__…	{'proportion': 1.0, 'n_neighbors': 7}	{'proportion': 0.25, 'n_neighbors': 7}	{'proportion': 1.0, 'n_neighbors': 7}	{'proportion': 0.5, 'n_neighbors': 3}	{'proportion': 0.75, 'n_neighbors': 5}	{'proportion': 0.1, 'n_neighbors': 3}
DTS1	SupportVectorMachine	SN_SMOTE	0.829922	0.139159	0.814346	0.620968	0.659574	0.759783	0.058997	158	13	3.05128	['Ex', 'SO']	{'base_estimator__C': 10.0, 'base_estimator__class_weight': None, 'base_estimator__dual': True, 'base_estimator__fit_intercept': True, 'base_estimator__intercept_scaling': 1, 'base_estimator__loss': 'hinge', 'base_estimator__max_iter': 1000, 'base_estimator__multi_class': 'ovr', 'base_estimator__penalty': 'l2', 'base_estimator__random_state': None, 'base_estimator__tol': 0.0001, 'base_estimator__…	{'base_estimator__C': 10.0, 'base_estimator__class_weight': None, 'base_estimator__dual': True, 'base_estimator__fit_intercept': True, 'base_estimator__intercept_scaling': 1, 'base_estimator__loss': 'hinge', 'base_estimator__max_iter': 1000, 'base_estimator__multi_class': 'ovr', 'base_estimator__penalty': 'l2', 'base_estimator__random_state': None, 'base_estimator__tol': 0.0001, 'base_estimator__…	{'base_estimator__C': 10.0, 'base_estimator__class_weight': None, 'base_estimator__dual': True, 'base_estimator__fit_intercept': True, 'base_estimator__intercept_scaling': 1, 'base_estimator__loss': 'hinge', 'base_estimator__max_iter': 1000, 'base_estimator__multi_class': 'ovr', 'base_estimator__penalty': 'l2', 'base_estimator__random_state': None, 'base_estimator__tol': 0.0001, 'base_estimator__…	{'base_estimator__C': 1.0, 'base_estimator__class_weight': None, 'base_estimator__dual': True, 'base_estimator__fit_intercept': True, 'base_estimator__intercept_scaling': 1, 'base_estimator__loss': 'hinge', 'base_estimator__max_iter': 1000, 'base_estimator__multi_class': 'ovr', 'base_estimator__penalty': 'l2', 'base_estimator__random_state': None, 'base_estimator__tol': 0.0001, 'base_estimator__v…	{'base_estimator__C': 10.0, 'base_estimator__class_weight': None, 'base_estimator__dual': False, 'base_estimator__fit_intercept': True, 'base_estimator__intercept_scaling': 1, 'base_estimator__loss': 'squared_hinge', 'base_estimator__max_iter': 1000, 'base_estimator__multi_class': 'ovr', 'base_estimator__penalty': 'l2', 'base_estimator__random_state': None, 'base_estimator__tol': 0.0001, 'base_es…	{'base_estimator__C': 10.0, 'base_estimator__class_weight': None, 'base_estimator__dual': True, 'base_estimator__fit_intercept': True, 'base_estimator__intercept_scaling': 1, 'base_estimator__loss': 'hinge', 'base_estimator__max_iter': 1000, 'base_estimator__multi_class': 'ovr', 'base_estimator__penalty': 'l2', 'base_estimator__random_state': None, 'base_estimator__tol': 0.0001, 'base_estimator__…	{'proportion': 0.5, 'n_neighbors': 5}	{'proportion': 0.25, 'n_neighbors': 7}	{'proportion': 1.0, 'n_neighbors': 5}	{'proportion': 0.5, 'n_neighbors': 5}	{'proportion': 2.0, 'n_neighbors': 7}	{'proportion': 1.5, 'n_neighbors': 7}
DTS1	SupportVectorMachine	SOI_CJ	0.824655	0.137586	0.814346	0.59919	0.659574	0.735901	0.152969	158	13	3.05128	['Ex', 'Clus', 'SCmp']	{'base_estimator__C': 10.0, 'base_estimator__class_weight': None, 'base_estimator__dual': True, 'base_estimator__fit_intercept': True, 'base_estimator__intercept_scaling': 1, 'base_estimator__loss': 'hinge', 'base_estimator__max_iter': 1000, 'base_estimator__multi_class': 'ovr', 'base_estimator__penalty': 'l2', 'base_estimator__random_state': None, 'base_estimator__tol': 0.0001, 'base_estimator__…	{'base_estimator__C': 10.0, 'base_estimator__class_weight': None, 'base_estimator__dual': False, 'base_estimator__fit_intercept': True, 'base_estimator__intercept_scaling': 1, 'base_estimator__loss': 'squared_hinge', 'base_estimator__max_iter': 1000, 'base_estimator__multi_class': 'ovr', 'base_estimator__penalty': 'l1', 'base_estimator__random_state': None, 'base_estimator__tol': 0.0001, 'base_es…	{'base_estimator__C': 1.0, 'base_estimator__class_weight': None, 'base_estimator__dual': True, 'base_estimator__fit_intercept': True, 'base_estimator__intercept_scaling': 1, 'base_estimator__loss': 'hinge', 'base_estimator__max_iter': 1000, 'base_estimator__multi_class': 'ovr', 'base_estimator__penalty': 'l2', 'base_estimator__random_state': None, 'base_estimator__tol': 0.0001, 'base_estimator__v…	{'base_estimator__C': 1.0, 'base_estimator__class_weight': None, 'base_estimator__dual': True, 'base_estimator__fit_intercept': True, 'base_estimator__intercept_scaling': 1, 'base_estimator__loss': 'hinge', 'base_estimator__max_iter': 1000, 'base_estimator__multi_class': 'ovr', 'base_estimator__penalty': 'l2', 'base_estimator__random_state': None, 'base_estimator__tol': 0.0001, 'base_estimator__v…	{'base_estimator__C': 10.0, 'base_estimator__class_weight': None, 'base_estimator__dual': False, 'base_estimator__fit_intercept': True, 'base_estimator__intercept_scaling': 1, 'base_estimator__loss': 'squared_hinge', 'base_estimator__max_iter': 1000, 'base_estimator__multi_class': 'ovr', 'base_estimator__penalty': 'l2', 'base_estimator__random_state': None, 'base_estimator__tol': 0.0001, 'base_es…	{'base_estimator__C': 10.0, 'base_estimator__class_weight': None, 'base_estimator__dual': True, 'base_estimator__fit_intercept': True, 'base_estimator__intercept_scaling': 1, 'base_estimator__loss': 'hinge', 'base_estimator__max_iter': 1000, 'base_estimator__multi_class': 'ovr', 'base_estimator__penalty': 'l2', 'base_estimator__random_state': None, 'base_estimator__tol': 0.0001, 'base_estimator__…	{'proportion': 0.25, 'n_neighbors': 7, 'method': 'interpolation'}	{'proportion': 0.25, 'n_neighbors': 3, 'method': 'interpolation'}	{'proportion': 1.5, 'n_neighbors': 5, 'method': 'interpolation'}	{'proportion': 0.75, 'n_neighbors': 5, 'method': 'interpolation'}	{'proportion': 0.25, 'n_neighbors': 3, 'method': 'interpolation'}	{'proportion': 2.0, 'n_neighbors': 5, 'method': 'jittering'}
DTS1	SupportVectorMachine	SOMO	0.823841	0.137159	0.820675	0.617886	0.670213	0.756198	0.168663	158	13	3.05128	['Ex', 'Clus']	{'base_estimator__C': 10.0, 'base_estimator__class_weight': None, 'base_estimator__dual': False, 'base_estimator__fit_intercept': True, 'base_estimator__intercept_scaling': 1, 'base_estimator__loss': 'squared_hinge', 'base_estimator__max_iter': 1000, 'base_estimator__multi_class': 'ovr', 'base_estimator__penalty': 'l1', 'base_estimator__random_state': None, 'base_estimator__tol': 0.0001, 'base_es…	{'base_estimator__C': 10.0, 'base_estimator__class_weight': None, 'base_estimator__dual': True, 'base_estimator__fit_intercept': True, 'base_estimator__intercept_scaling': 1, 'base_estimator__loss': 'hinge', 'base_estimator__max_iter': 1000, 'base_estimator__multi_class': 'ovr', 'base_estimator__penalty': 'l2', 'base_estimator__random_state': None, 'base_estimator__tol': 0.0001, 'base_estimator__…	{'base_estimator__C': 10.0, 'base_estimator__class_weight': None, 'base_estimator__dual': True, 'base_estimator__fit_intercept': True, 'base_estimator__intercept_scaling': 1, 'base_estimator__loss': 'hinge', 'base_estimator__max_iter': 1000, 'base_estimator__multi_class': 'ovr', 'base_estimator__penalty': 'l2', 'base_estimator__random_state': None, 'base_estimator__tol': 0.0001, 'base_estimator__…	{'base_estimator__C': 1.0, 'base_estimator__class_weight': None, 'base_estimator__dual': False, 'base_estimator__fit_intercept': True, 'base_estimator__intercept_scaling': 1, 'base_estimator__loss': 'squared_hinge', 'base_estimator__max_iter': 1000, 'base_estimator__multi_class': 'ovr', 'base_estimator__penalty': 'l1', 'base_estimator__random_state': None, 'base_estimator__tol': 0.0001, 'base_est…	{'base_estimator__C': 10.0, 'base_estimator__class_weight': None, 'base_estimator__dual': True, 'base_estimator__fit_intercept': True, 'base_estimator__intercept_scaling': 1, 'base_estimator__loss': 'hinge', 'base_estimator__max_iter': 1000, 'base_estimator__multi_class': 'ovr', 'base_estimator__penalty': 'l2', 'base_estimator__random_state': None, 'base_estimator__tol': 0.0001, 'base_estimator__…	{'base_estimator__C': 1.0, 'base_estimator__class_weight': None, 'base_estimator__dual': True, 'base_estimator__fit_intercept': True, 'base_estimator__intercept_scaling': 1, 'base_estimator__loss': 'hinge', 'base_estimator__max_iter': 1000, 'base_estimator__multi_class': 'ovr', 'base_estimator__penalty': 'l2', 'base_estimator__random_state': None, 'base_estimator__tol': 0.0001, 'base_estimator__v…	{'proportion': 0.75, 'n_grid': 13, 'sigma': 0.4, 'learning_rate': 0.5, 'n_iter': 100}	{'proportion': 0.25, 'n_grid': 5, 'sigma': 0.4, 'learning_rate': 0.5, 'n_iter': 100}	{'proportion': 2.0, 'n_grid': 5, 'sigma': 0.4, 'learning_rate': 0.3, 'n_iter': 100}	{'proportion': 1.0, 'n_grid': 13, 'sigma': 0.4, 'learning_rate': 0.5, 'n_iter': 100}	{'proportion': 1.0, 'n_grid': 13, 'sigma': 0.4, 'learning_rate': 0.3, 'n_iter': 100}	{'proportion': 0.75, 'n_grid': 5, 'sigma': 0.4, 'learning_rate': 0.5, 'n_iter': 100}
DTS1	SupportVectorMachine	SPY	0.821949	0.136255	0.814346	0.597403	0.648936	0.717918	0.0225674	158	13	3.05128	['CM']	{'base_estimator__C': 10.0, 'base_estimator__class_weight': None, 'base_estimator__dual': False, 'base_estimator__fit_intercept': True, 'base_estimator__intercept_scaling': 1, 'base_estimator__loss': 'squared_hinge', 'base_estimator__max_iter': 1000, 'base_estimator__multi_class': 'ovr', 'base_estimator__penalty': 'l2', 'base_estimator__random_state': None, 'base_estimator__tol': 0.0001, 'base_es…	{'base_estimator__C': 10.0, 'base_estimator__class_weight': None, 'base_estimator__dual': False, 'base_estimator__fit_intercept': True, 'base_estimator__intercept_scaling': 1, 'base_estimator__loss': 'squared_hinge', 'base_estimator__max_iter': 1000, 'base_estimator__multi_class': 'ovr', 'base_estimator__penalty': 'l2', 'base_estimator__random_state': None, 'base_estimator__tol': 0.0001, 'base_es…	{'base_estimator__C': 10.0, 'base_estimator__class_weight': None, 'base_estimator__dual': False, 'base_estimator__fit_intercept': True, 'base_estimator__intercept_scaling': 1, 'base_estimator__loss': 'squared_hinge', 'base_estimator__max_iter': 1000, 'base_estimator__multi_class': 'ovr', 'base_estimator__penalty': 'l2', 'base_estimator__random_state': None, 'base_estimator__tol': 0.0001, 'base_es…	{'base_estimator__C': 10.0, 'base_estimator__class_weight': None, 'base_estimator__dual': False, 'base_estimator__fit_intercept': True, 'base_estimator__intercept_scaling': 1, 'base_estimator__loss': 'squared_hinge', 'base_estimator__max_iter': 1000, 'base_estimator__multi_class': 'ovr', 'base_estimator__penalty': 'l2', 'base_estimator__random_state': None, 'base_estimator__tol': 0.0001, 'base_es…	{'base_estimator__C': 10.0, 'base_estimator__class_weight': None, 'base_estimator__dual': False, 'base_estimator__fit_intercept': True, 'base_estimator__intercept_scaling': 1, 'base_estimator__loss': 'squared_hinge', 'base_estimator__max_iter': 1000, 'base_estimator__multi_class': 'ovr', 'base_estimator__penalty': 'l1', 'base_estimator__random_state': None, 'base_estimator__tol': 0.0001, 'base_es…	{'base_estimator__C': 1.0, 'base_estimator__class_weight': None, 'base_estimator__dual': True, 'base_estimator__fit_intercept': True, 'base_estimator__intercept_scaling': 1, 'base_estimator__loss': 'hinge', 'base_estimator__max_iter': 1000, 'base_estimator__multi_class': 'ovr', 'base_estimator__penalty': 'l2', 'base_estimator__random_state': None, 'base_estimator__tol': 0.0001, 'base_estimator__v…	{'n_neighbors': 5, 'threshold': 0.3}	{'n_neighbors': 7, 'threshold': 0.3}	{'n_neighbors': 7, 'threshold': 0.5}	{'n_neighbors': 7, 'threshold': 0.5}	{'n_neighbors': 5, 'threshold': 0.3}	{'n_neighbors': 7, 'threshold': 0.7}
DTS1	SupportVectorMachine	SUNDO	0.754986	0.188004	0.727848	0.530909	0.542553	0.689476	0.537453	158	13	3.05128	['CM', 'A']	{'base_estimator__C': 1.0, 'base_estimator__class_weight': None, 'base_estimator__dual': True, 'base_estimator__fit_intercept': True, 'base_estimator__intercept_scaling': 1, 'base_estimator__loss': 'hinge', 'base_estimator__max_iter': 1000, 'base_estimator__multi_class': 'ovr', 'base_estimator__penalty': 'l2', 'base_estimator__random_state': None, 'base_estimator__tol': 0.0001, 'base_estimator__v…	{'base_estimator__C': 1.0, 'base_estimator__class_weight': None, 'base_estimator__dual': True, 'base_estimator__fit_intercept': True, 'base_estimator__intercept_scaling': 1, 'base_estimator__loss': 'hinge', 'base_estimator__max_iter': 1000, 'base_estimator__multi_class': 'ovr', 'base_estimator__penalty': 'l2', 'base_estimator__random_state': None, 'base_estimator__tol': 0.0001, 'base_estimator__v…	{'base_estimator__C': 1.0, 'base_estimator__class_weight': None, 'base_estimator__dual': True, 'base_estimator__fit_intercept': True, 'base_estimator__intercept_scaling': 1, 'base_estimator__loss': 'hinge', 'base_estimator__max_iter': 1000, 'base_estimator__multi_class': 'ovr', 'base_estimator__penalty': 'l2', 'base_estimator__random_state': None, 'base_estimator__tol': 0.0001, 'base_estimator__v…	{'base_estimator__C': 1.0, 'base_estimator__class_weight': None, 'base_estimator__dual': True, 'base_estimator__fit_intercept': True, 'base_estimator__intercept_scaling': 1, 'base_estimator__loss': 'hinge', 'base_estimator__max_iter': 1000, 'base_estimator__multi_class': 'ovr', 'base_estimator__penalty': 'l2', 'base_estimator__random_state': None, 'base_estimator__tol': 0.0001, 'base_estimator__v…	{'base_estimator__C': 10.0, 'base_estimator__class_weight': None, 'base_estimator__dual': True, 'base_estimator__fit_intercept': True, 'base_estimator__intercept_scaling': 1, 'base_estimator__loss': 'hinge', 'base_estimator__max_iter': 1000, 'base_estimator__multi_class': 'ovr', 'base_estimator__penalty': 'l2', 'base_estimator__random_state': None, 'base_estimator__tol': 0.0001, 'base_estimator__…	{'base_estimator__C': 10.0, 'base_estimator__class_weight': None, 'base_estimator__dual': True, 'base_estimator__fit_intercept': True, 'base_estimator__intercept_scaling': 1, 'base_estimator__loss': 'hinge', 'base_estimator__max_iter': 1000, 'base_estimator__multi_class': 'ovr', 'base_estimator__penalty': 'l2', 'base_estimator__random_state': None, 'base_estimator__tol': 0.0001, 'base_estimator__…	{}	{}	{}	{}	{}	{}
DTS1	SupportVectorMachine	SVM_balance	0.825995	0.138583	0.824895	0.626984	0.680851	0.763994	0.417511	158	13	3.05128	['Ex', 'Clas', 'CM']	{'base_estimator__C': 10.0, 'base_estimator__class_weight': None, 'base_estimator__dual': False, 'base_estimator__fit_intercept': True, 'base_estimator__intercept_scaling': 1, 'base_estimator__loss': 'squared_hinge', 'base_estimator__max_iter': 1000, 'base_estimator__multi_class': 'ovr', 'base_estimator__penalty': 'l2', 'base_estimator__random_state': None, 'base_estimator__tol': 0.0001, 'base_es…	{'base_estimator__C': 10.0, 'base_estimator__class_weight': None, 'base_estimator__dual': False, 'base_estimator__fit_intercept': True, 'base_estimator__intercept_scaling': 1, 'base_estimator__loss': 'squared_hinge', 'base_estimator__max_iter': 1000, 'base_estimator__multi_class': 'ovr', 'base_estimator__penalty': 'l1', 'base_estimator__random_state': None, 'base_estimator__tol': 0.0001, 'base_es…	{'base_estimator__C': 1.0, 'base_estimator__class_weight': None, 'base_estimator__dual': True, 'base_estimator__fit_intercept': True, 'base_estimator__intercept_scaling': 1, 'base_estimator__loss': 'hinge', 'base_estimator__max_iter': 1000, 'base_estimator__multi_class': 'ovr', 'base_estimator__penalty': 'l2', 'base_estimator__random_state': None, 'base_estimator__tol': 0.0001, 'base_estimator__v…	{'base_estimator__C': 1.0, 'base_estimator__class_weight': None, 'base_estimator__dual': True, 'base_estimator__fit_intercept': True, 'base_estimator__intercept_scaling': 1, 'base_estimator__loss': 'hinge', 'base_estimator__max_iter': 1000, 'base_estimator__multi_class': 'ovr', 'base_estimator__penalty': 'l2', 'base_estimator__random_state': None, 'base_estimator__tol': 0.0001, 'base_estimator__v…	{'base_estimator__C': 10.0, 'base_estimator__class_weight': None, 'base_estimator__dual': True, 'base_estimator__fit_intercept': True, 'base_estimator__intercept_scaling': 1, 'base_estimator__loss': 'hinge', 'base_estimator__max_iter': 1000, 'base_estimator__multi_class': 'ovr', 'base_estimator__penalty': 'l2', 'base_estimator__random_state': None, 'base_estimator__tol': 0.0001, 'base_estimator__…	{'base_estimator__C': 1.0, 'base_estimator__class_weight': None, 'base_estimator__dual': True, 'base_estimator__fit_intercept': True, 'base_estimator__intercept_scaling': 1, 'base_estimator__loss': 'hinge', 'base_estimator__max_iter': 1000, 'base_estimator__multi_class': 'ovr', 'base_estimator__penalty': 'l2', 'base_estimator__random_state': None, 'base_estimator__tol': 0.0001, 'base_estimator__v…	{'proportion': 2.0, 'n_neighbors': 7}	{'proportion': 0.25, 'n_neighbors': 7}	{'proportion': 1.5, 'n_neighbors': 7}	{'proportion': 0.5, 'n_neighbors': 7}	{'proportion': 0.5, 'n_neighbors': 7}	{'proportion': 0.75, 'n_neighbors': 5}
DTS1	SupportVectorMachine	Safe_Level_SMOTE	0.818262	0.139689	0.808017	0.533333	0.659574	0.663625	0.0771575	158	13	3.05128	['BL', 'Ex', 'SCmp']	{'base_estimator__C': 10.0, 'base_estimator__class_weight': None, 'base_estimator__dual': False, 'base_estimator__fit_intercept': True, 'base_estimator__intercept_scaling': 1, 'base_estimator__loss': 'squared_hinge', 'base_estimator__max_iter': 1000, 'base_estimator__multi_class': 'ovr', 'base_estimator__penalty': 'l2', 'base_estimator__random_state': None, 'base_estimator__tol': 0.0001, 'base_es…	{'base_estimator__C': 10.0, 'base_estimator__class_weight': None, 'base_estimator__dual': False, 'base_estimator__fit_intercept': True, 'base_estimator__intercept_scaling': 1, 'base_estimator__loss': 'squared_hinge', 'base_estimator__max_iter': 1000, 'base_estimator__multi_class': 'ovr', 'base_estimator__penalty': 'l2', 'base_estimator__random_state': None, 'base_estimator__tol': 0.0001, 'base_es…	{'base_estimator__C': 1.0, 'base_estimator__class_weight': None, 'base_estimator__dual': False, 'base_estimator__fit_intercept': True, 'base_estimator__intercept_scaling': 1, 'base_estimator__loss': 'squared_hinge', 'base_estimator__max_iter': 1000, 'base_estimator__multi_class': 'ovr', 'base_estimator__penalty': 'l1', 'base_estimator__random_state': None, 'base_estimator__tol': 0.0001, 'base_est…	{'base_estimator__C': 10.0, 'base_estimator__class_weight': None, 'base_estimator__dual': False, 'base_estimator__fit_intercept': True, 'base_estimator__intercept_scaling': 1, 'base_estimator__loss': 'squared_hinge', 'base_estimator__max_iter': 1000, 'base_estimator__multi_class': 'ovr', 'base_estimator__penalty': 'l2', 'base_estimator__random_state': None, 'base_estimator__tol': 0.0001, 'base_es…	{'base_estimator__C': 10.0, 'base_estimator__class_weight': None, 'base_estimator__dual': True, 'base_estimator__fit_intercept': True, 'base_estimator__intercept_scaling': 1, 'base_estimator__loss': 'hinge', 'base_estimator__max_iter': 1000, 'base_estimator__multi_class': 'ovr', 'base_estimator__penalty': 'l2', 'base_estimator__random_state': None, 'base_estimator__tol': 0.0001, 'base_estimator__…	{'base_estimator__C': 10.0, 'base_estimator__class_weight': None, 'base_estimator__dual': True, 'base_estimator__fit_intercept': True, 'base_estimator__intercept_scaling': 1, 'base_estimator__loss': 'hinge', 'base_estimator__max_iter': 1000, 'base_estimator__multi_class': 'ovr', 'base_estimator__penalty': 'l2', 'base_estimator__random_state': None, 'base_estimator__tol': 0.0001, 'base_estimator__…	{'proportion': 0.1, 'n_neighbors': 3}	{'proportion': 0.1, 'n_neighbors': 3}	{'proportion': 1.0, 'n_neighbors': 5}	{'proportion': 0.1, 'n_neighbors': 3}	{'proportion': 0.1, 'n_neighbors': 3}	{'proportion': 1.5, 'n_neighbors': 7}
DTS1	SupportVectorMachine	Selected_SMOTE	0.823314	0.137782	0.818565	0.623077	0.670213	0.756356	0.0278963	158	13	3.05128	['Ex', 'SCmp']	{'base_estimator__C': 10.0, 'base_estimator__class_weight': None, 'base_estimator__dual': False, 'base_estimator__fit_intercept': True, 'base_estimator__intercept_scaling': 1, 'base_estimator__loss': 'squared_hinge', 'base_estimator__max_iter': 1000, 'base_estimator__multi_class': 'ovr', 'base_estimator__penalty': 'l2', 'base_estimator__random_state': None, 'base_estimator__tol': 0.0001, 'base_es…	{'base_estimator__C': 10.0, 'base_estimator__class_weight': None, 'base_estimator__dual': False, 'base_estimator__fit_intercept': True, 'base_estimator__intercept_scaling': 1, 'base_estimator__loss': 'squared_hinge', 'base_estimator__max_iter': 1000, 'base_estimator__multi_class': 'ovr', 'base_estimator__penalty': 'l1', 'base_estimator__random_state': None, 'base_estimator__tol': 0.0001, 'base_es…	{'base_estimator__C': 10.0, 'base_estimator__class_weight': None, 'base_estimator__dual': True, 'base_estimator__fit_intercept': True, 'base_estimator__intercept_scaling': 1, 'base_estimator__loss': 'hinge', 'base_estimator__max_iter': 1000, 'base_estimator__multi_class': 'ovr', 'base_estimator__penalty': 'l2', 'base_estimator__random_state': None, 'base_estimator__tol': 0.0001, 'base_estimator__…	{'base_estimator__C': 10.0, 'base_estimator__class_weight': None, 'base_estimator__dual': True, 'base_estimator__fit_intercept': True, 'base_estimator__intercept_scaling': 1, 'base_estimator__loss': 'hinge', 'base_estimator__max_iter': 1000, 'base_estimator__multi_class': 'ovr', 'base_estimator__penalty': 'l2', 'base_estimator__random_state': None, 'base_estimator__tol': 0.0001, 'base_estimator__…	{'base_estimator__C': 1.0, 'base_estimator__class_weight': None, 'base_estimator__dual': False, 'base_estimator__fit_intercept': True, 'base_estimator__intercept_scaling': 1, 'base_estimator__loss': 'squared_hinge', 'base_estimator__max_iter': 1000, 'base_estimator__multi_class': 'ovr', 'base_estimator__penalty': 'l1', 'base_estimator__random_state': None, 'base_estimator__tol': 0.0001, 'base_est…	{'base_estimator__C': 1.0, 'base_estimator__class_weight': None, 'base_estimator__dual': True, 'base_estimator__fit_intercept': True, 'base_estimator__intercept_scaling': 1, 'base_estimator__loss': 'hinge', 'base_estimator__max_iter': 1000, 'base_estimator__multi_class': 'ovr', 'base_estimator__penalty': 'l2', 'base_estimator__random_state': None, 'base_estimator__tol': 0.0001, 'base_estimator__v…	{'proportion': 0.75, 'n_neighbors': 7, 'perc_sign_attr': 0.5}	{'proportion': 0.1, 'n_neighbors': 5, 'perc_sign_attr': 0.5}	{'proportion': 0.75, 'n_neighbors': 7, 'perc_sign_attr': 0.5}	{'proportion': 0.75, 'n_neighbors': 7, 'perc_sign_attr': 0.5}	{'proportion': 2.0, 'n_neighbors': 7, 'perc_sign_attr': 0.8}	{'proportion': 0.5, 'n_neighbors': 5, 'perc_sign_attr': 0.3}
DTS1	SupportVectorMachine	Stefanowski	0.797697	0.180874	0.744726	0.578397	0.606383	0.734468	0.124989	158	13	3.05128	['CM', 'NR', 'SCpy', 'BL']	{'base_estimator__C': 10.0, 'base_estimator__class_weight': None, 'base_estimator__dual': False, 'base_estimator__fit_intercept': True, 'base_estimator__intercept_scaling': 1, 'base_estimator__loss': 'squared_hinge', 'base_estimator__max_iter': 1000, 'base_estimator__multi_class': 'ovr', 'base_estimator__penalty': 'l2', 'base_estimator__random_state': None, 'base_estimator__tol': 0.0001, 'base_es…	{'base_estimator__C': 1.0, 'base_estimator__class_weight': None, 'base_estimator__dual': True, 'base_estimator__fit_intercept': True, 'base_estimator__intercept_scaling': 1, 'base_estimator__loss': 'hinge', 'base_estimator__max_iter': 1000, 'base_estimator__multi_class': 'ovr', 'base_estimator__penalty': 'l2', 'base_estimator__random_state': None, 'base_estimator__tol': 0.0001, 'base_estimator__v…	{'base_estimator__C': 10.0, 'base_estimator__class_weight': None, 'base_estimator__dual': False, 'base_estimator__fit_intercept': True, 'base_estimator__intercept_scaling': 1, 'base_estimator__loss': 'squared_hinge', 'base_estimator__max_iter': 1000, 'base_estimator__multi_class': 'ovr', 'base_estimator__penalty': 'l1', 'base_estimator__random_state': None, 'base_estimator__tol': 0.0001, 'base_es…	{'base_estimator__C': 1.0, 'base_estimator__class_weight': None, 'base_estimator__dual': True, 'base_estimator__fit_intercept': True, 'base_estimator__intercept_scaling': 1, 'base_estimator__loss': 'hinge', 'base_estimator__max_iter': 1000, 'base_estimator__multi_class': 'ovr', 'base_estimator__penalty': 'l2', 'base_estimator__random_state': None, 'base_estimator__tol': 0.0001, 'base_estimator__v…	{'base_estimator__C': 10.0, 'base_estimator__class_weight': None, 'base_estimator__dual': False, 'base_estimator__fit_intercept': True, 'base_estimator__intercept_scaling': 1, 'base_estimator__loss': 'squared_hinge', 'base_estimator__max_iter': 1000, 'base_estimator__multi_class': 'ovr', 'base_estimator__penalty': 'l1', 'base_estimator__random_state': None, 'base_estimator__tol': 0.0001, 'base_es…	{'base_estimator__C': 1.0, 'base_estimator__class_weight': None, 'base_estimator__dual': True, 'base_estimator__fit_intercept': True, 'base_estimator__intercept_scaling': 1, 'base_estimator__loss': 'hinge', 'base_estimator__max_iter': 1000, 'base_estimator__multi_class': 'ovr', 'base_estimator__penalty': 'l2', 'base_estimator__random_state': None, 'base_estimator__tol': 0.0001, 'base_estimator__v…	{'strategy': 'strong_amp'}	{'strategy': 'weak_amp'}	{'strategy': 'weak_amp_relabel'}	{'strategy': 'weak_amp'}	{'strategy': 'weak_amp_relabel'}	{'strategy': 'strong_amp'}
DTS1	SupportVectorMachine	TRIM_SMOTE	0.821614	0.136956	0.816456	0.604255	0.670213	0.749919	0.256335	158	13	3.05128	['Ex', 'Clus']	{'base_estimator__C': 10.0, 'base_estimator__class_weight': None, 'base_estimator__dual': False, 'base_estimator__fit_intercept': True, 'base_estimator__intercept_scaling': 1, 'base_estimator__loss': 'squared_hinge', 'base_estimator__max_iter': 1000, 'base_estimator__multi_class': 'ovr', 'base_estimator__penalty': 'l2', 'base_estimator__random_state': None, 'base_estimator__tol': 0.0001, 'base_es…	{'base_estimator__C': 10.0, 'base_estimator__class_weight': None, 'base_estimator__dual': False, 'base_estimator__fit_intercept': True, 'base_estimator__intercept_scaling': 1, 'base_estimator__loss': 'squared_hinge', 'base_estimator__max_iter': 1000, 'base_estimator__multi_class': 'ovr', 'base_estimator__penalty': 'l2', 'base_estimator__random_state': None, 'base_estimator__tol': 0.0001, 'base_es…	{'base_estimator__C': 1.0, 'base_estimator__class_weight': None, 'base_estimator__dual': True, 'base_estimator__fit_intercept': True, 'base_estimator__intercept_scaling': 1, 'base_estimator__loss': 'hinge', 'base_estimator__max_iter': 1000, 'base_estimator__multi_class': 'ovr', 'base_estimator__penalty': 'l2', 'base_estimator__random_state': None, 'base_estimator__tol': 0.0001, 'base_estimator__v…	{'base_estimator__C': 10.0, 'base_estimator__class_weight': None, 'base_estimator__dual': False, 'base_estimator__fit_intercept': True, 'base_estimator__intercept_scaling': 1, 'base_estimator__loss': 'squared_hinge', 'base_estimator__max_iter': 1000, 'base_estimator__multi_class': 'ovr', 'base_estimator__penalty': 'l1', 'base_estimator__random_state': None, 'base_estimator__tol': 0.0001, 'base_es…	{'base_estimator__C': 1.0, 'base_estimator__class_weight': None, 'base_estimator__dual': False, 'base_estimator__fit_intercept': True, 'base_estimator__intercept_scaling': 1, 'base_estimator__loss': 'squared_hinge', 'base_estimator__max_iter': 1000, 'base_estimator__multi_class': 'ovr', 'base_estimator__penalty': 'l1', 'base_estimator__random_state': None, 'base_estimator__tol': 0.0001, 'base_est…	{'base_estimator__C': 1.0, 'base_estimator__class_weight': None, 'base_estimator__dual': True, 'base_estimator__fit_intercept': True, 'base_estimator__intercept_scaling': 1, 'base_estimator__loss': 'hinge', 'base_estimator__max_iter': 1000, 'base_estimator__multi_class': 'ovr', 'base_estimator__penalty': 'l2', 'base_estimator__random_state': None, 'base_estimator__tol': 0.0001, 'base_estimator__v…	{'proportion': 0.1, 'n_neighbors': 5, 'min_precision': 0.3}	{'proportion': 0.1, 'n_neighbors': 5, 'min_precision': 0.3}	{'proportion': 1.5, 'n_neighbors': 5, 'min_precision': 0.3}	{'proportion': 0.5, 'n_neighbors': 3, 'min_precision': 0.3}	{'proportion': 0.1, 'n_neighbors': 5, 'min_precision': 0.3}	{'proportion': 0.75, 'n_neighbors': 5, 'min_precision': 0.3}
DTS1	SupportVectorMachine	VIS_RST	0.761019	0.327657	0.449367	0.459627	0.574468	0.520636	0.115657	158	13	3.05128	['CM', 'NR']	{'base_estimator__C': 10.0, 'base_estimator__class_weight': None, 'base_estimator__dual': False, 'base_estimator__fit_intercept': True, 'base_estimator__intercept_scaling': 1, 'base_estimator__loss': 'squared_hinge', 'base_estimator__max_iter': 1000, 'base_estimator__multi_class': 'ovr', 'base_estimator__penalty': 'l2', 'base_estimator__random_state': None, 'base_estimator__tol': 0.0001, 'base_es…	{'base_estimator__C': 10.0, 'base_estimator__class_weight': None, 'base_estimator__dual': True, 'base_estimator__fit_intercept': True, 'base_estimator__intercept_scaling': 1, 'base_estimator__loss': 'hinge', 'base_estimator__max_iter': 1000, 'base_estimator__multi_class': 'ovr', 'base_estimator__penalty': 'l2', 'base_estimator__random_state': None, 'base_estimator__tol': 0.0001, 'base_estimator__…	{'base_estimator__C': 10.0, 'base_estimator__class_weight': None, 'base_estimator__dual': True, 'base_estimator__fit_intercept': True, 'base_estimator__intercept_scaling': 1, 'base_estimator__loss': 'hinge', 'base_estimator__max_iter': 1000, 'base_estimator__multi_class': 'ovr', 'base_estimator__penalty': 'l2', 'base_estimator__random_state': None, 'base_estimator__tol': 0.0001, 'base_estimator__…	{'base_estimator__C': 10.0, 'base_estimator__class_weight': None, 'base_estimator__dual': True, 'base_estimator__fit_intercept': True, 'base_estimator__intercept_scaling': 1, 'base_estimator__loss': 'hinge', 'base_estimator__max_iter': 1000, 'base_estimator__multi_class': 'ovr', 'base_estimator__penalty': 'l2', 'base_estimator__random_state': None, 'base_estimator__tol': 0.0001, 'base_estimator__…	{'base_estimator__C': 1.0, 'base_estimator__class_weight': None, 'base_estimator__dual': False, 'base_estimator__fit_intercept': True, 'base_estimator__intercept_scaling': 1, 'base_estimator__loss': 'squared_hinge', 'base_estimator__max_iter': 1000, 'base_estimator__multi_class': 'ovr', 'base_estimator__penalty': 'l1', 'base_estimator__random_state': None, 'base_estimator__tol': 0.0001, 'base_est…	{'base_estimator__C': 10.0, 'base_estimator__class_weight': None, 'base_estimator__dual': True, 'base_estimator__fit_intercept': True, 'base_estimator__intercept_scaling': 1, 'base_estimator__loss': 'hinge', 'base_estimator__max_iter': 1000, 'base_estimator__multi_class': 'ovr', 'base_estimator__penalty': 'l2', 'base_estimator__random_state': None, 'base_estimator__tol': 0.0001, 'base_estimator__…	{'proportion': 1.5, 'n_neighbors': 3}	{'proportion': 0.5, 'n_neighbors': 3}	{'proportion': 0.5, 'n_neighbors': 3}	{'proportion': 0.5, 'n_neighbors': 3}	{'proportion': 0.1, 'n_neighbors': 3}	{'proportion': 0.75, 'n_neighbors': 7}
DTS1	SupportVectorMachine	V_SYNTH	0.8112	0.141353	0.820675	0.544503	0.659574	0.668102	0.164726	158	13	3.05128	['Ex', 'SO']	{'base_estimator__C': 10.0, 'base_estimator__class_weight': None, 'base_estimator__dual': False, 'base_estimator__fit_intercept': True, 'base_estimator__intercept_scaling': 1, 'base_estimator__loss': 'squared_hinge', 'base_estimator__max_iter': 1000, 'base_estimator__multi_class': 'ovr', 'base_estimator__penalty': 'l2', 'base_estimator__random_state': None, 'base_estimator__tol': 0.0001, 'base_es…	{'base_estimator__C': 1.0, 'base_estimator__class_weight': None, 'base_estimator__dual': False, 'base_estimator__fit_intercept': True, 'base_estimator__intercept_scaling': 1, 'base_estimator__loss': 'squared_hinge', 'base_estimator__max_iter': 1000, 'base_estimator__multi_class': 'ovr', 'base_estimator__penalty': 'l2', 'base_estimator__random_state': None, 'base_estimator__tol': 0.0001, 'base_est…	{'base_estimator__C': 10.0, 'base_estimator__class_weight': None, 'base_estimator__dual': False, 'base_estimator__fit_intercept': True, 'base_estimator__intercept_scaling': 1, 'base_estimator__loss': 'squared_hinge', 'base_estimator__max_iter': 1000, 'base_estimator__multi_class': 'ovr', 'base_estimator__penalty': 'l1', 'base_estimator__random_state': None, 'base_estimator__tol': 0.0001, 'base_es…	{'base_estimator__C': 10.0, 'base_estimator__class_weight': None, 'base_estimator__dual': False, 'base_estimator__fit_intercept': True, 'base_estimator__intercept_scaling': 1, 'base_estimator__loss': 'squared_hinge', 'base_estimator__max_iter': 1000, 'base_estimator__multi_class': 'ovr', 'base_estimator__penalty': 'l2', 'base_estimator__random_state': None, 'base_estimator__tol': 0.0001, 'base_es…	{'base_estimator__C': 10.0, 'base_estimator__class_weight': None, 'base_estimator__dual': False, 'base_estimator__fit_intercept': True, 'base_estimator__intercept_scaling': 1, 'base_estimator__loss': 'squared_hinge', 'base_estimator__max_iter': 1000, 'base_estimator__multi_class': 'ovr', 'base_estimator__penalty': 'l2', 'base_estimator__random_state': None, 'base_estimator__tol': 0.0001, 'base_es…	{'base_estimator__C': 1.0, 'base_estimator__class_weight': None, 'base_estimator__dual': True, 'base_estimator__fit_intercept': True, 'base_estimator__intercept_scaling': 1, 'base_estimator__loss': 'hinge', 'base_estimator__max_iter': 1000, 'base_estimator__multi_class': 'ovr', 'base_estimator__penalty': 'l2', 'base_estimator__random_state': None, 'base_estimator__tol': 0.0001, 'base_estimator__v…	{'proportion': 0.1, 'n_components': 3}	{'proportion': 0.25, 'n_components': 3}	{'proportion': 0.5, 'n_components': 3}	{'proportion': 0.25, 'n_components': 3}	{'proportion': 0.25, 'n_components': 3}	{'proportion': 2.0, 'n_components': 3}
DTS1	SupportVectorMachine	cluster_SMOTE	0.825181	0.139431	0.824895	0.614108	0.691489	0.747329	0.52369	158	13	3.05128	['Ex', 'Clus']	{'base_estimator__C': 10.0, 'base_estimator__class_weight': None, 'base_estimator__dual': False, 'base_estimator__fit_intercept': True, 'base_estimator__intercept_scaling': 1, 'base_estimator__loss': 'squared_hinge', 'base_estimator__max_iter': 1000, 'base_estimator__multi_class': 'ovr', 'base_estimator__penalty': 'l1', 'base_estimator__random_state': None, 'base_estimator__tol': 0.0001, 'base_es…	{'base_estimator__C': 10.0, 'base_estimator__class_weight': None, 'base_estimator__dual': False, 'base_estimator__fit_intercept': True, 'base_estimator__intercept_scaling': 1, 'base_estimator__loss': 'squared_hinge', 'base_estimator__max_iter': 1000, 'base_estimator__multi_class': 'ovr', 'base_estimator__penalty': 'l1', 'base_estimator__random_state': None, 'base_estimator__tol': 0.0001, 'base_es…	{'base_estimator__C': 10.0, 'base_estimator__class_weight': None, 'base_estimator__dual': True, 'base_estimator__fit_intercept': True, 'base_estimator__intercept_scaling': 1, 'base_estimator__loss': 'hinge', 'base_estimator__max_iter': 1000, 'base_estimator__multi_class': 'ovr', 'base_estimator__penalty': 'l2', 'base_estimator__random_state': None, 'base_estimator__tol': 0.0001, 'base_estimator__…	{'base_estimator__C': 10.0, 'base_estimator__class_weight': None, 'base_estimator__dual': False, 'base_estimator__fit_intercept': True, 'base_estimator__intercept_scaling': 1, 'base_estimator__loss': 'squared_hinge', 'base_estimator__max_iter': 1000, 'base_estimator__multi_class': 'ovr', 'base_estimator__penalty': 'l2', 'base_estimator__random_state': None, 'base_estimator__tol': 0.0001, 'base_es…	{'base_estimator__C': 1.0, 'base_estimator__class_weight': None, 'base_estimator__dual': False, 'base_estimator__fit_intercept': True, 'base_estimator__intercept_scaling': 1, 'base_estimator__loss': 'squared_hinge', 'base_estimator__max_iter': 1000, 'base_estimator__multi_class': 'ovr', 'base_estimator__penalty': 'l2', 'base_estimator__random_state': None, 'base_estimator__tol': 0.0001, 'base_est…	{'base_estimator__C': 10.0, 'base_estimator__class_weight': None, 'base_estimator__dual': True, 'base_estimator__fit_intercept': True, 'base_estimator__intercept_scaling': 1, 'base_estimator__loss': 'hinge', 'base_estimator__max_iter': 1000, 'base_estimator__multi_class': 'ovr', 'base_estimator__penalty': 'l2', 'base_estimator__random_state': None, 'base_estimator__tol': 0.0001, 'base_estimator__…	{'proportion': 1.5, 'n_neighbors': 3, 'n_clusters': 7}	{'proportion': 0.25, 'n_neighbors': 3, 'n_clusters': 7}	{'proportion': 0.75, 'n_neighbors': 5, 'n_clusters': 7}	{'proportion': 0.5, 'n_neighbors': 5, 'n_clusters': 7}	{'proportion': 1.5, 'n_neighbors': 3, 'n_clusters': 7}	{'proportion': 1.5, 'n_neighbors': 7, 'n_clusters': 7}
DTS1	SupportVectorMachine	distance_SMOTE	0.824391	0.135712	0.827004	0.630631	0.691489	0.759279	0.02723	158	13	3.05128	['Ex', 'SO']	{'base_estimator__C': 10.0, 'base_estimator__class_weight': None, 'base_estimator__dual': False, 'base_estimator__fit_intercept': True, 'base_estimator__intercept_scaling': 1, 'base_estimator__loss': 'squared_hinge', 'base_estimator__max_iter': 1000, 'base_estimator__multi_class': 'ovr', 'base_estimator__penalty': 'l2', 'base_estimator__random_state': None, 'base_estimator__tol': 0.0001, 'base_es…	{'base_estimator__C': 10.0, 'base_estimator__class_weight': None, 'base_estimator__dual': False, 'base_estimator__fit_intercept': True, 'base_estimator__intercept_scaling': 1, 'base_estimator__loss': 'squared_hinge', 'base_estimator__max_iter': 1000, 'base_estimator__multi_class': 'ovr', 'base_estimator__penalty': 'l2', 'base_estimator__random_state': None, 'base_estimator__tol': 0.0001, 'base_es…	{'base_estimator__C': 10.0, 'base_estimator__class_weight': None, 'base_estimator__dual': True, 'base_estimator__fit_intercept': True, 'base_estimator__intercept_scaling': 1, 'base_estimator__loss': 'hinge', 'base_estimator__max_iter': 1000, 'base_estimator__multi_class': 'ovr', 'base_estimator__penalty': 'l2', 'base_estimator__random_state': None, 'base_estimator__tol': 0.0001, 'base_estimator__…	{'base_estimator__C': 1.0, 'base_estimator__class_weight': None, 'base_estimator__dual': False, 'base_estimator__fit_intercept': True, 'base_estimator__intercept_scaling': 1, 'base_estimator__loss': 'squared_hinge', 'base_estimator__max_iter': 1000, 'base_estimator__multi_class': 'ovr', 'base_estimator__penalty': 'l2', 'base_estimator__random_state': None, 'base_estimator__tol': 0.0001, 'base_est…	{'base_estimator__C': 10.0, 'base_estimator__class_weight': None, 'base_estimator__dual': False, 'base_estimator__fit_intercept': True, 'base_estimator__intercept_scaling': 1, 'base_estimator__loss': 'squared_hinge', 'base_estimator__max_iter': 1000, 'base_estimator__multi_class': 'ovr', 'base_estimator__penalty': 'l2', 'base_estimator__random_state': None, 'base_estimator__tol': 0.0001, 'base_es…	{'base_estimator__C': 10.0, 'base_estimator__class_weight': None, 'base_estimator__dual': True, 'base_estimator__fit_intercept': True, 'base_estimator__intercept_scaling': 1, 'base_estimator__loss': 'hinge', 'base_estimator__max_iter': 1000, 'base_estimator__multi_class': 'ovr', 'base_estimator__penalty': 'l2', 'base_estimator__random_state': None, 'base_estimator__tol': 0.0001, 'base_estimator__…	{'proportion': 0.1, 'n_neighbors': 3}	{'proportion': 0.25, 'n_neighbors': 3}	{'proportion': 1.0, 'n_neighbors': 3}	{'proportion': 0.25, 'n_neighbors': 3}	{'proportion': 0.75, 'n_neighbors': 3}	{'proportion': 1.5, 'n_neighbors': 7}
DTS1	SupportVectorMachine	kmeans_SMOTE	0.822476	0.136733	0.820675	0.607004	0.680851	0.742218	0.990211	158	13	3.05128	['Ex', 'Clus']	{'base_estimator__C': 10.0, 'base_estimator__class_weight': None, 'base_estimator__dual': False, 'base_estimator__fit_intercept': True, 'base_estimator__intercept_scaling': 1, 'base_estimator__loss': 'squared_hinge', 'base_estimator__max_iter': 1000, 'base_estimator__multi_class': 'ovr', 'base_estimator__penalty': 'l2', 'base_estimator__random_state': None, 'base_estimator__tol': 0.0001, 'base_es…	{'base_estimator__C': 10.0, 'base_estimator__class_weight': None, 'base_estimator__dual': False, 'base_estimator__fit_intercept': True, 'base_estimator__intercept_scaling': 1, 'base_estimator__loss': 'squared_hinge', 'base_estimator__max_iter': 1000, 'base_estimator__multi_class': 'ovr', 'base_estimator__penalty': 'l1', 'base_estimator__random_state': None, 'base_estimator__tol': 0.0001, 'base_es…	{'base_estimator__C': 10.0, 'base_estimator__class_weight': None, 'base_estimator__dual': True, 'base_estimator__fit_intercept': True, 'base_estimator__intercept_scaling': 1, 'base_estimator__loss': 'hinge', 'base_estimator__max_iter': 1000, 'base_estimator__multi_class': 'ovr', 'base_estimator__penalty': 'l2', 'base_estimator__random_state': None, 'base_estimator__tol': 0.0001, 'base_estimator__…	{'base_estimator__C': 10.0, 'base_estimator__class_weight': None, 'base_estimator__dual': True, 'base_estimator__fit_intercept': True, 'base_estimator__intercept_scaling': 1, 'base_estimator__loss': 'hinge', 'base_estimator__max_iter': 1000, 'base_estimator__multi_class': 'ovr', 'base_estimator__penalty': 'l2', 'base_estimator__random_state': None, 'base_estimator__tol': 0.0001, 'base_estimator__…	{'base_estimator__C': 10.0, 'base_estimator__class_weight': None, 'base_estimator__dual': True, 'base_estimator__fit_intercept': True, 'base_estimator__intercept_scaling': 1, 'base_estimator__loss': 'hinge', 'base_estimator__max_iter': 1000, 'base_estimator__multi_class': 'ovr', 'base_estimator__penalty': 'l2', 'base_estimator__random_state': None, 'base_estimator__tol': 0.0001, 'base_estimator__…	{'base_estimator__C': 1.0, 'base_estimator__class_weight': None, 'base_estimator__dual': True, 'base_estimator__fit_intercept': True, 'base_estimator__intercept_scaling': 1, 'base_estimator__loss': 'hinge', 'base_estimator__max_iter': 1000, 'base_estimator__multi_class': 'ovr', 'base_estimator__penalty': 'l2', 'base_estimator__random_state': None, 'base_estimator__tol': 0.0001, 'base_estimator__v…	{'proportion': 0.25, 'n_neighbors': 3, 'n_clusters': 10, 'irt': 0.8}	{'proportion': 0.25, 'n_neighbors': 3, 'n_clusters': 20, 'irt': 1.0}	{'proportion': 2.0, 'n_neighbors': 3, 'n_clusters': 50, 'irt': 1.5}	{'proportion': 2.0, 'n_neighbors': 3, 'n_clusters': 50, 'irt': 1.5}	{'proportion': 0.25, 'n_neighbors': 3, 'n_clusters': 20, 'irt': 1.0}	{'proportion': 1.0, 'n_neighbors': 3, 'n_clusters': 50, 'irt': 0.5}
DTS1	SupportVectorMachine	polynom_fit_SMOTE	0.831191	0.138824	0.816456	0.606557	0.670213	0.758395	0.0949664	158	13	3.05128	['Ex']	{'base_estimator__C': 10.0, 'base_estimator__class_weight': None, 'base_estimator__dual': False, 'base_estimator__fit_intercept': True, 'base_estimator__intercept_scaling': 1, 'base_estimator__loss': 'squared_hinge', 'base_estimator__max_iter': 1000, 'base_estimator__multi_class': 'ovr', 'base_estimator__penalty': 'l1', 'base_estimator__random_state': None, 'base_estimator__tol': 0.0001, 'base_es…	{'base_estimator__C': 1.0, 'base_estimator__class_weight': None, 'base_estimator__dual': False, 'base_estimator__fit_intercept': True, 'base_estimator__intercept_scaling': 1, 'base_estimator__loss': 'squared_hinge', 'base_estimator__max_iter': 1000, 'base_estimator__multi_class': 'ovr', 'base_estimator__penalty': 'l1', 'base_estimator__random_state': None, 'base_estimator__tol': 0.0001, 'base_est…	{'base_estimator__C': 1.0, 'base_estimator__class_weight': None, 'base_estimator__dual': True, 'base_estimator__fit_intercept': True, 'base_estimator__intercept_scaling': 1, 'base_estimator__loss': 'hinge', 'base_estimator__max_iter': 1000, 'base_estimator__multi_class': 'ovr', 'base_estimator__penalty': 'l2', 'base_estimator__random_state': None, 'base_estimator__tol': 0.0001, 'base_estimator__v…	{'base_estimator__C': 1.0, 'base_estimator__class_weight': None, 'base_estimator__dual': False, 'base_estimator__fit_intercept': True, 'base_estimator__intercept_scaling': 1, 'base_estimator__loss': 'squared_hinge', 'base_estimator__max_iter': 1000, 'base_estimator__multi_class': 'ovr', 'base_estimator__penalty': 'l1', 'base_estimator__random_state': None, 'base_estimator__tol': 0.0001, 'base_est…	{'base_estimator__C': 1.0, 'base_estimator__class_weight': None, 'base_estimator__dual': False, 'base_estimator__fit_intercept': True, 'base_estimator__intercept_scaling': 1, 'base_estimator__loss': 'squared_hinge', 'base_estimator__max_iter': 1000, 'base_estimator__multi_class': 'ovr', 'base_estimator__penalty': 'l2', 'base_estimator__random_state': None, 'base_estimator__tol': 0.0001, 'base_est…	{'base_estimator__C': 1.0, 'base_estimator__class_weight': None, 'base_estimator__dual': True, 'base_estimator__fit_intercept': True, 'base_estimator__intercept_scaling': 1, 'base_estimator__loss': 'hinge', 'base_estimator__max_iter': 1000, 'base_estimator__multi_class': 'ovr', 'base_estimator__penalty': 'l2', 'base_estimator__random_state': None, 'base_estimator__tol': 0.0001, 'base_estimator__v…	{'proportion': 2.0, 'topology': 'bus'}	{'proportion': 0.1, 'topology': 'bus'}	{'proportion': 1.0, 'topology': 'mesh'}	{'proportion': 0.5, 'topology': 'star'}	{'proportion': 0.1, 'topology': 'bus'}	{'proportion': 2.0, 'topology': 'poly_1'}
DTS1	DecisionTreeClassifier	ADASYN	0.651955	0.226053	0.696203	0.460481	0.425532	0.633258	0.0458951	158	13	3.05128	['SO', 'Ex', 'BL', 'DB']	{'class_weight': None, 'criterion': 'gini', 'max_depth': 3, 'max_features': None, 'max_leaf_nodes': None, 'min_impurity_decrease': 0.0, 'min_impurity_split': None, 'min_samples_leaf': 1, 'min_samples_split': 2, 'min_weight_fraction_leaf': 0.0, 'presort': False, 'random_state': None, 'splitter': 'best'}	{'class_weight': None, 'criterion': 'entropy', 'max_depth': 5, 'max_features': None, 'max_leaf_nodes': None, 'min_impurity_decrease': 0.0, 'min_impurity_split': None, 'min_samples_leaf': 1, 'min_samples_split': 2, 'min_weight_fraction_leaf': 0.0, 'presort': False, 'random_state': None, 'splitter': 'best'}	{'class_weight': None, 'criterion': 'gini', 'max_depth': 3, 'max_features': None, 'max_leaf_nodes': None, 'min_impurity_decrease': 0.0, 'min_impurity_split': None, 'min_samples_leaf': 1, 'min_samples_split': 2, 'min_weight_fraction_leaf': 0.0, 'presort': False, 'random_state': None, 'splitter': 'best'}	{'class_weight': None, 'criterion': 'gini', 'max_depth': 3, 'max_features': None, 'max_leaf_nodes': None, 'min_impurity_decrease': 0.0, 'min_impurity_split': None, 'min_samples_leaf': 1, 'min_samples_split': 2, 'min_weight_fraction_leaf': 0.0, 'presort': False, 'random_state': None, 'splitter': 'best'}	{'class_weight': None, 'criterion': 'entropy', 'max_depth': 5, 'max_features': None, 'max_leaf_nodes': None, 'min_impurity_decrease': 0.0, 'min_impurity_split': None, 'min_samples_leaf': 1, 'min_samples_split': 2, 'min_weight_fraction_leaf': 0.0, 'presort': False, 'random_state': None, 'splitter': 'best'}	{'class_weight': None, 'criterion': 'entropy', 'max_depth': None, 'max_features': None, 'max_leaf_nodes': None, 'min_impurity_decrease': 0.0, 'min_impurity_split': None, 'min_samples_leaf': 1, 'min_samples_split': 2, 'min_weight_fraction_leaf': 0.0, 'presort': False, 'random_state': None, 'splitter': 'best'}	{'n_neighbors': 9, 'd_th': 0.9, 'beta': 0.5}	{'n_neighbors': 7, 'd_th': 0.9, 'beta': 0.25}	{'n_neighbors': 9, 'd_th': 0.9, 'beta': 0.5}	{'n_neighbors': 9, 'd_th': 0.9, 'beta': 0.5}	{'n_neighbors': 5, 'd_th': 0.9, 'beta': 0.5}	{'n_neighbors': 7, 'd_th': 0.9, 'beta': 1.0}
DTS1	DecisionTreeClassifier	ADOMS	0.688489	0.213507	0.71097	0.483582	0.446809	0.653171	0.280941	158	13	3.05128	['DR', 'Ex']	{'class_weight': None, 'criterion': 'gini', 'max_depth': 3, 'max_features': None, 'max_leaf_nodes': None, 'min_impurity_decrease': 0.0, 'min_impurity_split': None, 'min_samples_leaf': 1, 'min_samples_split': 2, 'min_weight_fraction_leaf': 0.0, 'presort': False, 'random_state': None, 'splitter': 'best'}	{'class_weight': None, 'criterion': 'gini', 'max_depth': None, 'max_features': None, 'max_leaf_nodes': None, 'min_impurity_decrease': 0.0, 'min_impurity_split': None, 'min_samples_leaf': 1, 'min_samples_split': 2, 'min_weight_fraction_leaf': 0.0, 'presort': False, 'random_state': None, 'splitter': 'best'}	{'class_weight': None, 'criterion': 'entropy', 'max_depth': 5, 'max_features': None, 'max_leaf_nodes': None, 'min_impurity_decrease': 0.0, 'min_impurity_split': None, 'min_samples_leaf': 1, 'min_samples_split': 2, 'min_weight_fraction_leaf': 0.0, 'presort': False, 'random_state': None, 'splitter': 'best'}	{'class_weight': None, 'criterion': 'entropy', 'max_depth': 5, 'max_features': None, 'max_leaf_nodes': None, 'min_impurity_decrease': 0.0, 'min_impurity_split': None, 'min_samples_leaf': 1, 'min_samples_split': 2, 'min_weight_fraction_leaf': 0.0, 'presort': False, 'random_state': None, 'splitter': 'best'}	{'class_weight': None, 'criterion': 'entropy', 'max_depth': None, 'max_features': None, 'max_leaf_nodes': None, 'min_impurity_decrease': 0.0, 'min_impurity_split': None, 'min_samples_leaf': 1, 'min_samples_split': 2, 'min_weight_fraction_leaf': 0.0, 'presort': False, 'random_state': None, 'splitter': 'best'}	{'class_weight': None, 'criterion': 'entropy', 'max_depth': None, 'max_features': None, 'max_leaf_nodes': None, 'min_impurity_decrease': 0.0, 'min_impurity_split': None, 'min_samples_leaf': 1, 'min_samples_split': 2, 'min_weight_fraction_leaf': 0.0, 'presort': False, 'random_state': None, 'splitter': 'best'}	{'proportion': 0.75, 'n_neighbors': 7}	{'proportion': 0.75, 'n_neighbors': 5}	{'proportion': 2.0, 'n_neighbors': 7}	{'proportion': 2.0, 'n_neighbors': 7}	{'proportion': 0.75, 'n_neighbors': 7}	{'proportion': 0.25, 'n_neighbors': 7}
DTS1	DecisionTreeClassifier	AHC	0.632766	0.23924	0.7173	0.449827	0.425532	0.623734	1.41387	158	13	3.05128	['CM', 'Clus', 'A']	{'class_weight': None, 'criterion': 'entropy', 'max_depth': 5, 'max_features': None, 'max_leaf_nodes': None, 'min_impurity_decrease': 0.0, 'min_impurity_split': None, 'min_samples_leaf': 1, 'min_samples_split': 2, 'min_weight_fraction_leaf': 0.0, 'presort': False, 'random_state': None, 'splitter': 'best'}	{'class_weight': None, 'criterion': 'gini', 'max_depth': None, 'max_features': None, 'max_leaf_nodes': None, 'min_impurity_decrease': 0.0, 'min_impurity_split': None, 'min_samples_leaf': 1, 'min_samples_split': 2, 'min_weight_fraction_leaf': 0.0, 'presort': False, 'random_state': None, 'splitter': 'best'}	{'class_weight': None, 'criterion': 'entropy', 'max_depth': 5, 'max_features': None, 'max_leaf_nodes': None, 'min_impurity_decrease': 0.0, 'min_impurity_split': None, 'min_samples_leaf': 1, 'min_samples_split': 2, 'min_weight_fraction_leaf': 0.0, 'presort': False, 'random_state': None, 'splitter': 'best'}	{'class_weight': None, 'criterion': 'entropy', 'max_depth': 5, 'max_features': None, 'max_leaf_nodes': None, 'min_impurity_decrease': 0.0, 'min_impurity_split': None, 'min_samples_leaf': 1, 'min_samples_split': 2, 'min_weight_fraction_leaf': 0.0, 'presort': False, 'random_state': None, 'splitter': 'best'}	{'class_weight': None, 'criterion': 'gini', 'max_depth': None, 'max_features': None, 'max_leaf_nodes': None, 'min_impurity_decrease': 0.0, 'min_impurity_split': None, 'min_samples_leaf': 1, 'min_samples_split': 2, 'min_weight_fraction_leaf': 0.0, 'presort': False, 'random_state': None, 'splitter': 'best'}	{'class_weight': None, 'criterion': 'entropy', 'max_depth': None, 'max_features': None, 'max_leaf_nodes': None, 'min_impurity_decrease': 0.0, 'min_impurity_split': None, 'min_samples_leaf': 1, 'min_samples_split': 2, 'min_weight_fraction_leaf': 0.0, 'presort': False, 'random_state': None, 'splitter': 'best'}	{'strategy': 'minmaj'}	{'strategy': 'min'}	{'strategy': 'minmaj'}	{'strategy': 'minmaj'}	{'strategy': 'min'}	{'strategy': 'maj'}
DTS1	DecisionTreeClassifier	AND_SMOTE	0.67987	0.224855	0.721519	0.490323	0.43617	0.660823	0.158844	158	13	3.05128	['Ex', 'SO']	{'class_weight': None, 'criterion': 'gini', 'max_depth': 5, 'max_features': None, 'max_leaf_nodes': None, 'min_impurity_decrease': 0.0, 'min_impurity_split': None, 'min_samples_leaf': 1, 'min_samples_split': 2, 'min_weight_fraction_leaf': 0.0, 'presort': False, 'random_state': None, 'splitter': 'best'}	{'class_weight': None, 'criterion': 'gini', 'max_depth': None, 'max_features': None, 'max_leaf_nodes': None, 'min_impurity_decrease': 0.0, 'min_impurity_split': None, 'min_samples_leaf': 1, 'min_samples_split': 2, 'min_weight_fraction_leaf': 0.0, 'presort': False, 'random_state': None, 'splitter': 'best'}	{'class_weight': None, 'criterion': 'gini', 'max_depth': 5, 'max_features': None, 'max_leaf_nodes': None, 'min_impurity_decrease': 0.0, 'min_impurity_split': None, 'min_samples_leaf': 1, 'min_samples_split': 2, 'min_weight_fraction_leaf': 0.0, 'presort': False, 'random_state': None, 'splitter': 'best'}	{'class_weight': None, 'criterion': 'gini', 'max_depth': 5, 'max_features': None, 'max_leaf_nodes': None, 'min_impurity_decrease': 0.0, 'min_impurity_split': None, 'min_samples_leaf': 1, 'min_samples_split': 2, 'min_weight_fraction_leaf': 0.0, 'presort': False, 'random_state': None, 'splitter': 'best'}	{'class_weight': None, 'criterion': 'entropy', 'max_depth': 5, 'max_features': None, 'max_leaf_nodes': None, 'min_impurity_decrease': 0.0, 'min_impurity_split': None, 'min_samples_leaf': 1, 'min_samples_split': 2, 'min_weight_fraction_leaf': 0.0, 'presort': False, 'random_state': None, 'splitter': 'best'}	{'class_weight': None, 'criterion': 'entropy', 'max_depth': None, 'max_features': None, 'max_leaf_nodes': None, 'min_impurity_decrease': 0.0, 'min_impurity_split': None, 'min_samples_leaf': 1, 'min_samples_split': 2, 'min_weight_fraction_leaf': 0.0, 'presort': False, 'random_state': None, 'splitter': 'best'}	{'proportion': 2.0, 'K': 15}	{'proportion': 0.75, 'K': 15}	{'proportion': 2.0, 'K': 15}	{'proportion': 2.0, 'K': 15}	{'proportion': 0.5, 'K': 15}	{'proportion': 0.1, 'K': 21}
DTS1	DecisionTreeClassifier	ANS	0.679703	0.224316	0.738397	0.487455	0.468085	0.654343	0.129335	158	13	3.05128	['Ex', 'SO', 'DB']	{'class_weight': None, 'criterion': 'entropy', 'max_depth': 5, 'max_features': None, 'max_leaf_nodes': None, 'min_impurity_decrease': 0.0, 'min_impurity_split': None, 'min_samples_leaf': 1, 'min_samples_split': 2, 'min_weight_fraction_leaf': 0.0, 'presort': False, 'random_state': None, 'splitter': 'best'}	{'class_weight': None, 'criterion': 'entropy', 'max_depth': 5, 'max_features': None, 'max_leaf_nodes': None, 'min_impurity_decrease': 0.0, 'min_impurity_split': None, 'min_samples_leaf': 1, 'min_samples_split': 2, 'min_weight_fraction_leaf': 0.0, 'presort': False, 'random_state': None, 'splitter': 'best'}	{'class_weight': None, 'criterion': 'entropy', 'max_depth': 5, 'max_features': None, 'max_leaf_nodes': None, 'min_impurity_decrease': 0.0, 'min_impurity_split': None, 'min_samples_leaf': 1, 'min_samples_split': 2, 'min_weight_fraction_leaf': 0.0, 'presort': False, 'random_state': None, 'splitter': 'best'}	{'class_weight': None, 'criterion': 'entropy', 'max_depth': 5, 'max_features': None, 'max_leaf_nodes': None, 'min_impurity_decrease': 0.0, 'min_impurity_split': None, 'min_samples_leaf': 1, 'min_samples_split': 2, 'min_weight_fraction_leaf': 0.0, 'presort': False, 'random_state': None, 'splitter': 'best'}	{'class_weight': None, 'criterion': 'entropy', 'max_depth': 5, 'max_features': None, 'max_leaf_nodes': None, 'min_impurity_decrease': 0.0, 'min_impurity_split': None, 'min_samples_leaf': 1, 'min_samples_split': 2, 'min_weight_fraction_leaf': 0.0, 'presort': False, 'random_state': None, 'splitter': 'best'}	{'class_weight': None, 'criterion': 'entropy', 'max_depth': None, 'max_features': None, 'max_leaf_nodes': None, 'min_impurity_decrease': 0.0, 'min_impurity_split': None, 'min_samples_leaf': 1, 'min_samples_split': 2, 'min_weight_fraction_leaf': 0.0, 'presort': False, 'random_state': None, 'splitter': 'best'}	{'proportion': 0.1}	{'proportion': 0.1}	{'proportion': 1.0}	{'proportion': 1.0}	{'proportion': 1.0}	{'proportion': 2.0}
DTS1	DecisionTreeClassifier	ASMOBD	0.639805	0.213257	0.725738	0.435798	0.43617	0.60499	0.458989	158	13	3.05128	['Ex', 'NR', 'Clus']	{'class_weight': None, 'criterion': 'gini', 'max_depth': 5, 'max_features': None, 'max_leaf_nodes': None, 'min_impurity_decrease': 0.0, 'min_impurity_split': None, 'min_samples_leaf': 1, 'min_samples_split': 2, 'min_weight_fraction_leaf': 0.0, 'presort': False, 'random_state': None, 'splitter': 'best'}	{'class_weight': None, 'criterion': 'entropy', 'max_depth': 3, 'max_features': None, 'max_leaf_nodes': None, 'min_impurity_decrease': 0.0, 'min_impurity_split': None, 'min_samples_leaf': 1, 'min_samples_split': 2, 'min_weight_fraction_leaf': 0.0, 'presort': False, 'random_state': None, 'splitter': 'best'}	{'class_weight': None, 'criterion': 'gini', 'max_depth': None, 'max_features': None, 'max_leaf_nodes': None, 'min_impurity_decrease': 0.0, 'min_impurity_split': None, 'min_samples_leaf': 1, 'min_samples_split': 2, 'min_weight_fraction_leaf': 0.0, 'presort': False, 'random_state': None, 'splitter': 'best'}	{'class_weight': None, 'criterion': 'gini', 'max_depth': None, 'max_features': None, 'max_leaf_nodes': None, 'min_impurity_decrease': 0.0, 'min_impurity_split': None, 'min_samples_leaf': 1, 'min_samples_split': 2, 'min_weight_fraction_leaf': 0.0, 'presort': False, 'random_state': None, 'splitter': 'best'}	{'class_weight': None, 'criterion': 'gini', 'max_depth': 5, 'max_features': None, 'max_leaf_nodes': None, 'min_impurity_decrease': 0.0, 'min_impurity_split': None, 'min_samples_leaf': 1, 'min_samples_split': 2, 'min_weight_fraction_leaf': 0.0, 'presort': False, 'random_state': None, 'splitter': 'best'}	{'class_weight': None, 'criterion': 'entropy', 'max_depth': None, 'max_features': None, 'max_leaf_nodes': None, 'min_impurity_decrease': 0.0, 'min_impurity_split': None, 'min_samples_leaf': 1, 'min_samples_split': 2, 'min_weight_fraction_leaf': 0.0, 'presort': False, 'random_state': None, 'splitter': 'best'}	{'proportion': 0.1, 'min_samples': 3, 'eps': 0.3, 'eta': 0.5, 'T_1': 0.7, 'T_2': 0.7, 't_1': 4.0, 't_2': 4.0, 'a': 0.1, 'smoothing': 'linear'}	{'proportion': 2.0, 'min_samples': 3, 'eps': 0.3, 'eta': 0.5, 'T_1': 1.4, 'T_2': 1.4, 't_1': 4.0, 't_2': 4.0, 'a': 0.1, 'smoothing': 'linear'}	{'proportion': 2.0, 'min_samples': 3, 'eps': 0.3, 'eta': 0.5, 'T_1': 1.4, 'T_2': 1.4, 't_1': 4.0, 't_2': 4.0, 'a': 0.05, 'smoothing': 'sigmoid'}	{'proportion': 2.0, 'min_samples': 3, 'eps': 0.3, 'eta': 0.5, 'T_1': 1.4, 'T_2': 1.4, 't_1': 4.0, 't_2': 4.0, 'a': 0.05, 'smoothing': 'sigmoid'}	{'proportion': 0.1, 'min_samples': 3, 'eps': 0.3, 'eta': 0.5, 'T_1': 1.0, 'T_2': 1.0, 't_1': 4.0, 't_2': 4.0, 'a': 0.05, 'smoothing': 'sigmoid'}	{'proportion': 0.5, 'min_samples': 3, 'eps': 0.3, 'eta': 0.5, 'T_1': 1.0, 'T_2': 1.0, 't_1': 4.0, 't_2': 4.0, 'a': 0.05, 'smoothing': 'sigmoid'}
DTS1	DecisionTreeClassifier	A_SUWO	0.647119	0.212285	0.723629	0.466258	0.457447	0.638416	0.522517	158	13	3.05128	['Ex', 'Clus', 'DB', 'NR']	{'class_weight': None, 'criterion': 'entropy', 'max_depth': 5, 'max_features': None, 'max_leaf_nodes': None, 'min_impurity_decrease': 0.0, 'min_impurity_split': None, 'min_samples_leaf': 1, 'min_samples_split': 2, 'min_weight_fraction_leaf': 0.0, 'presort': False, 'random_state': None, 'splitter': 'best'}	{'class_weight': None, 'criterion': 'gini', 'max_depth': None, 'max_features': None, 'max_leaf_nodes': None, 'min_impurity_decrease': 0.0, 'min_impurity_split': None, 'min_samples_leaf': 1, 'min_samples_split': 2, 'min_weight_fraction_leaf': 0.0, 'presort': False, 'random_state': None, 'splitter': 'best'}	{'class_weight': None, 'criterion': 'gini', 'max_depth': 5, 'max_features': None, 'max_leaf_nodes': None, 'min_impurity_decrease': 0.0, 'min_impurity_split': None, 'min_samples_leaf': 1, 'min_samples_split': 2, 'min_weight_fraction_leaf': 0.0, 'presort': False, 'random_state': None, 'splitter': 'best'}	{'class_weight': None, 'criterion': 'gini', 'max_depth': 5, 'max_features': None, 'max_leaf_nodes': None, 'min_impurity_decrease': 0.0, 'min_impurity_split': None, 'min_samples_leaf': 1, 'min_samples_split': 2, 'min_weight_fraction_leaf': 0.0, 'presort': False, 'random_state': None, 'splitter': 'best'}	{'class_weight': None, 'criterion': 'entropy', 'max_depth': None, 'max_features': None, 'max_leaf_nodes': None, 'min_impurity_decrease': 0.0, 'min_impurity_split': None, 'min_samples_leaf': 1, 'min_samples_split': 2, 'min_weight_fraction_leaf': 0.0, 'presort': False, 'random_state': None, 'splitter': 'best'}	{'class_weight': None, 'criterion': 'entropy', 'max_depth': None, 'max_features': None, 'max_leaf_nodes': None, 'min_impurity_decrease': 0.0, 'min_impurity_split': None, 'min_samples_leaf': 1, 'min_samples_split': 2, 'min_weight_fraction_leaf': 0.0, 'presort': False, 'random_state': None, 'splitter': 'best'}	{'proportion': 1.5, 'n_neighbors': 7, 'n_clus_maj': 5, 'c_thres': 0.5}	{'proportion': 2.0, 'n_neighbors': 7, 'n_clus_maj': 7, 'c_thres': 0.5}	{'proportion': 2.0, 'n_neighbors': 7, 'n_clus_maj': 7, 'c_thres': 0.5}	{'proportion': 2.0, 'n_neighbors': 7, 'n_clus_maj': 7, 'c_thres': 0.5}	{'proportion': 2.0, 'n_neighbors': 7, 'n_clus_maj': 7, 'c_thres': 0.5}	{'proportion': 0.5, 'n_neighbors': 7, 'n_clus_maj': 7, 'c_thres': 0.5}
DTS1	DecisionTreeClassifier	Assembled_SMOTE	0.686011	0.210808	0.71308	0.486804	0.446809	0.655147	0.141837	158	13	3.05128	['Ex', 'Clus', 'BL', 'SO']	{'class_weight': None, 'criterion': 'gini', 'max_depth': 5, 'max_features': None, 'max_leaf_nodes': None, 'min_impurity_decrease': 0.0, 'min_impurity_split': None, 'min_samples_leaf': 1, 'min_samples_split': 2, 'min_weight_fraction_leaf': 0.0, 'presort': False, 'random_state': None, 'splitter': 'best'}	{'class_weight': None, 'criterion': 'gini', 'max_depth': None, 'max_features': None, 'max_leaf_nodes': None, 'min_impurity_decrease': 0.0, 'min_impurity_split': None, 'min_samples_leaf': 1, 'min_samples_split': 2, 'min_weight_fraction_leaf': 0.0, 'presort': False, 'random_state': None, 'splitter': 'best'}	{'class_weight': None, 'criterion': 'entropy', 'max_depth': 5, 'max_features': None, 'max_leaf_nodes': None, 'min_impurity_decrease': 0.0, 'min_impurity_split': None, 'min_samples_leaf': 1, 'min_samples_split': 2, 'min_weight_fraction_leaf': 0.0, 'presort': False, 'random_state': None, 'splitter': 'best'}	{'class_weight': None, 'criterion': 'entropy', 'max_depth': 5, 'max_features': None, 'max_leaf_nodes': None, 'min_impurity_decrease': 0.0, 'min_impurity_split': None, 'min_samples_leaf': 1, 'min_samples_split': 2, 'min_weight_fraction_leaf': 0.0, 'presort': False, 'random_state': None, 'splitter': 'best'}	{'class_weight': None, 'criterion': 'gini', 'max_depth': None, 'max_features': None, 'max_leaf_nodes': None, 'min_impurity_decrease': 0.0, 'min_impurity_split': None, 'min_samples_leaf': 1, 'min_samples_split': 2, 'min_weight_fraction_leaf': 0.0, 'presort': False, 'random_state': None, 'splitter': 'best'}	{'class_weight': None, 'criterion': 'entropy', 'max_depth': None, 'max_features': None, 'max_leaf_nodes': None, 'min_impurity_decrease': 0.0, 'min_impurity_split': None, 'min_samples_leaf': 1, 'min_samples_split': 2, 'min_weight_fraction_leaf': 0.0, 'presort': False, 'random_state': None, 'splitter': 'best'}	{'proportion': 1.0, 'n_neighbors': 3, 'pop': 5, 'thres': 0.3}	{'proportion': 0.25, 'n_neighbors': 7, 'pop': 4, 'thres': 0.1}	{'proportion': 2.0, 'n_neighbors': 3, 'pop': 2, 'thres': 0.5}	{'proportion': 2.0, 'n_neighbors': 3, 'pop': 2, 'thres': 0.5}	{'proportion': 0.5, 'n_neighbors': 5, 'pop': 5, 'thres': 0.5}	{'proportion': 0.1, 'n_neighbors': 3, 'pop': 5, 'thres': 0.5}
DTS1	DecisionTreeClassifier	Borderline_SMOTE1	0.651883	0.208606	0.71097	0.462857	0.414894	0.636049	0.0263836	158	13	3.05128	['SO', 'Ex', 'BL']	{'class_weight': None, 'criterion': 'gini', 'max_depth': 5, 'max_features': None, 'max_leaf_nodes': None, 'min_impurity_decrease': 0.0, 'min_impurity_split': None, 'min_samples_leaf': 1, 'min_samples_split': 2, 'min_weight_fraction_leaf': 0.0, 'presort': False, 'random_state': None, 'splitter': 'best'}	{'class_weight': None, 'criterion': 'gini', 'max_depth': 5, 'max_features': None, 'max_leaf_nodes': None, 'min_impurity_decrease': 0.0, 'min_impurity_split': None, 'min_samples_leaf': 1, 'min_samples_split': 2, 'min_weight_fraction_leaf': 0.0, 'presort': False, 'random_state': None, 'splitter': 'best'}	{'class_weight': None, 'criterion': 'gini', 'max_depth': 5, 'max_features': None, 'max_leaf_nodes': None, 'min_impurity_decrease': 0.0, 'min_impurity_split': None, 'min_samples_leaf': 1, 'min_samples_split': 2, 'min_weight_fraction_leaf': 0.0, 'presort': False, 'random_state': None, 'splitter': 'best'}	{'class_weight': None, 'criterion': 'gini', 'max_depth': 3, 'max_features': None, 'max_leaf_nodes': None, 'min_impurity_decrease': 0.0, 'min_impurity_split': None, 'min_samples_leaf': 1, 'min_samples_split': 2, 'min_weight_fraction_leaf': 0.0, 'presort': False, 'random_state': None, 'splitter': 'best'}	{'class_weight': None, 'criterion': 'entropy', 'max_depth': 5, 'max_features': None, 'max_leaf_nodes': None, 'min_impurity_decrease': 0.0, 'min_impurity_split': None, 'min_samples_leaf': 1, 'min_samples_split': 2, 'min_weight_fraction_leaf': 0.0, 'presort': False, 'random_state': None, 'splitter': 'best'}	{'class_weight': None, 'criterion': 'entropy', 'max_depth': None, 'max_features': None, 'max_leaf_nodes': None, 'min_impurity_decrease': 0.0, 'min_impurity_split': None, 'min_samples_leaf': 1, 'min_samples_split': 2, 'min_weight_fraction_leaf': 0.0, 'presort': False, 'random_state': None, 'splitter': 'best'}	{'proportion': 2.0, 'n_neighbors': 7, 'k_neighbors': 7}	{'proportion': 0.1, 'n_neighbors': 5, 'k_neighbors': 7}	{'proportion': 2.0, 'n_neighbors': 7, 'k_neighbors': 7}	{'proportion': 2.0, 'n_neighbors': 7, 'k_neighbors': 7}	{'proportion': 0.75, 'n_neighbors': 3, 'k_neighbors': 5}	{'proportion': 0.5, 'n_neighbors': 7, 'k_neighbors': 5}
DTS1	DecisionTreeClassifier	Borderline_SMOTE2	0.692918	0.209383	0.71519	0.509804	0.43617	0.673171	0.0283992	158	13	3.05128	['SO', 'Ex', 'BL']	{'class_weight': None, 'criterion': 'entropy', 'max_depth': 5, 'max_features': None, 'max_leaf_nodes': None, 'min_impurity_decrease': 0.0, 'min_impurity_split': None, 'min_samples_leaf': 1, 'min_samples_split': 2, 'min_weight_fraction_leaf': 0.0, 'presort': False, 'random_state': None, 'splitter': 'best'}	{'class_weight': None, 'criterion': 'gini', 'max_depth': 3, 'max_features': None, 'max_leaf_nodes': None, 'min_impurity_decrease': 0.0, 'min_impurity_split': None, 'min_samples_leaf': 1, 'min_samples_split': 2, 'min_weight_fraction_leaf': 0.0, 'presort': False, 'random_state': None, 'splitter': 'best'}	{'class_weight': None, 'criterion': 'entropy', 'max_depth': 3, 'max_features': None, 'max_leaf_nodes': None, 'min_impurity_decrease': 0.0, 'min_impurity_split': None, 'min_samples_leaf': 1, 'min_samples_split': 2, 'min_weight_fraction_leaf': 0.0, 'presort': False, 'random_state': None, 'splitter': 'best'}	{'class_weight': None, 'criterion': 'entropy', 'max_depth': 3, 'max_features': None, 'max_leaf_nodes': None, 'min_impurity_decrease': 0.0, 'min_impurity_split': None, 'min_samples_leaf': 1, 'min_samples_split': 2, 'min_weight_fraction_leaf': 0.0, 'presort': False, 'random_state': None, 'splitter': 'best'}	{'class_weight': None, 'criterion': 'entropy', 'max_depth': None, 'max_features': None, 'max_leaf_nodes': None, 'min_impurity_decrease': 0.0, 'min_impurity_split': None, 'min_samples_leaf': 1, 'min_samples_split': 2, 'min_weight_fraction_leaf': 0.0, 'presort': False, 'random_state': None, 'splitter': 'best'}	{'class_weight': None, 'criterion': 'entropy', 'max_depth': None, 'max_features': None, 'max_leaf_nodes': None, 'min_impurity_decrease': 0.0, 'min_impurity_split': None, 'min_samples_leaf': 1, 'min_samples_split': 2, 'min_weight_fraction_leaf': 0.0, 'presort': False, 'random_state': None, 'splitter': 'best'}	{'proportion': 2.0, 'n_neighbors': 7, 'k_neighbors': 7}	{'proportion': 0.1, 'n_neighbors': 3, 'k_neighbors': 7}	{'proportion': 1.0, 'n_neighbors': 5, 'k_neighbors': 5}	{'proportion': 1.0, 'n_neighbors': 5, 'k_neighbors': 5}	{'proportion': 2.0, 'n_neighbors': 5, 'k_neighbors': 5}	{'proportion': 0.5, 'n_neighbors': 3, 'k_neighbors': 3}
DTS1	DecisionTreeClassifier	CBSO	0.647047	0.206391	0.723629	0.47099	0.446809	0.64264	0.0708663	158	13	3.05128	['Clus', 'DB', 'Ex', 'SO']	{'class_weight': None, 'criterion': 'gini', 'max_depth': 5, 'max_features': None, 'max_leaf_nodes': None, 'min_impurity_decrease': 0.0, 'min_impurity_split': None, 'min_samples_leaf': 1, 'min_samples_split': 2, 'min_weight_fraction_leaf': 0.0, 'presort': False, 'random_state': None, 'splitter': 'best'}	{'class_weight': None, 'criterion': 'gini', 'max_depth': 3, 'max_features': None, 'max_leaf_nodes': None, 'min_impurity_decrease': 0.0, 'min_impurity_split': None, 'min_samples_leaf': 1, 'min_samples_split': 2, 'min_weight_fraction_leaf': 0.0, 'presort': False, 'random_state': None, 'splitter': 'best'}	{'class_weight': None, 'criterion': 'gini', 'max_depth': 5, 'max_features': None, 'max_leaf_nodes': None, 'min_impurity_decrease': 0.0, 'min_impurity_split': None, 'min_samples_leaf': 1, 'min_samples_split': 2, 'min_weight_fraction_leaf': 0.0, 'presort': False, 'random_state': None, 'splitter': 'best'}	{'class_weight': None, 'criterion': 'gini', 'max_depth': 5, 'max_features': None, 'max_leaf_nodes': None, 'min_impurity_decrease': 0.0, 'min_impurity_split': None, 'min_samples_leaf': 1, 'min_samples_split': 2, 'min_weight_fraction_leaf': 0.0, 'presort': False, 'random_state': None, 'splitter': 'best'}	{'class_weight': None, 'criterion': 'gini', 'max_depth': None, 'max_features': None, 'max_leaf_nodes': None, 'min_impurity_decrease': 0.0, 'min_impurity_split': None, 'min_samples_leaf': 1, 'min_samples_split': 2, 'min_weight_fraction_leaf': 0.0, 'presort': False, 'random_state': None, 'splitter': 'best'}	{'class_weight': None, 'criterion': 'entropy', 'max_depth': None, 'max_features': None, 'max_leaf_nodes': None, 'min_impurity_decrease': 0.0, 'min_impurity_split': None, 'min_samples_leaf': 1, 'min_samples_split': 2, 'min_weight_fraction_leaf': 0.0, 'presort': False, 'random_state': None, 'splitter': 'best'}	{'proportion': 1.5, 'n_neighbors': 7, 'C_p': 1.0}	{'proportion': 0.1, 'n_neighbors': 3, 'C_p': 1.0}	{'proportion': 1.0, 'n_neighbors': 3, 'C_p': 1.6}	{'proportion': 1.0, 'n_neighbors': 3, 'C_p': 1.6}	{'proportion': 0.5, 'n_neighbors': 7, 'C_p': 1.6}	{'proportion': 0.1, 'n_neighbors': 3, 'C_p': 1.0}
DTS1	DecisionTreeClassifier	CCR	0.667816	0.21103	0.748945	0.474286	0.478723	0.645428	0.324401	158	13	3.05128	['Ex']	{'class_weight': None, 'criterion': 'entropy', 'max_depth': 5, 'max_features': None, 'max_leaf_nodes': None, 'min_impurity_decrease': 0.0, 'min_impurity_split': None, 'min_samples_leaf': 1, 'min_samples_split': 2, 'min_weight_fraction_leaf': 0.0, 'presort': False, 'random_state': None, 'splitter': 'best'}	{'class_weight': None, 'criterion': 'gini', 'max_depth': 5, 'max_features': None, 'max_leaf_nodes': None, 'min_impurity_decrease': 0.0, 'min_impurity_split': None, 'min_samples_leaf': 1, 'min_samples_split': 2, 'min_weight_fraction_leaf': 0.0, 'presort': False, 'random_state': None, 'splitter': 'best'}	{'class_weight': None, 'criterion': 'gini', 'max_depth': 3, 'max_features': None, 'max_leaf_nodes': None, 'min_impurity_decrease': 0.0, 'min_impurity_split': None, 'min_samples_leaf': 1, 'min_samples_split': 2, 'min_weight_fraction_leaf': 0.0, 'presort': False, 'random_state': None, 'splitter': 'best'}	{'class_weight': None, 'criterion': 'entropy', 'max_depth': 5, 'max_features': None, 'max_leaf_nodes': None, 'min_impurity_decrease': 0.0, 'min_impurity_split': None, 'min_samples_leaf': 1, 'min_samples_split': 2, 'min_weight_fraction_leaf': 0.0, 'presort': False, 'random_state': None, 'splitter': 'best'}	{'class_weight': None, 'criterion': 'entropy', 'max_depth': 5, 'max_features': None, 'max_leaf_nodes': None, 'min_impurity_decrease': 0.0, 'min_impurity_split': None, 'min_samples_leaf': 1, 'min_samples_split': 2, 'min_weight_fraction_leaf': 0.0, 'presort': False, 'random_state': None, 'splitter': 'best'}	{'class_weight': None, 'criterion': 'entropy', 'max_depth': None, 'max_features': None, 'max_leaf_nodes': None, 'min_impurity_decrease': 0.0, 'min_impurity_split': None, 'min_samples_leaf': 1, 'min_samples_split': 2, 'min_weight_fraction_leaf': 0.0, 'presort': False, 'random_state': None, 'splitter': 'best'}	{'proportion': 0.25, 'energy': 0.0025, 'scaling': 0.0}	{'proportion': 0.25, 'energy': 0.0025, 'scaling': 0.0}	{'proportion': 1.0, 'energy': 0.5, 'scaling': 0.0}	{'proportion': 2.0, 'energy': 0.5, 'scaling': 0.0}	{'proportion': 0.25, 'energy': 0.0025, 'scaling': 0.0}	{'proportion': 2.0, 'energy': 1.0, 'scaling': 0.0}
DTS1	DecisionTreeClassifier	CE_SMOTE	0.660825	0.213782	0.721519	0.461538	0.446809	0.635107	3.54267	158	13	3.05128	['Ex', 'BL', 'Clus', 'SO']	{'class_weight': None, 'criterion': 'entropy', 'max_depth': 5, 'max_features': None, 'max_leaf_nodes': None, 'min_impurity_decrease': 0.0, 'min_impurity_split': None, 'min_samples_leaf': 1, 'min_samples_split': 2, 'min_weight_fraction_leaf': 0.0, 'presort': False, 'random_state': None, 'splitter': 'best'}	{'class_weight': None, 'criterion': 'gini', 'max_depth': 5, 'max_features': None, 'max_leaf_nodes': None, 'min_impurity_decrease': 0.0, 'min_impurity_split': None, 'min_samples_leaf': 1, 'min_samples_split': 2, 'min_weight_fraction_leaf': 0.0, 'presort': False, 'random_state': None, 'splitter': 'best'}	{'class_weight': None, 'criterion': 'entropy', 'max_depth': 5, 'max_features': None, 'max_leaf_nodes': None, 'min_impurity_decrease': 0.0, 'min_impurity_split': None, 'min_samples_leaf': 1, 'min_samples_split': 2, 'min_weight_fraction_leaf': 0.0, 'presort': False, 'random_state': None, 'splitter': 'best'}	{'class_weight': None, 'criterion': 'entropy', 'max_depth': 5, 'max_features': None, 'max_leaf_nodes': None, 'min_impurity_decrease': 0.0, 'min_impurity_split': None, 'min_samples_leaf': 1, 'min_samples_split': 2, 'min_weight_fraction_leaf': 0.0, 'presort': False, 'random_state': None, 'splitter': 'best'}	{'class_weight': None, 'criterion': 'gini', 'max_depth': 5, 'max_features': None, 'max_leaf_nodes': None, 'min_impurity_decrease': 0.0, 'min_impurity_split': None, 'min_samples_leaf': 1, 'min_samples_split': 2, 'min_weight_fraction_leaf': 0.0, 'presort': False, 'random_state': None, 'splitter': 'best'}	{'class_weight': None, 'criterion': 'entropy', 'max_depth': None, 'max_features': None, 'max_leaf_nodes': None, 'min_impurity_decrease': 0.0, 'min_impurity_split': None, 'min_samples_leaf': 1, 'min_samples_split': 2, 'min_weight_fraction_leaf': 0.0, 'presort': False, 'random_state': None, 'splitter': 'best'}	{'proportion': 1.0, 'h': 10, 'k': 5, 'alpha': 0.5}	{'proportion': 0.1, 'h': 15, 'k': 3, 'alpha': 0.8}	{'proportion': 1.0, 'h': 15, 'k': 7, 'alpha': 0.8}	{'proportion': 1.0, 'h': 15, 'k': 7, 'alpha': 0.8}	{'proportion': 0.1, 'h': 15, 'k': 3, 'alpha': 0.8}	{'proportion': 0.5, 'h': 5, 'k': 3, 'alpha': 0.5}
DTS1	DecisionTreeClassifier	CURE_SMOTE	0.673753	0.211588	0.729958	0.466667	0.457447	0.634768	0.0406264	158	13	3.05128	['Ex', 'Clus']	{'class_weight': None, 'criterion': 'gini', 'max_depth': 3, 'max_features': None, 'max_leaf_nodes': None, 'min_impurity_decrease': 0.0, 'min_impurity_split': None, 'min_samples_leaf': 1, 'min_samples_split': 2, 'min_weight_fraction_leaf': 0.0, 'presort': False, 'random_state': None, 'splitter': 'best'}	{'class_weight': None, 'criterion': 'gini', 'max_depth': 5, 'max_features': None, 'max_leaf_nodes': None, 'min_impurity_decrease': 0.0, 'min_impurity_split': None, 'min_samples_leaf': 1, 'min_samples_split': 2, 'min_weight_fraction_leaf': 0.0, 'presort': False, 'random_state': None, 'splitter': 'best'}	{'class_weight': None, 'criterion': 'entropy', 'max_depth': 3, 'max_features': None, 'max_leaf_nodes': None, 'min_impurity_decrease': 0.0, 'min_impurity_split': None, 'min_samples_leaf': 1, 'min_samples_split': 2, 'min_weight_fraction_leaf': 0.0, 'presort': False, 'random_state': None, 'splitter': 'best'}	{'class_weight': None, 'criterion': 'gini', 'max_depth': 5, 'max_features': None, 'max_leaf_nodes': None, 'min_impurity_decrease': 0.0, 'min_impurity_split': None, 'min_samples_leaf': 1, 'min_samples_split': 2, 'min_weight_fraction_leaf': 0.0, 'presort': False, 'random_state': None, 'splitter': 'best'}	{'class_weight': None, 'criterion': 'gini', 'max_depth': 5, 'max_features': None, 'max_leaf_nodes': None, 'min_impurity_decrease': 0.0, 'min_impurity_split': None, 'min_samples_leaf': 1, 'min_samples_split': 2, 'min_weight_fraction_leaf': 0.0, 'presort': False, 'random_state': None, 'splitter': 'best'}	{'class_weight': None, 'criterion': 'entropy', 'max_depth': None, 'max_features': None, 'max_leaf_nodes': None, 'min_impurity_decrease': 0.0, 'min_impurity_split': None, 'min_samples_leaf': 1, 'min_samples_split': 2, 'min_weight_fraction_leaf': 0.0, 'presort': False, 'random_state': None, 'splitter': 'best'}	{'proportion': 0.5, 'n_clusters': 10, 'noise_th': 3}	{'proportion': 0.75, 'n_clusters': 5, 'noise_th': 3}	{'proportion': 0.75, 'n_clusters': 15, 'noise_th': 3}	{'proportion': 1.5, 'n_clusters': 5, 'noise_th': 3}	{'proportion': 0.1, 'n_clusters': 15, 'noise_th': 3}	{'proportion': 0.75, 'n_clusters': 5, 'noise_th': 1}
DTS1	DecisionTreeClassifier	DBSMOTE	0.675417	0.201849	0.732068	0.47191	0.43617	0.638153	0.104094	158	13	3.05128	['Ex', 'NR', 'Clus', 'DB']	{'class_weight': None, 'criterion': 'entropy', 'max_depth': 3, 'max_features': None, 'max_leaf_nodes': None, 'min_impurity_decrease': 0.0, 'min_impurity_split': None, 'min_samples_leaf': 1, 'min_samples_split': 2, 'min_weight_fraction_leaf': 0.0, 'presort': False, 'random_state': None, 'splitter': 'best'}	{'class_weight': None, 'criterion': 'gini', 'max_depth': 3, 'max_features': None, 'max_leaf_nodes': None, 'min_impurity_decrease': 0.0, 'min_impurity_split': None, 'min_samples_leaf': 1, 'min_samples_split': 2, 'min_weight_fraction_leaf': 0.0, 'presort': False, 'random_state': None, 'splitter': 'best'}	{'class_weight': None, 'criterion': 'gini', 'max_depth': 5, 'max_features': None, 'max_leaf_nodes': None, 'min_impurity_decrease': 0.0, 'min_impurity_split': None, 'min_samples_leaf': 1, 'min_samples_split': 2, 'min_weight_fraction_leaf': 0.0, 'presort': False, 'random_state': None, 'splitter': 'best'}	{'class_weight': None, 'criterion': 'gini', 'max_depth': 5, 'max_features': None, 'max_leaf_nodes': None, 'min_impurity_decrease': 0.0, 'min_impurity_split': None, 'min_samples_leaf': 1, 'min_samples_split': 2, 'min_weight_fraction_leaf': 0.0, 'presort': False, 'random_state': None, 'splitter': 'best'}	{'class_weight': None, 'criterion': 'gini', 'max_depth': None, 'max_features': None, 'max_leaf_nodes': None, 'min_impurity_decrease': 0.0, 'min_impurity_split': None, 'min_samples_leaf': 1, 'min_samples_split': 2, 'min_weight_fraction_leaf': 0.0, 'presort': False, 'random_state': None, 'splitter': 'best'}	{'class_weight': None, 'criterion': 'gini', 'max_depth': None, 'max_features': None, 'max_leaf_nodes': None, 'min_impurity_decrease': 0.0, 'min_impurity_split': None, 'min_samples_leaf': 1, 'min_samples_split': 2, 'min_weight_fraction_leaf': 0.0, 'presort': False, 'random_state': None, 'splitter': 'best'}	{'proportion': 0.25, 'eps': 0.8, 'min_samples': 5}	{'proportion': 0.25, 'eps': 1.2, 'min_samples': 3}	{'proportion': 1.0, 'eps': 1.2, 'min_samples': 5}	{'proportion': 1.0, 'eps': 1.2, 'min_samples': 5}	{'proportion': 2.0, 'eps': 0.8, 'min_samples': 1}	{'proportion': 0.25, 'eps': 1.2, 'min_samples': 3}
DTS1	DecisionTreeClassifier	DE_oversampling	0.668127	0.201	0.738397	0.490463	0.43617	0.651519	1.67852	158	13	3.05128	['CM', 'Clus']	{'class_weight': None, 'criterion': 'entropy', 'max_depth': 5, 'max_features': None, 'max_leaf_nodes': None, 'min_impurity_decrease': 0.0, 'min_impurity_split': None, 'min_samples_leaf': 1, 'min_samples_split': 2, 'min_weight_fraction_leaf': 0.0, 'presort': False, 'random_state': None, 'splitter': 'best'}	{'class_weight': None, 'criterion': 'gini', 'max_depth': 3, 'max_features': None, 'max_leaf_nodes': None, 'min_impurity_decrease': 0.0, 'min_impurity_split': None, 'min_samples_leaf': 1, 'min_samples_split': 2, 'min_weight_fraction_leaf': 0.0, 'presort': False, 'random_state': None, 'splitter': 'best'}	{'class_weight': None, 'criterion': 'gini', 'max_depth': 5, 'max_features': None, 'max_leaf_nodes': None, 'min_impurity_decrease': 0.0, 'min_impurity_split': None, 'min_samples_leaf': 1, 'min_samples_split': 2, 'min_weight_fraction_leaf': 0.0, 'presort': False, 'random_state': None, 'splitter': 'best'}	{'class_weight': None, 'criterion': 'gini', 'max_depth': 5, 'max_features': None, 'max_leaf_nodes': None, 'min_impurity_decrease': 0.0, 'min_impurity_split': None, 'min_samples_leaf': 1, 'min_samples_split': 2, 'min_weight_fraction_leaf': 0.0, 'presort': False, 'random_state': None, 'splitter': 'best'}	{'class_weight': None, 'criterion': 'gini', 'max_depth': None, 'max_features': None, 'max_leaf_nodes': None, 'min_impurity_decrease': 0.0, 'min_impurity_split': None, 'min_samples_leaf': 1, 'min_samples_split': 2, 'min_weight_fraction_leaf': 0.0, 'presort': False, 'random_state': None, 'splitter': 'best'}	{'class_weight': None, 'criterion': 'entropy', 'max_depth': None, 'max_features': None, 'max_leaf_nodes': None, 'min_impurity_decrease': 0.0, 'min_impurity_split': None, 'min_samples_leaf': 1, 'min_samples_split': 2, 'min_weight_fraction_leaf': 0.0, 'presort': False, 'random_state': None, 'splitter': 'best'}	{'proportion': 0.75, 'n_neighbors': 5, 'crossover_rate': 0.5, 'similarity_threshold': 0.9, 'n_clusters': 10}	{'proportion': 0.1, 'n_neighbors': 5, 'crossover_rate': 0.5, 'similarity_threshold': 0.9, 'n_clusters': 10}	{'proportion': 2.0, 'n_neighbors': 5, 'crossover_rate': 0.9, 'similarity_threshold': 0.5, 'n_clusters': 10}	{'proportion': 2.0, 'n_neighbors': 5, 'crossover_rate': 0.9, 'similarity_threshold': 0.5, 'n_clusters': 10}	{'proportion': 0.1, 'n_neighbors': 5, 'crossover_rate': 0.9, 'similarity_threshold': 0.9, 'n_clusters': 20}	{'proportion': 1.5, 'n_neighbors': 3, 'crossover_rate': 0.5, 'similarity_threshold': 0.5, 'n_clusters': 20}
DTS1	DecisionTreeClassifier	E_SMOTE	0.663075	0.220209	0.71519	0.481013	0.425532	0.652511	2.69182	158	13	3.05128	['Ex', 'DR', 'M', 'CM']	{'class_weight': None, 'criterion': 'gini', 'max_depth': 3, 'max_features': None, 'max_leaf_nodes': None, 'min_impurity_decrease': 0.0, 'min_impurity_split': None, 'min_samples_leaf': 1, 'min_samples_split': 2, 'min_weight_fraction_leaf': 0.0, 'presort': False, 'random_state': None, 'splitter': 'best'}	{'class_weight': None, 'criterion': 'entropy', 'max_depth': None, 'max_features': None, 'max_leaf_nodes': None, 'min_impurity_decrease': 0.0, 'min_impurity_split': None, 'min_samples_leaf': 1, 'min_samples_split': 2, 'min_weight_fraction_leaf': 0.0, 'presort': False, 'random_state': None, 'splitter': 'best'}	{'class_weight': None, 'criterion': 'gini', 'max_depth': 3, 'max_features': None, 'max_leaf_nodes': None, 'min_impurity_decrease': 0.0, 'min_impurity_split': None, 'min_samples_leaf': 1, 'min_samples_split': 2, 'min_weight_fraction_leaf': 0.0, 'presort': False, 'random_state': None, 'splitter': 'best'}	{'class_weight': None, 'criterion': 'gini', 'max_depth': 3, 'max_features': None, 'max_leaf_nodes': None, 'min_impurity_decrease': 0.0, 'min_impurity_split': None, 'min_samples_leaf': 1, 'min_samples_split': 2, 'min_weight_fraction_leaf': 0.0, 'presort': False, 'random_state': None, 'splitter': 'best'}	{'class_weight': None, 'criterion': 'gini', 'max_depth': None, 'max_features': None, 'max_leaf_nodes': None, 'min_impurity_decrease': 0.0, 'min_impurity_split': None, 'min_samples_leaf': 1, 'min_samples_split': 2, 'min_weight_fraction_leaf': 0.0, 'presort': False, 'random_state': None, 'splitter': 'best'}	{'class_weight': None, 'criterion': 'gini', 'max_depth': None, 'max_features': None, 'max_leaf_nodes': None, 'min_impurity_decrease': 0.0, 'min_impurity_split': None, 'min_samples_leaf': 1, 'min_samples_split': 2, 'min_weight_fraction_leaf': 0.0, 'presort': False, 'random_state': None, 'splitter': 'best'}	{'proportion': 1.0, 'n_neighbors': 7, 'min_features': 2}	{'proportion': 0.5, 'n_neighbors': 3, 'min_features': 2}	{'proportion': 1.0, 'n_neighbors': 7, 'min_features': 2}	{'proportion': 1.0, 'n_neighbors': 7, 'min_features': 2}	{'proportion': 2.0, 'n_neighbors': 5, 'min_features': 3}	{'proportion': 2.0, 'n_neighbors': 7, 'min_features': 3}
DTS1	DecisionTreeClassifier	Edge_Det_SMOTE	0.661424	0.21646	0.727848	0.47099	0.43617	0.64264	0.0771526	158	13	3.05128	['DB', 'BL', 'Ex']	{'class_weight': None, 'criterion': 'gini', 'max_depth': 5, 'max_features': None, 'max_leaf_nodes': None, 'min_impurity_decrease': 0.0, 'min_impurity_split': None, 'min_samples_leaf': 1, 'min_samples_split': 2, 'min_weight_fraction_leaf': 0.0, 'presort': False, 'random_state': None, 'splitter': 'best'}	{'class_weight': None, 'criterion': 'gini', 'max_depth': None, 'max_features': None, 'max_leaf_nodes': None, 'min_impurity_decrease': 0.0, 'min_impurity_split': None, 'min_samples_leaf': 1, 'min_samples_split': 2, 'min_weight_fraction_leaf': 0.0, 'presort': False, 'random_state': None, 'splitter': 'best'}	{'class_weight': None, 'criterion': 'gini', 'max_depth': 5, 'max_features': None, 'max_leaf_nodes': None, 'min_impurity_decrease': 0.0, 'min_impurity_split': None, 'min_samples_leaf': 1, 'min_samples_split': 2, 'min_weight_fraction_leaf': 0.0, 'presort': False, 'random_state': None, 'splitter': 'best'}	{'class_weight': None, 'criterion': 'gini', 'max_depth': 5, 'max_features': None, 'max_leaf_nodes': None, 'min_impurity_decrease': 0.0, 'min_impurity_split': None, 'min_samples_leaf': 1, 'min_samples_split': 2, 'min_weight_fraction_leaf': 0.0, 'presort': False, 'random_state': None, 'splitter': 'best'}	{'class_weight': None, 'criterion': 'gini', 'max_depth': None, 'max_features': None, 'max_leaf_nodes': None, 'min_impurity_decrease': 0.0, 'min_impurity_split': None, 'min_samples_leaf': 1, 'min_samples_split': 2, 'min_weight_fraction_leaf': 0.0, 'presort': False, 'random_state': None, 'splitter': 'best'}	{'class_weight': None, 'criterion': 'entropy', 'max_depth': None, 'max_features': None, 'max_leaf_nodes': None, 'min_impurity_decrease': 0.0, 'min_impurity_split': None, 'min_samples_leaf': 1, 'min_samples_split': 2, 'min_weight_fraction_leaf': 0.0, 'presort': False, 'random_state': None, 'splitter': 'best'}	{'proportion': 0.75, 'k': 3}	{'proportion': 0.75, 'k': 3}	{'proportion': 1.0, 'k': 3}	{'proportion': 1.0, 'k': 3}	{'proportion': 0.75, 'k': 3}	{'proportion': 1.0, 'k': 5}
DTS1	DecisionTreeClassifier	GASMOTE	0.644772	0.233512	0.691983	0.469055	0.382979	0.641857	15.5903	158	13	3.05128	['Ex', 'M', 'SO']	{'class_weight': None, 'criterion': 'entropy', 'max_depth': 5, 'max_features': None, 'max_leaf_nodes': None, 'min_impurity_decrease': 0.0, 'min_impurity_split': None, 'min_samples_leaf': 1, 'min_samples_split': 2, 'min_weight_fraction_leaf': 0.0, 'presort': False, 'random_state': None, 'splitter': 'best'}	{'class_weight': None, 'criterion': 'gini', 'max_depth': None, 'max_features': None, 'max_leaf_nodes': None, 'min_impurity_decrease': 0.0, 'min_impurity_split': None, 'min_samples_leaf': 1, 'min_samples_split': 2, 'min_weight_fraction_leaf': 0.0, 'presort': False, 'random_state': None, 'splitter': 'best'}	{'class_weight': None, 'criterion': 'entropy', 'max_depth': 5, 'max_features': None, 'max_leaf_nodes': None, 'min_impurity_decrease': 0.0, 'min_impurity_split': None, 'min_samples_leaf': 1, 'min_samples_split': 2, 'min_weight_fraction_leaf': 0.0, 'presort': False, 'random_state': None, 'splitter': 'best'}	{'class_weight': None, 'criterion': 'entropy', 'max_depth': 5, 'max_features': None, 'max_leaf_nodes': None, 'min_impurity_decrease': 0.0, 'min_impurity_split': None, 'min_samples_leaf': 1, 'min_samples_split': 2, 'min_weight_fraction_leaf': 0.0, 'presort': False, 'random_state': None, 'splitter': 'best'}	{'class_weight': None, 'criterion': 'entropy', 'max_depth': None, 'max_features': None, 'max_leaf_nodes': None, 'min_impurity_decrease': 0.0, 'min_impurity_split': None, 'min_samples_leaf': 1, 'min_samples_split': 2, 'min_weight_fraction_leaf': 0.0, 'presort': False, 'random_state': None, 'splitter': 'best'}	{'class_weight': None, 'criterion': 'gini', 'max_depth': None, 'max_features': None, 'max_leaf_nodes': None, 'min_impurity_decrease': 0.0, 'min_impurity_split': None, 'min_samples_leaf': 1, 'min_samples_split': 2, 'min_weight_fraction_leaf': 0.0, 'presort': False, 'random_state': None, 'splitter': 'best'}	{'n_neighbors': 7, 'maxn': 4, 'n_pop': 10, 'popl3': 4, 'pm': 0.3, 'pr': 0.2, 'Ge': 10}	{'n_neighbors': 7, 'maxn': 4, 'n_pop': 10, 'popl3': 4, 'pm': 0.3, 'pr': 0.2, 'Ge': 10}	{'n_neighbors': 7, 'maxn': 4, 'n_pop': 10, 'popl3': 4, 'pm': 0.3, 'pr': 0.2, 'Ge': 10}	{'n_neighbors': 7, 'maxn': 4, 'n_pop': 10, 'popl3': 4, 'pm': 0.3, 'pr': 0.2, 'Ge': 10}	{'n_neighbors': 7, 'maxn': 4, 'n_pop': 10, 'popl3': 4, 'pm': 0.3, 'pr': 0.2, 'Ge': 10}	{'n_neighbors': 7, 'maxn': 2, 'n_pop': 10, 'popl3': 4, 'pm': 0.3, 'pr': 0.2, 'Ge': 10}
DTS1	DecisionTreeClassifier	G_SMOTE	0.659544	0.217159	0.71519	0.493151	0.425532	0.661692	1.0544	158	13	3.05128	['Ex', 'SCmp']	{'class_weight': None, 'criterion': 'entropy', 'max_depth': 5, 'max_features': None, 'max_leaf_nodes': None, 'min_impurity_decrease': 0.0, 'min_impurity_split': None, 'min_samples_leaf': 1, 'min_samples_split': 2, 'min_weight_fraction_leaf': 0.0, 'presort': False, 'random_state': None, 'splitter': 'best'}	{'class_weight': None, 'criterion': 'entropy', 'max_depth': 5, 'max_features': None, 'max_leaf_nodes': None, 'min_impurity_decrease': 0.0, 'min_impurity_split': None, 'min_samples_leaf': 1, 'min_samples_split': 2, 'min_weight_fraction_leaf': 0.0, 'presort': False, 'random_state': None, 'splitter': 'best'}	{'class_weight': None, 'criterion': 'gini', 'max_depth': 5, 'max_features': None, 'max_leaf_nodes': None, 'min_impurity_decrease': 0.0, 'min_impurity_split': None, 'min_samples_leaf': 1, 'min_samples_split': 2, 'min_weight_fraction_leaf': 0.0, 'presort': False, 'random_state': None, 'splitter': 'best'}	{'class_weight': None, 'criterion': 'gini', 'max_depth': 5, 'max_features': None, 'max_leaf_nodes': None, 'min_impurity_decrease': 0.0, 'min_impurity_split': None, 'min_samples_leaf': 1, 'min_samples_split': 2, 'min_weight_fraction_leaf': 0.0, 'presort': False, 'random_state': None, 'splitter': 'best'}	{'class_weight': None, 'criterion': 'entropy', 'max_depth': 5, 'max_features': None, 'max_leaf_nodes': None, 'min_impurity_decrease': 0.0, 'min_impurity_split': None, 'min_samples_leaf': 1, 'min_samples_split': 2, 'min_weight_fraction_leaf': 0.0, 'presort': False, 'random_state': None, 'splitter': 'best'}	{'class_weight': None, 'criterion': 'entropy', 'max_depth': None, 'max_features': None, 'max_leaf_nodes': None, 'min_impurity_decrease': 0.0, 'min_impurity_split': None, 'min_samples_leaf': 1, 'min_samples_split': 2, 'min_weight_fraction_leaf': 0.0, 'presort': False, 'random_state': None, 'splitter': 'best'}	{'proportion': 2.0, 'n_neighbors': 7, 'method': 'non-linear_1.0'}	{'proportion': 0.1, 'n_neighbors': 7, 'method': 'linear'}	{'proportion': 1.0, 'n_neighbors': 3, 'method': 'non-linear_1.0'}	{'proportion': 1.0, 'n_neighbors': 3, 'method': 'non-linear_1.0'}	{'proportion': 0.75, 'n_neighbors': 7, 'method': 'linear'}	{'proportion': 0.1, 'n_neighbors': 3, 'method': 'linear'}
DTS1	DecisionTreeClassifier	Gaussian_SMOTE	0.663207	0.19745	0.755274	0.46729	0.43617	0.639839	0.0344	158	13	3.05128	['Ex']	{'class_weight': None, 'criterion': 'entropy', 'max_depth': 5, 'max_features': None, 'max_leaf_nodes': None, 'min_impurity_decrease': 0.0, 'min_impurity_split': None, 'min_samples_leaf': 1, 'min_samples_split': 2, 'min_weight_fraction_leaf': 0.0, 'presort': False, 'random_state': None, 'splitter': 'best'}	{'class_weight': None, 'criterion': 'entropy', 'max_depth': 3, 'max_features': None, 'max_leaf_nodes': None, 'min_impurity_decrease': 0.0, 'min_impurity_split': None, 'min_samples_leaf': 1, 'min_samples_split': 2, 'min_weight_fraction_leaf': 0.0, 'presort': False, 'random_state': None, 'splitter': 'best'}	{'class_weight': None, 'criterion': 'entropy', 'max_depth': 5, 'max_features': None, 'max_leaf_nodes': None, 'min_impurity_decrease': 0.0, 'min_impurity_split': None, 'min_samples_leaf': 1, 'min_samples_split': 2, 'min_weight_fraction_leaf': 0.0, 'presort': False, 'random_state': None, 'splitter': 'best'}	{'class_weight': None, 'criterion': 'entropy', 'max_depth': 5, 'max_features': None, 'max_leaf_nodes': None, 'min_impurity_decrease': 0.0, 'min_impurity_split': None, 'min_samples_leaf': 1, 'min_samples_split': 2, 'min_weight_fraction_leaf': 0.0, 'presort': False, 'random_state': None, 'splitter': 'best'}	{'class_weight': None, 'criterion': 'entropy', 'max_depth': 3, 'max_features': None, 'max_leaf_nodes': None, 'min_impurity_decrease': 0.0, 'min_impurity_split': None, 'min_samples_leaf': 1, 'min_samples_split': 2, 'min_weight_fraction_leaf': 0.0, 'presort': False, 'random_state': None, 'splitter': 'best'}	{'class_weight': None, 'criterion': 'gini', 'max_depth': None, 'max_features': None, 'max_leaf_nodes': None, 'min_impurity_decrease': 0.0, 'min_impurity_split': None, 'min_samples_leaf': 1, 'min_samples_split': 2, 'min_weight_fraction_leaf': 0.0, 'presort': False, 'random_state': None, 'splitter': 'best'}	{'proportion': 0.75, 'n_neighbors': 5, 'sigma': 0.5}	{'proportion': 0.5, 'n_neighbors': 5, 'sigma': 2.0}	{'proportion': 0.75, 'n_neighbors': 5, 'sigma': 0.5}	{'proportion': 0.75, 'n_neighbors': 5, 'sigma': 0.5}	{'proportion': 0.5, 'n_neighbors': 5, 'sigma': 2.0}	{'proportion': 2.0, 'n_neighbors': 7, 'sigma': 2.0}
DTS1	DecisionTreeClassifier	Gazzah	0.665709	0.257707	0.725738	0.470588	0.468085	0.633068	0.0296347	158	13	3.05128	['Ex', 'DR', 'CM']	{'class_weight': None, 'criterion': 'gini', 'max_depth': 3, 'max_features': None, 'max_leaf_nodes': None, 'min_impurity_decrease': 0.0, 'min_impurity_split': None, 'min_samples_leaf': 1, 'min_samples_split': 2, 'min_weight_fraction_leaf': 0.0, 'presort': False, 'random_state': None, 'splitter': 'best'}	{'class_weight': None, 'criterion': 'gini', 'max_depth': None, 'max_features': None, 'max_leaf_nodes': None, 'min_impurity_decrease': 0.0, 'min_impurity_split': None, 'min_samples_leaf': 1, 'min_samples_split': 2, 'min_weight_fraction_leaf': 0.0, 'presort': False, 'random_state': None, 'splitter': 'best'}	{'class_weight': None, 'criterion': 'gini', 'max_depth': 5, 'max_features': None, 'max_leaf_nodes': None, 'min_impurity_decrease': 0.0, 'min_impurity_split': None, 'min_samples_leaf': 1, 'min_samples_split': 2, 'min_weight_fraction_leaf': 0.0, 'presort': False, 'random_state': None, 'splitter': 'best'}	{'class_weight': None, 'criterion': 'gini', 'max_depth': 5, 'max_features': None, 'max_leaf_nodes': None, 'min_impurity_decrease': 0.0, 'min_impurity_split': None, 'min_samples_leaf': 1, 'min_samples_split': 2, 'min_weight_fraction_leaf': 0.0, 'presort': False, 'random_state': None, 'splitter': 'best'}	{'class_weight': None, 'criterion': 'entropy', 'max_depth': 3, 'max_features': None, 'max_leaf_nodes': None, 'min_impurity_decrease': 0.0, 'min_impurity_split': None, 'min_samples_leaf': 1, 'min_samples_split': 2, 'min_weight_fraction_leaf': 0.0, 'presort': False, 'random_state': None, 'splitter': 'best'}	{'class_weight': None, 'criterion': 'entropy', 'max_depth': None, 'max_features': None, 'max_leaf_nodes': None, 'min_impurity_decrease': 0.0, 'min_impurity_split': None, 'min_samples_leaf': 1, 'min_samples_split': 2, 'min_weight_fraction_leaf': 0.0, 'presort': False, 'random_state': None, 'splitter': 'best'}	{'proportion': 0.1, 'n_components': 2}	{'proportion': 0.1, 'n_components': 4}	{'proportion': 0.5, 'n_components': 3}	{'proportion': 0.5, 'n_components': 3}	{'proportion': 0.1, 'n_components': 2}	{'proportion': 0.1, 'n_components': 5}
DTS1	DecisionTreeClassifier	ISMOTE	0.627882	0.279505	0.656118	0.439344	0.393617	0.615271	0.0364556	158	13	3.05128	['CM']	{'class_weight': None, 'criterion': 'gini', 'max_depth': 5, 'max_features': None, 'max_leaf_nodes': None, 'min_impurity_decrease': 0.0, 'min_impurity_split': None, 'min_samples_leaf': 1, 'min_samples_split': 2, 'min_weight_fraction_leaf': 0.0, 'presort': False, 'random_state': None, 'splitter': 'best'}	{'class_weight': None, 'criterion': 'entropy', 'max_depth': None, 'max_features': None, 'max_leaf_nodes': None, 'min_impurity_decrease': 0.0, 'min_impurity_split': None, 'min_samples_leaf': 1, 'min_samples_split': 2, 'min_weight_fraction_leaf': 0.0, 'presort': False, 'random_state': None, 'splitter': 'best'}	{'class_weight': None, 'criterion': 'gini', 'max_depth': None, 'max_features': None, 'max_leaf_nodes': None, 'min_impurity_decrease': 0.0, 'min_impurity_split': None, 'min_samples_leaf': 1, 'min_samples_split': 2, 'min_weight_fraction_leaf': 0.0, 'presort': False, 'random_state': None, 'splitter': 'best'}	{'class_weight': None, 'criterion': 'gini', 'max_depth': None, 'max_features': None, 'max_leaf_nodes': None, 'min_impurity_decrease': 0.0, 'min_impurity_split': None, 'min_samples_leaf': 1, 'min_samples_split': 2, 'min_weight_fraction_leaf': 0.0, 'presort': False, 'random_state': None, 'splitter': 'best'}	{'class_weight': None, 'criterion': 'gini', 'max_depth': 5, 'max_features': None, 'max_leaf_nodes': None, 'min_impurity_decrease': 0.0, 'min_impurity_split': None, 'min_samples_leaf': 1, 'min_samples_split': 2, 'min_weight_fraction_leaf': 0.0, 'presort': False, 'random_state': None, 'splitter': 'best'}	{'class_weight': None, 'criterion': 'gini', 'max_depth': None, 'max_features': None, 'max_leaf_nodes': None, 'min_impurity_decrease': 0.0, 'min_impurity_split': None, 'min_samples_leaf': 1, 'min_samples_split': 2, 'min_weight_fraction_leaf': 0.0, 'presort': False, 'random_state': None, 'splitter': 'best'}	{'n_neighbors': 5, 'minority_weight': 0.8}	{'n_neighbors': 7, 'minority_weight': 0.8}	{'n_neighbors': 7, 'minority_weight': 0.8}	{'n_neighbors': 7, 'minority_weight': 0.8}	{'n_neighbors': 5, 'minority_weight': 0.8}	{'n_neighbors': 5, 'minority_weight': 0.2}
DTS1	DecisionTreeClassifier	ISOMAP_Hybrid	0.676064	0.212354	0.721519	0.494186	0.425532	0.661457	0.177866	158	13	3.05128	['Ex', 'NR', 'DR', 'CM']	{'class_weight': None, 'criterion': 'entropy', 'max_depth': 3, 'max_features': None, 'max_leaf_nodes': None, 'min_impurity_decrease': 0.0, 'min_impurity_split': None, 'min_samples_leaf': 1, 'min_samples_split': 2, 'min_weight_fraction_leaf': 0.0, 'presort': False, 'random_state': None, 'splitter': 'best'}	{'class_weight': None, 'criterion': 'entropy', 'max_depth': None, 'max_features': None, 'max_leaf_nodes': None, 'min_impurity_decrease': 0.0, 'min_impurity_split': None, 'min_samples_leaf': 1, 'min_samples_split': 2, 'min_weight_fraction_leaf': 0.0, 'presort': False, 'random_state': None, 'splitter': 'best'}	{'class_weight': None, 'criterion': 'gini', 'max_depth': 5, 'max_features': None, 'max_leaf_nodes': None, 'min_impurity_decrease': 0.0, 'min_impurity_split': None, 'min_samples_leaf': 1, 'min_samples_split': 2, 'min_weight_fraction_leaf': 0.0, 'presort': False, 'random_state': None, 'splitter': 'best'}	{'class_weight': None, 'criterion': 'gini', 'max_depth': 5, 'max_features': None, 'max_leaf_nodes': None, 'min_impurity_decrease': 0.0, 'min_impurity_split': None, 'min_samples_leaf': 1, 'min_samples_split': 2, 'min_weight_fraction_leaf': 0.0, 'presort': False, 'random_state': None, 'splitter': 'best'}	{'class_weight': None, 'criterion': 'entropy', 'max_depth': None, 'max_features': None, 'max_leaf_nodes': None, 'min_impurity_decrease': 0.0, 'min_impurity_split': None, 'min_samples_leaf': 1, 'min_samples_split': 2, 'min_weight_fraction_leaf': 0.0, 'presort': False, 'random_state': None, 'splitter': 'best'}	{'class_weight': None, 'criterion': 'gini', 'max_depth': None, 'max_features': None, 'max_leaf_nodes': None, 'min_impurity_decrease': 0.0, 'min_impurity_split': None, 'min_samples_leaf': 1, 'min_samples_split': 2, 'min_weight_fraction_leaf': 0.0, 'presort': False, 'random_state': None, 'splitter': 'best'}	{'proportion': 1.0, 'n_neighbors': 5, 'n_components': 4, 'smote_n_neighbors': 3}	{'proportion': 0.5, 'n_neighbors': 7, 'n_components': 4, 'smote_n_neighbors': 3}	{'proportion': 1.0, 'n_neighbors': 5, 'n_components': 4, 'smote_n_neighbors': 3}	{'proportion': 1.0, 'n_neighbors': 5, 'n_components': 4, 'smote_n_neighbors': 3}	{'proportion': 0.25, 'n_neighbors': 7, 'n_components': 3, 'smote_n_neighbors': 3}	{'proportion': 0.1, 'n_neighbors': 5, 'n_components': 2, 'smote_n_neighbors': 5}
DTS1	DecisionTreeClassifier	KernelADASYN	0.615971	0.208347	0.742616	0.427807	0.382979	0.593262	1.97375	158	13	3.05128	['DE', 'Ex', 'BL']	{'class_weight': None, 'criterion': 'entropy', 'max_depth': 3, 'max_features': None, 'max_leaf_nodes': None, 'min_impurity_decrease': 0.0, 'min_impurity_split': None, 'min_samples_leaf': 1, 'min_samples_split': 2, 'min_weight_fraction_leaf': 0.0, 'presort': False, 'random_state': None, 'splitter': 'best'}	{'class_weight': None, 'criterion': 'entropy', 'max_depth': 3, 'max_features': None, 'max_leaf_nodes': None, 'min_impurity_decrease': 0.0, 'min_impurity_split': None, 'min_samples_leaf': 1, 'min_samples_split': 2, 'min_weight_fraction_leaf': 0.0, 'presort': False, 'random_state': None, 'splitter': 'best'}	{'class_weight': None, 'criterion': 'gini', 'max_depth': 3, 'max_features': None, 'max_leaf_nodes': None, 'min_impurity_decrease': 0.0, 'min_impurity_split': None, 'min_samples_leaf': 1, 'min_samples_split': 2, 'min_weight_fraction_leaf': 0.0, 'presort': False, 'random_state': None, 'splitter': 'best'}	{'class_weight': None, 'criterion': 'entropy', 'max_depth': 3, 'max_features': None, 'max_leaf_nodes': None, 'min_impurity_decrease': 0.0, 'min_impurity_split': None, 'min_samples_leaf': 1, 'min_samples_split': 2, 'min_weight_fraction_leaf': 0.0, 'presort': False, 'random_state': None, 'splitter': 'best'}	{'class_weight': None, 'criterion': 'entropy', 'max_depth': 3, 'max_features': None, 'max_leaf_nodes': None, 'min_impurity_decrease': 0.0, 'min_impurity_split': None, 'min_samples_leaf': 1, 'min_samples_split': 2, 'min_weight_fraction_leaf': 0.0, 'presort': False, 'random_state': None, 'splitter': 'best'}	{'class_weight': None, 'criterion': 'entropy', 'max_depth': None, 'max_features': None, 'max_leaf_nodes': None, 'min_impurity_decrease': 0.0, 'min_impurity_split': None, 'min_samples_leaf': 1, 'min_samples_split': 2, 'min_weight_fraction_leaf': 0.0, 'presort': False, 'random_state': None, 'splitter': 'best'}	{'proportion': 1.0, 'k': 7, 'h': 2.0}	{'proportion': 0.75, 'k': 5, 'h': 10.0}	{'proportion': 1.0, 'k': 7, 'h': 2.0}	{'proportion': 1.5, 'k': 5, 'h': 0.2}	{'proportion': 1.0, 'k': 7, 'h': 2.0}	{'proportion': 2.0, 'k': 7, 'h': 0.1}
DTS1	DecisionTreeClassifier	LLE_SMOTE	0.664201	0.20987	0.719409	0.467626	0.43617	0.640045	0.185472	158	13	3.05128	['Ex', 'DR']	{'class_weight': None, 'criterion': 'entropy', 'max_depth': 5, 'max_features': None, 'max_leaf_nodes': None, 'min_impurity_decrease': 0.0, 'min_impurity_split': None, 'min_samples_leaf': 1, 'min_samples_split': 2, 'min_weight_fraction_leaf': 0.0, 'presort': False, 'random_state': None, 'splitter': 'best'}	{'class_weight': None, 'criterion': 'gini', 'max_depth': 5, 'max_features': None, 'max_leaf_nodes': None, 'min_impurity_decrease': 0.0, 'min_impurity_split': None, 'min_samples_leaf': 1, 'min_samples_split': 2, 'min_weight_fraction_leaf': 0.0, 'presort': False, 'random_state': None, 'splitter': 'best'}	{'class_weight': None, 'criterion': 'gini', 'max_depth': 5, 'max_features': None, 'max_leaf_nodes': None, 'min_impurity_decrease': 0.0, 'min_impurity_split': None, 'min_samples_leaf': 1, 'min_samples_split': 2, 'min_weight_fraction_leaf': 0.0, 'presort': False, 'random_state': None, 'splitter': 'best'}	{'class_weight': None, 'criterion': 'gini', 'max_depth': None, 'max_features': None, 'max_leaf_nodes': None, 'min_impurity_decrease': 0.0, 'min_impurity_split': None, 'min_samples_leaf': 1, 'min_samples_split': 2, 'min_weight_fraction_leaf': 0.0, 'presort': False, 'random_state': None, 'splitter': 'best'}	{'class_weight': None, 'criterion': 'gini', 'max_depth': 5, 'max_features': None, 'max_leaf_nodes': None, 'min_impurity_decrease': 0.0, 'min_impurity_split': None, 'min_samples_leaf': 1, 'min_samples_split': 2, 'min_weight_fraction_leaf': 0.0, 'presort': False, 'random_state': None, 'splitter': 'best'}	{'class_weight': None, 'criterion': 'entropy', 'max_depth': None, 'max_features': None, 'max_leaf_nodes': None, 'min_impurity_decrease': 0.0, 'min_impurity_split': None, 'min_samples_leaf': 1, 'min_samples_split': 2, 'min_weight_fraction_leaf': 0.0, 'presort': False, 'random_state': None, 'splitter': 'best'}	{'proportion': 0.75, 'n_neighbors': 3, 'n_components': 5}	{'proportion': 2.0, 'n_neighbors': 5, 'n_components': 3}	{'proportion': 1.5, 'n_neighbors': 3, 'n_components': 5}	{'proportion': 1.0, 'n_neighbors': 3, 'n_components': 5}	{'proportion': 0.75, 'n_neighbors': 5, 'n_components': 2}	{'proportion': 0.5, 'n_neighbors': 3, 'n_components': 2}
DTS1	DecisionTreeClassifier	LN_SMOTE	0.670797	0.215109	0.723629	0.491909	0.425532	0.662199	0.0819896	158	13	3.05128	['Ex', 'SCmp']	{'class_weight': None, 'criterion': 'gini', 'max_depth': 5, 'max_features': None, 'max_leaf_nodes': None, 'min_impurity_decrease': 0.0, 'min_impurity_split': None, 'min_samples_leaf': 1, 'min_samples_split': 2, 'min_weight_fraction_leaf': 0.0, 'presort': False, 'random_state': None, 'splitter': 'best'}	{'class_weight': None, 'criterion': 'gini', 'max_depth': None, 'max_features': None, 'max_leaf_nodes': None, 'min_impurity_decrease': 0.0, 'min_impurity_split': None, 'min_samples_leaf': 1, 'min_samples_split': 2, 'min_weight_fraction_leaf': 0.0, 'presort': False, 'random_state': None, 'splitter': 'best'}	{'class_weight': None, 'criterion': 'gini', 'max_depth': 5, 'max_features': None, 'max_leaf_nodes': None, 'min_impurity_decrease': 0.0, 'min_impurity_split': None, 'min_samples_leaf': 1, 'min_samples_split': 2, 'min_weight_fraction_leaf': 0.0, 'presort': False, 'random_state': None, 'splitter': 'best'}	{'class_weight': None, 'criterion': 'gini', 'max_depth': 5, 'max_features': None, 'max_leaf_nodes': None, 'min_impurity_decrease': 0.0, 'min_impurity_split': None, 'min_samples_leaf': 1, 'min_samples_split': 2, 'min_weight_fraction_leaf': 0.0, 'presort': False, 'random_state': None, 'splitter': 'best'}	{'class_weight': None, 'criterion': 'entropy', 'max_depth': 5, 'max_features': None, 'max_leaf_nodes': None, 'min_impurity_decrease': 0.0, 'min_impurity_split': None, 'min_samples_leaf': 1, 'min_samples_split': 2, 'min_weight_fraction_leaf': 0.0, 'presort': False, 'random_state': None, 'splitter': 'best'}	{'class_weight': None, 'criterion': 'entropy', 'max_depth': None, 'max_features': None, 'max_leaf_nodes': None, 'min_impurity_decrease': 0.0, 'min_impurity_split': None, 'min_samples_leaf': 1, 'min_samples_split': 2, 'min_weight_fraction_leaf': 0.0, 'presort': False, 'random_state': None, 'splitter': 'best'}	{'proportion': 1.5, 'n_neighbors': 7}	{'proportion': 0.5, 'n_neighbors': 7}	{'proportion': 1.5, 'n_neighbors': 7}	{'proportion': 1.5, 'n_neighbors': 7}	{'proportion': 1.0, 'n_neighbors': 7}	{'proportion': 0.75, 'n_neighbors': 3}
DTS1	DecisionTreeClassifier	LVQ_SMOTE	0.662417	0.210599	0.725738	0.474916	0.468085	0.646651	0.882079	158	13	3.05128	['Ex', 'A']	{'class_weight': None, 'criterion': 'gini', 'max_depth': 5, 'max_features': None, 'max_leaf_nodes': None, 'min_impurity_decrease': 0.0, 'min_impurity_split': None, 'min_samples_leaf': 1, 'min_samples_split': 2, 'min_weight_fraction_leaf': 0.0, 'presort': False, 'random_state': None, 'splitter': 'best'}	{'class_weight': None, 'criterion': 'gini', 'max_depth': 5, 'max_features': None, 'max_leaf_nodes': None, 'min_impurity_decrease': 0.0, 'min_impurity_split': None, 'min_samples_leaf': 1, 'min_samples_split': 2, 'min_weight_fraction_leaf': 0.0, 'presort': False, 'random_state': None, 'splitter': 'best'}	{'class_weight': None, 'criterion': 'gini', 'max_depth': None, 'max_features': None, 'max_leaf_nodes': None, 'min_impurity_decrease': 0.0, 'min_impurity_split': None, 'min_samples_leaf': 1, 'min_samples_split': 2, 'min_weight_fraction_leaf': 0.0, 'presort': False, 'random_state': None, 'splitter': 'best'}	{'class_weight': None, 'criterion': 'gini', 'max_depth': None, 'max_features': None, 'max_leaf_nodes': None, 'min_impurity_decrease': 0.0, 'min_impurity_split': None, 'min_samples_leaf': 1, 'min_samples_split': 2, 'min_weight_fraction_leaf': 0.0, 'presort': False, 'random_state': None, 'splitter': 'best'}	{'class_weight': None, 'criterion': 'gini', 'max_depth': 5, 'max_features': None, 'max_leaf_nodes': None, 'min_impurity_decrease': 0.0, 'min_impurity_split': None, 'min_samples_leaf': 1, 'min_samples_split': 2, 'min_weight_fraction_leaf': 0.0, 'presort': False, 'random_state': None, 'splitter': 'best'}	{'class_weight': None, 'criterion': 'entropy', 'max_depth': None, 'max_features': None, 'max_leaf_nodes': None, 'min_impurity_decrease': 0.0, 'min_impurity_split': None, 'min_samples_leaf': 1, 'min_samples_split': 2, 'min_weight_fraction_leaf': 0.0, 'presort': False, 'random_state': None, 'splitter': 'best'}	{'proportion': 0.1, 'n_neighbors': 3, 'n_clusters': 12}	{'proportion': 0.1, 'n_neighbors': 3, 'n_clusters': 12}	{'proportion': 1.0, 'n_neighbors': 7, 'n_clusters': 8}	{'proportion': 1.0, 'n_neighbors': 7, 'n_clusters': 8}	{'proportion': 0.1, 'n_neighbors': 3, 'n_clusters': 12}	{'proportion': 1.0, 'n_neighbors': 5, 'n_clusters': 12}
DTS1	DecisionTreeClassifier	Lee	0.673358	0.212163	0.71097	0.481707	0.446809	0.652346	0.336563	158	13	3.05128	['Ex', 'SO']	{'class_weight': None, 'criterion': 'entropy', 'max_depth': 5, 'max_features': None, 'max_leaf_nodes': None, 'min_impurity_decrease': 0.0, 'min_impurity_split': None, 'min_samples_leaf': 1, 'min_samples_split': 2, 'min_weight_fraction_leaf': 0.0, 'presort': False, 'random_state': None, 'splitter': 'best'}	{'class_weight': None, 'criterion': 'gini', 'max_depth': 5, 'max_features': None, 'max_leaf_nodes': None, 'min_impurity_decrease': 0.0, 'min_impurity_split': None, 'min_samples_leaf': 1, 'min_samples_split': 2, 'min_weight_fraction_leaf': 0.0, 'presort': False, 'random_state': None, 'splitter': 'best'}	{'class_weight': None, 'criterion': 'gini', 'max_depth': 5, 'max_features': None, 'max_leaf_nodes': None, 'min_impurity_decrease': 0.0, 'min_impurity_split': None, 'min_samples_leaf': 1, 'min_samples_split': 2, 'min_weight_fraction_leaf': 0.0, 'presort': False, 'random_state': None, 'splitter': 'best'}	{'class_weight': None, 'criterion': 'gini', 'max_depth': 5, 'max_features': None, 'max_leaf_nodes': None, 'min_impurity_decrease': 0.0, 'min_impurity_split': None, 'min_samples_leaf': 1, 'min_samples_split': 2, 'min_weight_fraction_leaf': 0.0, 'presort': False, 'random_state': None, 'splitter': 'best'}	{'class_weight': None, 'criterion': 'entropy', 'max_depth': 5, 'max_features': None, 'max_leaf_nodes': None, 'min_impurity_decrease': 0.0, 'min_impurity_split': None, 'min_samples_leaf': 1, 'min_samples_split': 2, 'min_weight_fraction_leaf': 0.0, 'presort': False, 'random_state': None, 'splitter': 'best'}	{'class_weight': None, 'criterion': 'entropy', 'max_depth': None, 'max_features': None, 'max_leaf_nodes': None, 'min_impurity_decrease': 0.0, 'min_impurity_split': None, 'min_samples_leaf': 1, 'min_samples_split': 2, 'min_weight_fraction_leaf': 0.0, 'presort': False, 'random_state': None, 'splitter': 'best'}	{'proportion': 0.75, 'n_neighbors': 5, 'rejection_level': 0.3}	{'proportion': 0.25, 'n_neighbors': 3, 'rejection_level': 0.3}	{'proportion': 2.0, 'n_neighbors': 7, 'rejection_level': 0.3}	{'proportion': 2.0, 'n_neighbors': 7, 'rejection_level': 0.3}	{'proportion': 0.75, 'n_neighbors': 5, 'rejection_level': 0.3}	{'proportion': 0.75, 'n_neighbors': 7, 'rejection_level': 0.7}
DTS1	DecisionTreeClassifier	MCT	0.62848	0.240014	0.7173	0.453172	0.414894	0.625651	0.0272301	158	13	3.05128	['Ex', 'SCpy']	{'class_weight': None, 'criterion': 'gini', 'max_depth': 5, 'max_features': None, 'max_leaf_nodes': None, 'min_impurity_decrease': 0.0, 'min_impurity_split': None, 'min_samples_leaf': 1, 'min_samples_split': 2, 'min_weight_fraction_leaf': 0.0, 'presort': False, 'random_state': None, 'splitter': 'best'}	{'class_weight': None, 'criterion': 'gini', 'max_depth': None, 'max_features': None, 'max_leaf_nodes': None, 'min_impurity_decrease': 0.0, 'min_impurity_split': None, 'min_samples_leaf': 1, 'min_samples_split': 2, 'min_weight_fraction_leaf': 0.0, 'presort': False, 'random_state': None, 'splitter': 'best'}	{'class_weight': None, 'criterion': 'entropy', 'max_depth': 5, 'max_features': None, 'max_leaf_nodes': None, 'min_impurity_decrease': 0.0, 'min_impurity_split': None, 'min_samples_leaf': 1, 'min_samples_split': 2, 'min_weight_fraction_leaf': 0.0, 'presort': False, 'random_state': None, 'splitter': 'best'}	{'class_weight': None, 'criterion': 'entropy', 'max_depth': 5, 'max_features': None, 'max_leaf_nodes': None, 'min_impurity_decrease': 0.0, 'min_impurity_split': None, 'min_samples_leaf': 1, 'min_samples_split': 2, 'min_weight_fraction_leaf': 0.0, 'presort': False, 'random_state': None, 'splitter': 'best'}	{'class_weight': None, 'criterion': 'gini', 'max_depth': None, 'max_features': None, 'max_leaf_nodes': None, 'min_impurity_decrease': 0.0, 'min_impurity_split': None, 'min_samples_leaf': 1, 'min_samples_split': 2, 'min_weight_fraction_leaf': 0.0, 'presort': False, 'random_state': None, 'splitter': 'best'}	{'class_weight': None, 'criterion': 'gini', 'max_depth': None, 'max_features': None, 'max_leaf_nodes': None, 'min_impurity_decrease': 0.0, 'min_impurity_split': None, 'min_samples_leaf': 1, 'min_samples_split': 2, 'min_weight_fraction_leaf': 0.0, 'presort': False, 'random_state': None, 'splitter': 'best'}	{'proportion': 0.25}	{'proportion': 2.0}	{'proportion': 2.0}	{'proportion': 2.0}	{'proportion': 2.0}	{'proportion': 0.25}
DTS1	DecisionTreeClassifier	MDO	0.682061	0.212369	0.734177	0.462094	0.468085	0.632387	0.125253	158	13	3.05128	['Ex', 'DR']	{'class_weight': None, 'criterion': 'gini', 'max_depth': 5, 'max_features': None, 'max_leaf_nodes': None, 'min_impurity_decrease': 0.0, 'min_impurity_split': None, 'min_samples_leaf': 1, 'min_samples_split': 2, 'min_weight_fraction_leaf': 0.0, 'presort': False, 'random_state': None, 'splitter': 'best'}	{'class_weight': None, 'criterion': 'gini', 'max_depth': 3, 'max_features': None, 'max_leaf_nodes': None, 'min_impurity_decrease': 0.0, 'min_impurity_split': None, 'min_samples_leaf': 1, 'min_samples_split': 2, 'min_weight_fraction_leaf': 0.0, 'presort': False, 'random_state': None, 'splitter': 'best'}	{'class_weight': None, 'criterion': 'gini', 'max_depth': 5, 'max_features': None, 'max_leaf_nodes': None, 'min_impurity_decrease': 0.0, 'min_impurity_split': None, 'min_samples_leaf': 1, 'min_samples_split': 2, 'min_weight_fraction_leaf': 0.0, 'presort': False, 'random_state': None, 'splitter': 'best'}	{'class_weight': None, 'criterion': 'gini', 'max_depth': 5, 'max_features': None, 'max_leaf_nodes': None, 'min_impurity_decrease': 0.0, 'min_impurity_split': None, 'min_samples_leaf': 1, 'min_samples_split': 2, 'min_weight_fraction_leaf': 0.0, 'presort': False, 'random_state': None, 'splitter': 'best'}	{'class_weight': None, 'criterion': 'gini', 'max_depth': 5, 'max_features': None, 'max_leaf_nodes': None, 'min_impurity_decrease': 0.0, 'min_impurity_split': None, 'min_samples_leaf': 1, 'min_samples_split': 2, 'min_weight_fraction_leaf': 0.0, 'presort': False, 'random_state': None, 'splitter': 'best'}	{'class_weight': None, 'criterion': 'gini', 'max_depth': None, 'max_features': None, 'max_leaf_nodes': None, 'min_impurity_decrease': 0.0, 'min_impurity_split': None, 'min_samples_leaf': 1, 'min_samples_split': 2, 'min_weight_fraction_leaf': 0.0, 'presort': False, 'random_state': None, 'splitter': 'best'}	{'proportion': 0.5, 'K2': 3, 'K1_frac': 0.7}	{'proportion': 0.5, 'K2': 3, 'K1_frac': 0.7}	{'proportion': 2.0, 'K2': 3, 'K1_frac': 0.7}	{'proportion': 2.0, 'K2': 3, 'K1_frac': 0.7}	{'proportion': 2.0, 'K2': 3, 'K1_frac': 0.7}	{'proportion': 2.0, 'K2': 3, 'K1_frac': 0.3}
DTS1	DecisionTreeClassifier	MSMOTE	0.691458	0.212265	0.71308	0.497207	0.43617	0.662018	0.0249589	158	13	3.05128	['Ex', 'NR', 'BL']	{'class_weight': None, 'criterion': 'gini', 'max_depth': 3, 'max_features': None, 'max_leaf_nodes': None, 'min_impurity_decrease': 0.0, 'min_impurity_split': None, 'min_samples_leaf': 1, 'min_samples_split': 2, 'min_weight_fraction_leaf': 0.0, 'presort': False, 'random_state': None, 'splitter': 'best'}	{'class_weight': None, 'criterion': 'gini', 'max_depth': None, 'max_features': None, 'max_leaf_nodes': None, 'min_impurity_decrease': 0.0, 'min_impurity_split': None, 'min_samples_leaf': 1, 'min_samples_split': 2, 'min_weight_fraction_leaf': 0.0, 'presort': False, 'random_state': None, 'splitter': 'best'}	{'class_weight': None, 'criterion': 'gini', 'max_depth': 5, 'max_features': None, 'max_leaf_nodes': None, 'min_impurity_decrease': 0.0, 'min_impurity_split': None, 'min_samples_leaf': 1, 'min_samples_split': 2, 'min_weight_fraction_leaf': 0.0, 'presort': False, 'random_state': None, 'splitter': 'best'}	{'class_weight': None, 'criterion': 'gini', 'max_depth': 3, 'max_features': None, 'max_leaf_nodes': None, 'min_impurity_decrease': 0.0, 'min_impurity_split': None, 'min_samples_leaf': 1, 'min_samples_split': 2, 'min_weight_fraction_leaf': 0.0, 'presort': False, 'random_state': None, 'splitter': 'best'}	{'class_weight': None, 'criterion': 'gini', 'max_depth': None, 'max_features': None, 'max_leaf_nodes': None, 'min_impurity_decrease': 0.0, 'min_impurity_split': None, 'min_samples_leaf': 1, 'min_samples_split': 2, 'min_weight_fraction_leaf': 0.0, 'presort': False, 'random_state': None, 'splitter': 'best'}	{'class_weight': None, 'criterion': 'entropy', 'max_depth': None, 'max_features': None, 'max_leaf_nodes': None, 'min_impurity_decrease': 0.0, 'min_impurity_split': None, 'min_samples_leaf': 1, 'min_samples_split': 2, 'min_weight_fraction_leaf': 0.0, 'presort': False, 'random_state': None, 'splitter': 'best'}	{'proportion': 1.0, 'n_neighbors': 5}	{'proportion': 1.5, 'n_neighbors': 5}	{'proportion': 1.5, 'n_neighbors': 5}	{'proportion': 1.0, 'n_neighbors': 5}	{'proportion': 1.5, 'n_neighbors': 5}	{'proportion': 1.0, 'n_neighbors': 3}
DTS1	DecisionTreeClassifier	MSYN	0.660849	0.268069	0.702532	0.448529	0.43617	0.619749	0.165612	158	13	3.05128	['Ex']	{'class_weight': None, 'criterion': 'entropy', 'max_depth': 5, 'max_features': None, 'max_leaf_nodes': None, 'min_impurity_decrease': 0.0, 'min_impurity_split': None, 'min_samples_leaf': 1, 'min_samples_split': 2, 'min_weight_fraction_leaf': 0.0, 'presort': False, 'random_state': None, 'splitter': 'best'}	{'class_weight': None, 'criterion': 'entropy', 'max_depth': None, 'max_features': None, 'max_leaf_nodes': None, 'min_impurity_decrease': 0.0, 'min_impurity_split': None, 'min_samples_leaf': 1, 'min_samples_split': 2, 'min_weight_fraction_leaf': 0.0, 'presort': False, 'random_state': None, 'splitter': 'best'}	{'class_weight': None, 'criterion': 'entropy', 'max_depth': 5, 'max_features': None, 'max_leaf_nodes': None, 'min_impurity_decrease': 0.0, 'min_impurity_split': None, 'min_samples_leaf': 1, 'min_samples_split': 2, 'min_weight_fraction_leaf': 0.0, 'presort': False, 'random_state': None, 'splitter': 'best'}	{'class_weight': None, 'criterion': 'entropy', 'max_depth': 5, 'max_features': None, 'max_leaf_nodes': None, 'min_impurity_decrease': 0.0, 'min_impurity_split': None, 'min_samples_leaf': 1, 'min_samples_split': 2, 'min_weight_fraction_leaf': 0.0, 'presort': False, 'random_state': None, 'splitter': 'best'}	{'class_weight': None, 'criterion': 'entropy', 'max_depth': 5, 'max_features': None, 'max_leaf_nodes': None, 'min_impurity_decrease': 0.0, 'min_impurity_split': None, 'min_samples_leaf': 1, 'min_samples_split': 2, 'min_weight_fraction_leaf': 0.0, 'presort': False, 'random_state': None, 'splitter': 'best'}	{'class_weight': None, 'criterion': 'entropy', 'max_depth': None, 'max_features': None, 'max_leaf_nodes': None, 'min_impurity_decrease': 0.0, 'min_impurity_split': None, 'min_samples_leaf': 1, 'min_samples_split': 2, 'min_weight_fraction_leaf': 0.0, 'presort': False, 'random_state': None, 'splitter': 'best'}	{'pressure': 1.5, 'n_neighbors': 3}	{'pressure': 1.5, 'n_neighbors': 7}	{'pressure': 1.5, 'n_neighbors': 3}	{'pressure': 1.5, 'n_neighbors': 3}	{'pressure': 1.5, 'n_neighbors': 3}	{'pressure': 2.0, 'n_neighbors': 3}
DTS1	DecisionTreeClassifier	MWMOTE	0.654505	0.2171	0.729958	0.47482	0.446809	0.643422	0.38001	158	13	3.05128	['Ex', 'Clus', 'BL']	{'class_weight': None, 'criterion': 'entropy', 'max_depth': 5, 'max_features': None, 'max_leaf_nodes': None, 'min_impurity_decrease': 0.0, 'min_impurity_split': None, 'min_samples_leaf': 1, 'min_samples_split': 2, 'min_weight_fraction_leaf': 0.0, 'presort': False, 'random_state': None, 'splitter': 'best'}	{'class_weight': None, 'criterion': 'gini', 'max_depth': None, 'max_features': None, 'max_leaf_nodes': None, 'min_impurity_decrease': 0.0, 'min_impurity_split': None, 'min_samples_leaf': 1, 'min_samples_split': 2, 'min_weight_fraction_leaf': 0.0, 'presort': False, 'random_state': None, 'splitter': 'best'}	{'class_weight': None, 'criterion': 'gini', 'max_depth': 5, 'max_features': None, 'max_leaf_nodes': None, 'min_impurity_decrease': 0.0, 'min_impurity_split': None, 'min_samples_leaf': 1, 'min_samples_split': 2, 'min_weight_fraction_leaf': 0.0, 'presort': False, 'random_state': None, 'splitter': 'best'}	{'class_weight': None, 'criterion': 'gini', 'max_depth': 5, 'max_features': None, 'max_leaf_nodes': None, 'min_impurity_decrease': 0.0, 'min_impurity_split': None, 'min_samples_leaf': 1, 'min_samples_split': 2, 'min_weight_fraction_leaf': 0.0, 'presort': False, 'random_state': None, 'splitter': 'best'}	{'class_weight': None, 'criterion': 'gini', 'max_depth': None, 'max_features': None, 'max_leaf_nodes': None, 'min_impurity_decrease': 0.0, 'min_impurity_split': None, 'min_samples_leaf': 1, 'min_samples_split': 2, 'min_weight_fraction_leaf': 0.0, 'presort': False, 'random_state': None, 'splitter': 'best'}	{'class_weight': None, 'criterion': 'gini', 'max_depth': None, 'max_features': None, 'max_leaf_nodes': None, 'min_impurity_decrease': 0.0, 'min_impurity_split': None, 'min_samples_leaf': 1, 'min_samples_split': 2, 'min_weight_fraction_leaf': 0.0, 'presort': False, 'random_state': None, 'splitter': 'best'}	{'proportion': 0.5, 'k1': 9, 'k2': 5, 'k3': 5, 'M': 4, 'cf_th': 5.0, 'cmax': 10.0}	{'proportion': 0.1, 'k1': 9, 'k2': 5, 'k3': 9, 'M': 10, 'cf_th': 5.0, 'cmax': 10.0}	{'proportion': 0.5, 'k1': 9, 'k2': 5, 'k3': 5, 'M': 4, 'cf_th': 5.0, 'cmax': 10.0}	{'proportion': 0.5, 'k1': 9, 'k2': 5, 'k3': 5, 'M': 4, 'cf_th': 5.0, 'cmax': 10.0}	{'proportion': 0.1, 'k1': 9, 'k2': 5, 'k3': 9, 'M': 10, 'cf_th': 5.0, 'cmax': 10.0}	{'proportion': 0.25, 'k1': 5, 'k2': 9, 'k3': 9, 'M': 4, 'cf_th': 5.0, 'cmax': 10.0}
DTS1	DecisionTreeClassifier	NDO_sampling	0.666403	0.208364	0.706751	0.493151	0.425532	0.661692	0.038578	158	13	3.05128	['Ex', 'SO', 'A']	{'class_weight': None, 'criterion': 'gini', 'max_depth': 5, 'max_features': None, 'max_leaf_nodes': None, 'min_impurity_decrease': 0.0, 'min_impurity_split': None, 'min_samples_leaf': 1, 'min_samples_split': 2, 'min_weight_fraction_leaf': 0.0, 'presort': False, 'random_state': None, 'splitter': 'best'}	{'class_weight': None, 'criterion': 'gini', 'max_depth': None, 'max_features': None, 'max_leaf_nodes': None, 'min_impurity_decrease': 0.0, 'min_impurity_split': None, 'min_samples_leaf': 1, 'min_samples_split': 2, 'min_weight_fraction_leaf': 0.0, 'presort': False, 'random_state': None, 'splitter': 'best'}	{'class_weight': None, 'criterion': 'gini', 'max_depth': 5, 'max_features': None, 'max_leaf_nodes': None, 'min_impurity_decrease': 0.0, 'min_impurity_split': None, 'min_samples_leaf': 1, 'min_samples_split': 2, 'min_weight_fraction_leaf': 0.0, 'presort': False, 'random_state': None, 'splitter': 'best'}	{'class_weight': None, 'criterion': 'gini', 'max_depth': 5, 'max_features': None, 'max_leaf_nodes': None, 'min_impurity_decrease': 0.0, 'min_impurity_split': None, 'min_samples_leaf': 1, 'min_samples_split': 2, 'min_weight_fraction_leaf': 0.0, 'presort': False, 'random_state': None, 'splitter': 'best'}	{'class_weight': None, 'criterion': 'gini', 'max_depth': None, 'max_features': None, 'max_leaf_nodes': None, 'min_impurity_decrease': 0.0, 'min_impurity_split': None, 'min_samples_leaf': 1, 'min_samples_split': 2, 'min_weight_fraction_leaf': 0.0, 'presort': False, 'random_state': None, 'splitter': 'best'}	{'class_weight': None, 'criterion': 'gini', 'max_depth': None, 'max_features': None, 'max_leaf_nodes': None, 'min_impurity_decrease': 0.0, 'min_impurity_split': None, 'min_samples_leaf': 1, 'min_samples_split': 2, 'min_weight_fraction_leaf': 0.0, 'presort': False, 'random_state': None, 'splitter': 'best'}	{'proportion': 0.75, 'n_neighbors': 3, 'T': 0.5}	{'proportion': 0.75, 'n_neighbors': 3, 'T': 0.5}	{'proportion': 1.5, 'n_neighbors': 3, 'T': 0.5}	{'proportion': 1.5, 'n_neighbors': 3, 'T': 0.5}	{'proportion': 1.0, 'n_neighbors': 3, 'T': 0.5}	{'proportion': 0.1, 'n_neighbors': 5, 'T': 0.5}
DTS1	DecisionTreeClassifier	NRAS	0.6464	0.21572	0.732068	0.445415	0.468085	0.615524	0.210096	158	13	3.05128	['SO', 'NR']	{'class_weight': None, 'criterion': 'entropy', 'max_depth': 5, 'max_features': None, 'max_leaf_nodes': None, 'min_impurity_decrease': 0.0, 'min_impurity_split': None, 'min_samples_leaf': 1, 'min_samples_split': 2, 'min_weight_fraction_leaf': 0.0, 'presort': False, 'random_state': None, 'splitter': 'best'}	{'class_weight': None, 'criterion': 'gini', 'max_depth': None, 'max_features': None, 'max_leaf_nodes': None, 'min_impurity_decrease': 0.0, 'min_impurity_split': None, 'min_samples_leaf': 1, 'min_samples_split': 2, 'min_weight_fraction_leaf': 0.0, 'presort': False, 'random_state': None, 'splitter': 'best'}	{'class_weight': None, 'criterion': 'entropy', 'max_depth': 3, 'max_features': None, 'max_leaf_nodes': None, 'min_impurity_decrease': 0.0, 'min_impurity_split': None, 'min_samples_leaf': 1, 'min_samples_split': 2, 'min_weight_fraction_leaf': 0.0, 'presort': False, 'random_state': None, 'splitter': 'best'}	{'class_weight': None, 'criterion': 'gini', 'max_depth': None, 'max_features': None, 'max_leaf_nodes': None, 'min_impurity_decrease': 0.0, 'min_impurity_split': None, 'min_samples_leaf': 1, 'min_samples_split': 2, 'min_weight_fraction_leaf': 0.0, 'presort': False, 'random_state': None, 'splitter': 'best'}	{'class_weight': None, 'criterion': 'gini', 'max_depth': None, 'max_features': None, 'max_leaf_nodes': None, 'min_impurity_decrease': 0.0, 'min_impurity_split': None, 'min_samples_leaf': 1, 'min_samples_split': 2, 'min_weight_fraction_leaf': 0.0, 'presort': False, 'random_state': None, 'splitter': 'best'}	{'class_weight': None, 'criterion': 'gini', 'max_depth': None, 'max_features': None, 'max_leaf_nodes': None, 'min_impurity_decrease': 0.0, 'min_impurity_split': None, 'min_samples_leaf': 1, 'min_samples_split': 2, 'min_weight_fraction_leaf': 0.0, 'presort': False, 'random_state': None, 'splitter': 'best'}	{'proportion': 0.1, 'n_neighbors': 5, 't': 0.3}	{'proportion': 2.0, 'n_neighbors': 5, 't': 0.5}	{'proportion': 1.5, 'n_neighbors': 5, 't': 0.3}	{'proportion': 2.0, 'n_neighbors': 5, 't': 0.5}	{'proportion': 2.0, 'n_neighbors': 5, 't': 0.5}	{'proportion': 0.1, 'n_neighbors': 7, 't': 0.3}
DTS1	DecisionTreeClassifier	NRSBoundary_SMOTE	0.657054	0.213439	0.71097	0.469799	0.425532	0.642081	0.394839	158	13	3.05128	['Ex', 'BL']	{'class_weight': None, 'criterion': 'entropy', 'max_depth': 5, 'max_features': None, 'max_leaf_nodes': None, 'min_impurity_decrease': 0.0, 'min_impurity_split': None, 'min_samples_leaf': 1, 'min_samples_split': 2, 'min_weight_fraction_leaf': 0.0, 'presort': False, 'random_state': None, 'splitter': 'best'}	{'class_weight': None, 'criterion': 'gini', 'max_depth': None, 'max_features': None, 'max_leaf_nodes': None, 'min_impurity_decrease': 0.0, 'min_impurity_split': None, 'min_samples_leaf': 1, 'min_samples_split': 2, 'min_weight_fraction_leaf': 0.0, 'presort': False, 'random_state': None, 'splitter': 'best'}	{'class_weight': None, 'criterion': 'entropy', 'max_depth': 5, 'max_features': None, 'max_leaf_nodes': None, 'min_impurity_decrease': 0.0, 'min_impurity_split': None, 'min_samples_leaf': 1, 'min_samples_split': 2, 'min_weight_fraction_leaf': 0.0, 'presort': False, 'random_state': None, 'splitter': 'best'}	{'class_weight': None, 'criterion': 'entropy', 'max_depth': 5, 'max_features': None, 'max_leaf_nodes': None, 'min_impurity_decrease': 0.0, 'min_impurity_split': None, 'min_samples_leaf': 1, 'min_samples_split': 2, 'min_weight_fraction_leaf': 0.0, 'presort': False, 'random_state': None, 'splitter': 'best'}	{'class_weight': None, 'criterion': 'gini', 'max_depth': None, 'max_features': None, 'max_leaf_nodes': None, 'min_impurity_decrease': 0.0, 'min_impurity_split': None, 'min_samples_leaf': 1, 'min_samples_split': 2, 'min_weight_fraction_leaf': 0.0, 'presort': False, 'random_state': None, 'splitter': 'best'}	{'class_weight': None, 'criterion': 'entropy', 'max_depth': None, 'max_features': None, 'max_leaf_nodes': None, 'min_impurity_decrease': 0.0, 'min_impurity_split': None, 'min_samples_leaf': 1, 'min_samples_split': 2, 'min_weight_fraction_leaf': 0.0, 'presort': False, 'random_state': None, 'splitter': 'best'}	{'proportion': 0.25, 'n_neighbors': 7, 'w': 0.01}	{'proportion': 0.75, 'n_neighbors': 3, 'w': 0.05}	{'proportion': 0.5, 'n_neighbors': 3, 'w': 0.01}	{'proportion': 0.5, 'n_neighbors': 3, 'w': 0.01}	{'proportion': 2.0, 'n_neighbors': 7, 'w': 0.05}	{'proportion': 1.5, 'n_neighbors': 7, 'w': 0.005}
DTS1	DecisionTreeClassifier	NT_SMOTE	0.644677	0.223944	0.71308	0.463668	0.43617	0.635786	0.0314006	158	13	3.05128	['Ex', 'A']	{'class_weight': None, 'criterion': 'gini', 'max_depth': 5, 'max_features': None, 'max_leaf_nodes': None, 'min_impurity_decrease': 0.0, 'min_impurity_split': None, 'min_samples_leaf': 1, 'min_samples_split': 2, 'min_weight_fraction_leaf': 0.0, 'presort': False, 'random_state': None, 'splitter': 'best'}	{'class_weight': None, 'criterion': 'gini', 'max_depth': None, 'max_features': None, 'max_leaf_nodes': None, 'min_impurity_decrease': 0.0, 'min_impurity_split': None, 'min_samples_leaf': 1, 'min_samples_split': 2, 'min_weight_fraction_leaf': 0.0, 'presort': False, 'random_state': None, 'splitter': 'best'}	{'class_weight': None, 'criterion': 'gini', 'max_depth': 5, 'max_features': None, 'max_leaf_nodes': None, 'min_impurity_decrease': 0.0, 'min_impurity_split': None, 'min_samples_leaf': 1, 'min_samples_split': 2, 'min_weight_fraction_leaf': 0.0, 'presort': False, 'random_state': None, 'splitter': 'best'}	{'class_weight': None, 'criterion': 'gini', 'max_depth': 5, 'max_features': None, 'max_leaf_nodes': None, 'min_impurity_decrease': 0.0, 'min_impurity_split': None, 'min_samples_leaf': 1, 'min_samples_split': 2, 'min_weight_fraction_leaf': 0.0, 'presort': False, 'random_state': None, 'splitter': 'best'}	{'class_weight': None, 'criterion': 'gini', 'max_depth': None, 'max_features': None, 'max_leaf_nodes': None, 'min_impurity_decrease': 0.0, 'min_impurity_split': None, 'min_samples_leaf': 1, 'min_samples_split': 2, 'min_weight_fraction_leaf': 0.0, 'presort': False, 'random_state': None, 'splitter': 'best'}	{'class_weight': None, 'criterion': 'gini', 'max_depth': None, 'max_features': None, 'max_leaf_nodes': None, 'min_impurity_decrease': 0.0, 'min_impurity_split': None, 'min_samples_leaf': 1, 'min_samples_split': 2, 'min_weight_fraction_leaf': 0.0, 'presort': False, 'random_state': None, 'splitter': 'best'}	{'proportion': 0.5}	{'proportion': 2.0}	{'proportion': 1.5}	{'proportion': 1.5}	{'proportion': 2.0}	{'proportion': 0.1}
DTS1	DecisionTreeClassifier	OUPS	0.658347	0.222304	0.71097	0.47619	0.404255	0.64728	0.0515818	158	13	3.05128	['Ex', 'SO']	{'class_weight': None, 'criterion': 'entropy', 'max_depth': 5, 'max_features': None, 'max_leaf_nodes': None, 'min_impurity_decrease': 0.0, 'min_impurity_split': None, 'min_samples_leaf': 1, 'min_samples_split': 2, 'min_weight_fraction_leaf': 0.0, 'presort': False, 'random_state': None, 'splitter': 'best'}	{'class_weight': None, 'criterion': 'gini', 'max_depth': 3, 'max_features': None, 'max_leaf_nodes': None, 'min_impurity_decrease': 0.0, 'min_impurity_split': None, 'min_samples_leaf': 1, 'min_samples_split': 2, 'min_weight_fraction_leaf': 0.0, 'presort': False, 'random_state': None, 'splitter': 'best'}	{'class_weight': None, 'criterion': 'gini', 'max_depth': None, 'max_features': None, 'max_leaf_nodes': None, 'min_impurity_decrease': 0.0, 'min_impurity_split': None, 'min_samples_leaf': 1, 'min_samples_split': 2, 'min_weight_fraction_leaf': 0.0, 'presort': False, 'random_state': None, 'splitter': 'best'}	{'class_weight': None, 'criterion': 'gini', 'max_depth': None, 'max_features': None, 'max_leaf_nodes': None, 'min_impurity_decrease': 0.0, 'min_impurity_split': None, 'min_samples_leaf': 1, 'min_samples_split': 2, 'min_weight_fraction_leaf': 0.0, 'presort': False, 'random_state': None, 'splitter': 'best'}	{'class_weight': None, 'criterion': 'entropy', 'max_depth': None, 'max_features': None, 'max_leaf_nodes': None, 'min_impurity_decrease': 0.0, 'min_impurity_split': None, 'min_samples_leaf': 1, 'min_samples_split': 2, 'min_weight_fraction_leaf': 0.0, 'presort': False, 'random_state': None, 'splitter': 'best'}	{'class_weight': None, 'criterion': 'entropy', 'max_depth': None, 'max_features': None, 'max_leaf_nodes': None, 'min_impurity_decrease': 0.0, 'min_impurity_split': None, 'min_samples_leaf': 1, 'min_samples_split': 2, 'min_weight_fraction_leaf': 0.0, 'presort': False, 'random_state': None, 'splitter': 'best'}	{'proportion': 2.0}	{'proportion': 0.1}	{'proportion': 2.0}	{'proportion': 2.0}	{'proportion': 1.0}	{'proportion': 0.5}
DTS1	DecisionTreeClassifier	PDFOS	0.655534	0.216003	0.71519	0.440476	0.404255	0.612854	3.63649	158	13	3.05128	['Ex', 'DE']	{'class_weight': None, 'criterion': 'gini', 'max_depth': 5, 'max_features': None, 'max_leaf_nodes': None, 'min_impurity_decrease': 0.0, 'min_impurity_split': None, 'min_samples_leaf': 1, 'min_samples_split': 2, 'min_weight_fraction_leaf': 0.0, 'presort': False, 'random_state': None, 'splitter': 'best'}	{'class_weight': None, 'criterion': 'gini', 'max_depth': 3, 'max_features': None, 'max_leaf_nodes': None, 'min_impurity_decrease': 0.0, 'min_impurity_split': None, 'min_samples_leaf': 1, 'min_samples_split': 2, 'min_weight_fraction_leaf': 0.0, 'presort': False, 'random_state': None, 'splitter': 'best'}	{'class_weight': None, 'criterion': 'gini', 'max_depth': 3, 'max_features': None, 'max_leaf_nodes': None, 'min_impurity_decrease': 0.0, 'min_impurity_split': None, 'min_samples_leaf': 1, 'min_samples_split': 2, 'min_weight_fraction_leaf': 0.0, 'presort': False, 'random_state': None, 'splitter': 'best'}	{'class_weight': None, 'criterion': 'gini', 'max_depth': 3, 'max_features': None, 'max_leaf_nodes': None, 'min_impurity_decrease': 0.0, 'min_impurity_split': None, 'min_samples_leaf': 1, 'min_samples_split': 2, 'min_weight_fraction_leaf': 0.0, 'presort': False, 'random_state': None, 'splitter': 'best'}	{'class_weight': None, 'criterion': 'gini', 'max_depth': 3, 'max_features': None, 'max_leaf_nodes': None, 'min_impurity_decrease': 0.0, 'min_impurity_split': None, 'min_samples_leaf': 1, 'min_samples_split': 2, 'min_weight_fraction_leaf': 0.0, 'presort': False, 'random_state': None, 'splitter': 'best'}	{'class_weight': None, 'criterion': 'entropy', 'max_depth': None, 'max_features': None, 'max_leaf_nodes': None, 'min_impurity_decrease': 0.0, 'min_impurity_split': None, 'min_samples_leaf': 1, 'min_samples_split': 2, 'min_weight_fraction_leaf': 0.0, 'presort': False, 'random_state': None, 'splitter': 'best'}	{'proportion': 0.1}	{'proportion': 0.25}	{'proportion': 2.0}	{'proportion': 2.0}	{'proportion': 0.25}	{'proportion': 0.1}
DTS1	DecisionTreeClassifier	ProWSyn	0.661962	0.214553	0.71097	0.477707	0.425532	0.649587	0.133842	158	13	3.05128	['Ex', 'SO']	{'class_weight': None, 'criterion': 'entropy', 'max_depth': 5, 'max_features': None, 'max_leaf_nodes': None, 'min_impurity_decrease': 0.0, 'min_impurity_split': None, 'min_samples_leaf': 1, 'min_samples_split': 2, 'min_weight_fraction_leaf': 0.0, 'presort': False, 'random_state': None, 'splitter': 'best'}	{'class_weight': None, 'criterion': 'gini', 'max_depth': 5, 'max_features': None, 'max_leaf_nodes': None, 'min_impurity_decrease': 0.0, 'min_impurity_split': None, 'min_samples_leaf': 1, 'min_samples_split': 2, 'min_weight_fraction_leaf': 0.0, 'presort': False, 'random_state': None, 'splitter': 'best'}	{'class_weight': None, 'criterion': 'entropy', 'max_depth': 5, 'max_features': None, 'max_leaf_nodes': None, 'min_impurity_decrease': 0.0, 'min_impurity_split': None, 'min_samples_leaf': 1, 'min_samples_split': 2, 'min_weight_fraction_leaf': 0.0, 'presort': False, 'random_state': None, 'splitter': 'best'}	{'class_weight': None, 'criterion': 'entropy', 'max_depth': 5, 'max_features': None, 'max_leaf_nodes': None, 'min_impurity_decrease': 0.0, 'min_impurity_split': None, 'min_samples_leaf': 1, 'min_samples_split': 2, 'min_weight_fraction_leaf': 0.0, 'presort': False, 'random_state': None, 'splitter': 'best'}	{'class_weight': None, 'criterion': 'entropy', 'max_depth': 5, 'max_features': None, 'max_leaf_nodes': None, 'min_impurity_decrease': 0.0, 'min_impurity_split': None, 'min_samples_leaf': 1, 'min_samples_split': 2, 'min_weight_fraction_leaf': 0.0, 'presort': False, 'random_state': None, 'splitter': 'best'}	{'class_weight': None, 'criterion': 'entropy', 'max_depth': None, 'max_features': None, 'max_leaf_nodes': None, 'min_impurity_decrease': 0.0, 'min_impurity_split': None, 'min_samples_leaf': 1, 'min_samples_split': 2, 'min_weight_fraction_leaf': 0.0, 'presort': False, 'random_state': None, 'splitter': 'best'}	{'proportion': 1.0, 'n_neighbors': 3, 'L': 3, 'theta': 1.0}	{'proportion': 0.1, 'n_neighbors': 5, 'L': 7, 'theta': 0.1}	{'proportion': 1.0, 'n_neighbors': 3, 'L': 3, 'theta': 1.0}	{'proportion': 1.0, 'n_neighbors': 3, 'L': 3, 'theta': 1.0}	{'proportion': 0.5, 'n_neighbors': 5, 'L': 5, 'theta': 0.1}	{'proportion': 2.0, 'n_neighbors': 3, 'L': 3, 'theta': 2.0}
DTS1	DecisionTreeClassifier	ROSE	0.661352	0.215032	0.694093	0.491018	0.414894	0.660171	0.0204219	158	13	3.05128	['Ex', 'SCmp']	{'class_weight': None, 'criterion': 'gini', 'max_depth': None, 'max_features': None, 'max_leaf_nodes': None, 'min_impurity_decrease': 0.0, 'min_impurity_split': None, 'min_samples_leaf': 1, 'min_samples_split': 2, 'min_weight_fraction_leaf': 0.0, 'presort': False, 'random_state': None, 'splitter': 'best'}	{'class_weight': None, 'criterion': 'gini', 'max_depth': 3, 'max_features': None, 'max_leaf_nodes': None, 'min_impurity_decrease': 0.0, 'min_impurity_split': None, 'min_samples_leaf': 1, 'min_samples_split': 2, 'min_weight_fraction_leaf': 0.0, 'presort': False, 'random_state': None, 'splitter': 'best'}	{'class_weight': None, 'criterion': 'gini', 'max_depth': None, 'max_features': None, 'max_leaf_nodes': None, 'min_impurity_decrease': 0.0, 'min_impurity_split': None, 'min_samples_leaf': 1, 'min_samples_split': 2, 'min_weight_fraction_leaf': 0.0, 'presort': False, 'random_state': None, 'splitter': 'best'}	{'class_weight': None, 'criterion': 'gini', 'max_depth': None, 'max_features': None, 'max_leaf_nodes': None, 'min_impurity_decrease': 0.0, 'min_impurity_split': None, 'min_samples_leaf': 1, 'min_samples_split': 2, 'min_weight_fraction_leaf': 0.0, 'presort': False, 'random_state': None, 'splitter': 'best'}	{'class_weight': None, 'criterion': 'entropy', 'max_depth': 5, 'max_features': None, 'max_leaf_nodes': None, 'min_impurity_decrease': 0.0, 'min_impurity_split': None, 'min_samples_leaf': 1, 'min_samples_split': 2, 'min_weight_fraction_leaf': 0.0, 'presort': False, 'random_state': None, 'splitter': 'best'}	{'class_weight': None, 'criterion': 'gini', 'max_depth': None, 'max_features': None, 'max_leaf_nodes': None, 'min_impurity_decrease': 0.0, 'min_impurity_split': None, 'min_samples_leaf': 1, 'min_samples_split': 2, 'min_weight_fraction_leaf': 0.0, 'presort': False, 'random_state': None, 'splitter': 'best'}	{'proportion': 2.0}	{'proportion': 0.25}	{'proportion': 2.0}	{'proportion': 2.0}	{'proportion': 0.5}	{'proportion': 0.25}
DTS1	DecisionTreeClassifier	RWO_sampling	0.675513	0.209318	0.708861	0.481159	0.382979	0.649053	0.164986	158	13	3.05128	['Ex']	{'class_weight': None, 'criterion': 'entropy', 'max_depth': 5, 'max_features': None, 'max_leaf_nodes': None, 'min_impurity_decrease': 0.0, 'min_impurity_split': None, 'min_samples_leaf': 1, 'min_samples_split': 2, 'min_weight_fraction_leaf': 0.0, 'presort': False, 'random_state': None, 'splitter': 'best'}	{'class_weight': None, 'criterion': 'gini', 'max_depth': 3, 'max_features': None, 'max_leaf_nodes': None, 'min_impurity_decrease': 0.0, 'min_impurity_split': None, 'min_samples_leaf': 1, 'min_samples_split': 2, 'min_weight_fraction_leaf': 0.0, 'presort': False, 'random_state': None, 'splitter': 'best'}	{'class_weight': None, 'criterion': 'entropy', 'max_depth': 5, 'max_features': None, 'max_leaf_nodes': None, 'min_impurity_decrease': 0.0, 'min_impurity_split': None, 'min_samples_leaf': 1, 'min_samples_split': 2, 'min_weight_fraction_leaf': 0.0, 'presort': False, 'random_state': None, 'splitter': 'best'}	{'class_weight': None, 'criterion': 'entropy', 'max_depth': 5, 'max_features': None, 'max_leaf_nodes': None, 'min_impurity_decrease': 0.0, 'min_impurity_split': None, 'min_samples_leaf': 1, 'min_samples_split': 2, 'min_weight_fraction_leaf': 0.0, 'presort': False, 'random_state': None, 'splitter': 'best'}	{'class_weight': None, 'criterion': 'gini', 'max_depth': 3, 'max_features': None, 'max_leaf_nodes': None, 'min_impurity_decrease': 0.0, 'min_impurity_split': None, 'min_samples_leaf': 1, 'min_samples_split': 2, 'min_weight_fraction_leaf': 0.0, 'presort': False, 'random_state': None, 'splitter': 'best'}	{'class_weight': None, 'criterion': 'entropy', 'max_depth': None, 'max_features': None, 'max_leaf_nodes': None, 'min_impurity_decrease': 0.0, 'min_impurity_split': None, 'min_samples_leaf': 1, 'min_samples_split': 2, 'min_weight_fraction_leaf': 0.0, 'presort': False, 'random_state': None, 'splitter': 'best'}	{'proportion': 1.5}	{'proportion': 0.1}	{'proportion': 1.5}	{'proportion': 1.5}	{'proportion': 0.75}	{'proportion': 0.75}
DTS1	DecisionTreeClassifier	Random_SMOTE	0.647502	0.220121	0.698312	0.458781	0.414894	0.62996	0.0453832	158	13	3.05128	['Ex', 'SCmp']	{'class_weight': None, 'criterion': 'gini', 'max_depth': 5, 'max_features': None, 'max_leaf_nodes': None, 'min_impurity_decrease': 0.0, 'min_impurity_split': None, 'min_samples_leaf': 1, 'min_samples_split': 2, 'min_weight_fraction_leaf': 0.0, 'presort': False, 'random_state': None, 'splitter': 'best'}	{'class_weight': None, 'criterion': 'gini', 'max_depth': 5, 'max_features': None, 'max_leaf_nodes': None, 'min_impurity_decrease': 0.0, 'min_impurity_split': None, 'min_samples_leaf': 1, 'min_samples_split': 2, 'min_weight_fraction_leaf': 0.0, 'presort': False, 'random_state': None, 'splitter': 'best'}	{'class_weight': None, 'criterion': 'gini', 'max_depth': 5, 'max_features': None, 'max_leaf_nodes': None, 'min_impurity_decrease': 0.0, 'min_impurity_split': None, 'min_samples_leaf': 1, 'min_samples_split': 2, 'min_weight_fraction_leaf': 0.0, 'presort': False, 'random_state': None, 'splitter': 'best'}	{'class_weight': None, 'criterion': 'gini', 'max_depth': 5, 'max_features': None, 'max_leaf_nodes': None, 'min_impurity_decrease': 0.0, 'min_impurity_split': None, 'min_samples_leaf': 1, 'min_samples_split': 2, 'min_weight_fraction_leaf': 0.0, 'presort': False, 'random_state': None, 'splitter': 'best'}	{'class_weight': None, 'criterion': 'gini', 'max_depth': None, 'max_features': None, 'max_leaf_nodes': None, 'min_impurity_decrease': 0.0, 'min_impurity_split': None, 'min_samples_leaf': 1, 'min_samples_split': 2, 'min_weight_fraction_leaf': 0.0, 'presort': False, 'random_state': None, 'splitter': 'best'}	{'class_weight': None, 'criterion': 'entropy', 'max_depth': None, 'max_features': None, 'max_leaf_nodes': None, 'min_impurity_decrease': 0.0, 'min_impurity_split': None, 'min_samples_leaf': 1, 'min_samples_split': 2, 'min_weight_fraction_leaf': 0.0, 'presort': False, 'random_state': None, 'splitter': 'best'}	{'proportion': 0.75, 'n_neighbors': 3}	{'proportion': 0.25, 'n_neighbors': 5}	{'proportion': 0.75, 'n_neighbors': 3}	{'proportion': 0.75, 'n_neighbors': 3}	{'proportion': 0.75, 'n_neighbors': 3}	{'proportion': 0.1, 'n_neighbors': 7}
DTS1	DecisionTreeClassifier	SDSMOTE	0.655522	0.211091	0.719409	0.477987	0.457447	0.649716	0.108921	158	13	3.05128	['Ex', 'SO', 'BL']	{'class_weight': None, 'criterion': 'gini', 'max_depth': 5, 'max_features': None, 'max_leaf_nodes': None, 'min_impurity_decrease': 0.0, 'min_impurity_split': None, 'min_samples_leaf': 1, 'min_samples_split': 2, 'min_weight_fraction_leaf': 0.0, 'presort': False, 'random_state': None, 'splitter': 'best'}	{'class_weight': None, 'criterion': 'gini', 'max_depth': 5, 'max_features': None, 'max_leaf_nodes': None, 'min_impurity_decrease': 0.0, 'min_impurity_split': None, 'min_samples_leaf': 1, 'min_samples_split': 2, 'min_weight_fraction_leaf': 0.0, 'presort': False, 'random_state': None, 'splitter': 'best'}	{'class_weight': None, 'criterion': 'gini', 'max_depth': 5, 'max_features': None, 'max_leaf_nodes': None, 'min_impurity_decrease': 0.0, 'min_impurity_split': None, 'min_samples_leaf': 1, 'min_samples_split': 2, 'min_weight_fraction_leaf': 0.0, 'presort': False, 'random_state': None, 'splitter': 'best'}	{'class_weight': None, 'criterion': 'gini', 'max_depth': 5, 'max_features': None, 'max_leaf_nodes': None, 'min_impurity_decrease': 0.0, 'min_impurity_split': None, 'min_samples_leaf': 1, 'min_samples_split': 2, 'min_weight_fraction_leaf': 0.0, 'presort': False, 'random_state': None, 'splitter': 'best'}	{'class_weight': None, 'criterion': 'gini', 'max_depth': 5, 'max_features': None, 'max_leaf_nodes': None, 'min_impurity_decrease': 0.0, 'min_impurity_split': None, 'min_samples_leaf': 1, 'min_samples_split': 2, 'min_weight_fraction_leaf': 0.0, 'presort': False, 'random_state': None, 'splitter': 'best'}	{'class_weight': None, 'criterion': 'entropy', 'max_depth': None, 'max_features': None, 'max_leaf_nodes': None, 'min_impurity_decrease': 0.0, 'min_impurity_split': None, 'min_samples_leaf': 1, 'min_samples_split': 2, 'min_weight_fraction_leaf': 0.0, 'presort': False, 'random_state': None, 'splitter': 'best'}	{'proportion': 2.0, 'n_neighbors': 5}	{'proportion': 0.1, 'n_neighbors': 3}	{'proportion': 2.0, 'n_neighbors': 5}	{'proportion': 2.0, 'n_neighbors': 5}	{'proportion': 0.1, 'n_neighbors': 3}	{'proportion': 1.0, 'n_neighbors': 3}
DTS1	DecisionTreeClassifier	SL_graph_SMOTE	0.671	0.216429	0.723629	0.497041	0.446809	0.665157	0.031769	158	13	3.05128	['Ex', 'BL']	{'class_weight': None, 'criterion': 'gini', 'max_depth': 5, 'max_features': None, 'max_leaf_nodes': None, 'min_impurity_decrease': 0.0, 'min_impurity_split': None, 'min_samples_leaf': 1, 'min_samples_split': 2, 'min_weight_fraction_leaf': 0.0, 'presort': False, 'random_state': None, 'splitter': 'best'}	{'class_weight': None, 'criterion': 'gini', 'max_depth': 5, 'max_features': None, 'max_leaf_nodes': None, 'min_impurity_decrease': 0.0, 'min_impurity_split': None, 'min_samples_leaf': 1, 'min_samples_split': 2, 'min_weight_fraction_leaf': 0.0, 'presort': False, 'random_state': None, 'splitter': 'best'}	{'class_weight': None, 'criterion': 'gini', 'max_depth': 5, 'max_features': None, 'max_leaf_nodes': None, 'min_impurity_decrease': 0.0, 'min_impurity_split': None, 'min_samples_leaf': 1, 'min_samples_split': 2, 'min_weight_fraction_leaf': 0.0, 'presort': False, 'random_state': None, 'splitter': 'best'}	{'class_weight': None, 'criterion': 'gini', 'max_depth': 5, 'max_features': None, 'max_leaf_nodes': None, 'min_impurity_decrease': 0.0, 'min_impurity_split': None, 'min_samples_leaf': 1, 'min_samples_split': 2, 'min_weight_fraction_leaf': 0.0, 'presort': False, 'random_state': None, 'splitter': 'best'}	{'class_weight': None, 'criterion': 'entropy', 'max_depth': 5, 'max_features': None, 'max_leaf_nodes': None, 'min_impurity_decrease': 0.0, 'min_impurity_split': None, 'min_samples_leaf': 1, 'min_samples_split': 2, 'min_weight_fraction_leaf': 0.0, 'presort': False, 'random_state': None, 'splitter': 'best'}	{'class_weight': None, 'criterion': 'entropy', 'max_depth': None, 'max_features': None, 'max_leaf_nodes': None, 'min_impurity_decrease': 0.0, 'min_impurity_split': None, 'min_samples_leaf': 1, 'min_samples_split': 2, 'min_weight_fraction_leaf': 0.0, 'presort': False, 'random_state': None, 'splitter': 'best'}	{'proportion': 2.0, 'n_neighbors': 7}	{'proportion': 0.1, 'n_neighbors': 5}	{'proportion': 2.0, 'n_neighbors': 7}	{'proportion': 2.0, 'n_neighbors': 7}	{'proportion': 0.5, 'n_neighbors': 7}	{'proportion': 0.5, 'n_neighbors': 3}
DTS1	DecisionTreeClassifier	SMMO	0.653667	0.219743	0.71097	0.410853	0.404255	0.584234	0.0476531	158	13	3.05128	['BL', 'Ex', 'Clas']	{'class_weight': None, 'criterion': 'gini', 'max_depth': 5, 'max_features': None, 'max_leaf_nodes': None, 'min_impurity_decrease': 0.0, 'min_impurity_split': None, 'min_samples_leaf': 1, 'min_samples_split': 2, 'min_weight_fraction_leaf': 0.0, 'presort': False, 'random_state': None, 'splitter': 'best'}	{'class_weight': None, 'criterion': 'entropy', 'max_depth': 3, 'max_features': None, 'max_leaf_nodes': None, 'min_impurity_decrease': 0.0, 'min_impurity_split': None, 'min_samples_leaf': 1, 'min_samples_split': 2, 'min_weight_fraction_leaf': 0.0, 'presort': False, 'random_state': None, 'splitter': 'best'}	{'class_weight': None, 'criterion': 'gini', 'max_depth': None, 'max_features': None, 'max_leaf_nodes': None, 'min_impurity_decrease': 0.0, 'min_impurity_split': None, 'min_samples_leaf': 1, 'min_samples_split': 2, 'min_weight_fraction_leaf': 0.0, 'presort': False, 'random_state': None, 'splitter': 'best'}	{'class_weight': None, 'criterion': 'gini', 'max_depth': None, 'max_features': None, 'max_leaf_nodes': None, 'min_impurity_decrease': 0.0, 'min_impurity_split': None, 'min_samples_leaf': 1, 'min_samples_split': 2, 'min_weight_fraction_leaf': 0.0, 'presort': False, 'random_state': None, 'splitter': 'best'}	{'class_weight': None, 'criterion': 'gini', 'max_depth': 3, 'max_features': None, 'max_leaf_nodes': None, 'min_impurity_decrease': 0.0, 'min_impurity_split': None, 'min_samples_leaf': 1, 'min_samples_split': 2, 'min_weight_fraction_leaf': 0.0, 'presort': False, 'random_state': None, 'splitter': 'best'}	{'class_weight': None, 'criterion': 'gini', 'max_depth': None, 'max_features': None, 'max_leaf_nodes': None, 'min_impurity_decrease': 0.0, 'min_impurity_split': None, 'min_samples_leaf': 1, 'min_samples_split': 2, 'min_weight_fraction_leaf': 0.0, 'presort': False, 'random_state': None, 'splitter': 'best'}	{'proportion': 0.1, 'n_neighbors': 7, 'ensemble': [QuadraticDiscriminantAnalysis(priors=None, reg_param=0.0, store_covariance=False, tol=0.0001), DecisionTreeClassifier(class_weight=None, criterion='gini', max_depth=None, max_features=None, max_leaf_nodes=None, min_impurity_decrease=0.0, min_impurity_split=None, min_samples_leaf=1, min_samples_split=2, min_weight_fraction_leaf=0.0, presort=False,…	{'proportion': 0.1, 'n_neighbors': 5, 'ensemble': [QuadraticDiscriminantAnalysis(priors=None, reg_param=0.0, store_covariance=False, tol=0.0001), DecisionTreeClassifier(class_weight=None, criterion='gini', max_depth=None, max_features=None, max_leaf_nodes=None, min_impurity_decrease=0.0, min_impurity_split=None, min_samples_leaf=1, min_samples_split=2, min_weight_fraction_leaf=0.0, presort=False,…	{'proportion': 0.25, 'n_neighbors': 7, 'ensemble': [QuadraticDiscriminantAnalysis(priors=None, reg_param=0.0, store_covariance=False, tol=0.0001), DecisionTreeClassifier(class_weight=None, criterion='gini', max_depth=None, max_features=None, max_leaf_nodes=None, min_impurity_decrease=0.0, min_impurity_split=None, min_samples_leaf=1, min_samples_split=2, min_weight_fraction_leaf=0.0, presort=False…	{'proportion': 0.25, 'n_neighbors': 7, 'ensemble': [QuadraticDiscriminantAnalysis(priors=None, reg_param=0.0, store_covariance=False, tol=0.0001), DecisionTreeClassifier(class_weight=None, criterion='gini', max_depth=None, max_features=None, max_leaf_nodes=None, min_impurity_decrease=0.0, min_impurity_split=None, min_samples_leaf=1, min_samples_split=2, min_weight_fraction_leaf=0.0, presort=False…	{'proportion': 0.5, 'n_neighbors': 5, 'ensemble': [QuadraticDiscriminantAnalysis(priors=None, reg_param=0.0, store_covariance=False, tol=0.0001), DecisionTreeClassifier(class_weight=None, criterion='gini', max_depth=None, max_features=None, max_leaf_nodes=None, min_impurity_decrease=0.0, min_impurity_split=None, min_samples_leaf=1, min_samples_split=2, min_weight_fraction_leaf=0.0, presort=False,…	{'proportion': 2.0, 'n_neighbors': 3, 'ensemble': [QuadraticDiscriminantAnalysis(priors=None, reg_param=0.0, store_covariance=False, tol=0.0001), DecisionTreeClassifier(class_weight=None, criterion='gini', max_depth=None, max_features=None, max_leaf_nodes=None, min_impurity_decrease=0.0, min_impurity_split=None, min_samples_leaf=1, min_samples_split=2, min_weight_fraction_leaf=0.0, presort=False,…
DTS1	DecisionTreeClassifier	SMOBD	0.665948	0.216969	0.71097	0.49635	0.425532	0.660533	0.0728741	158	13	3.05128	['Clus', 'DB', 'Ex', 'NR']	{'class_weight': None, 'criterion': 'gini', 'max_depth': None, 'max_features': None, 'max_leaf_nodes': None, 'min_impurity_decrease': 0.0, 'min_impurity_split': None, 'min_samples_leaf': 1, 'min_samples_split': 2, 'min_weight_fraction_leaf': 0.0, 'presort': False, 'random_state': None, 'splitter': 'best'}	{'class_weight': None, 'criterion': 'entropy', 'max_depth': 5, 'max_features': None, 'max_leaf_nodes': None, 'min_impurity_decrease': 0.0, 'min_impurity_split': None, 'min_samples_leaf': 1, 'min_samples_split': 2, 'min_weight_fraction_leaf': 0.0, 'presort': False, 'random_state': None, 'splitter': 'best'}	{'class_weight': None, 'criterion': 'gini', 'max_depth': None, 'max_features': None, 'max_leaf_nodes': None, 'min_impurity_decrease': 0.0, 'min_impurity_split': None, 'min_samples_leaf': 1, 'min_samples_split': 2, 'min_weight_fraction_leaf': 0.0, 'presort': False, 'random_state': None, 'splitter': 'best'}	{'class_weight': None, 'criterion': 'gini', 'max_depth': None, 'max_features': None, 'max_leaf_nodes': None, 'min_impurity_decrease': 0.0, 'min_impurity_split': None, 'min_samples_leaf': 1, 'min_samples_split': 2, 'min_weight_fraction_leaf': 0.0, 'presort': False, 'random_state': None, 'splitter': 'best'}	{'class_weight': None, 'criterion': 'entropy', 'max_depth': 5, 'max_features': None, 'max_leaf_nodes': None, 'min_impurity_decrease': 0.0, 'min_impurity_split': None, 'min_samples_leaf': 1, 'min_samples_split': 2, 'min_weight_fraction_leaf': 0.0, 'presort': False, 'random_state': None, 'splitter': 'best'}	{'class_weight': None, 'criterion': 'entropy', 'max_depth': None, 'max_features': None, 'max_leaf_nodes': None, 'min_impurity_decrease': 0.0, 'min_impurity_split': None, 'min_samples_leaf': 1, 'min_samples_split': 2, 'min_weight_fraction_leaf': 0.0, 'presort': False, 'random_state': None, 'splitter': 'best'}	{'proportion': 1.0, 'eta1': 0.5, 't': 1.5, 'min_samples': 5, 'max_eps': 0.5}	{'proportion': 0.1, 'eta1': 0.5, 't': 1.5, 'min_samples': 5, 'max_eps': 2.0}	{'proportion': 1.0, 'eta1': 0.5, 't': 1.5, 'min_samples': 5, 'max_eps': 0.5}	{'proportion': 1.0, 'eta1': 0.5, 't': 1.5, 'min_samples': 5, 'max_eps': 0.5}	{'proportion': 0.1, 'eta1': 0.5, 't': 1.5, 'min_samples': 5, 'max_eps': 2.0}	{'proportion': 1.5, 'eta1': 0.9, 't': 1.5, 'min_samples': 5, 'max_eps': 0.1}
DTS1	DecisionTreeClassifier	SMOTE	0.646017	0.218353	0.71519	0.464396	0.425532	0.637027	0.00907665	158	13	3.05128	['SO', 'Ex']	{'class_weight': None, 'criterion': 'gini', 'max_depth': 5, 'max_features': None, 'max_leaf_nodes': None, 'min_impurity_decrease': 0.0, 'min_impurity_split': None, 'min_samples_leaf': 1, 'min_samples_split': 2, 'min_weight_fraction_leaf': 0.0, 'presort': False, 'random_state': None, 'splitter': 'best'}	{'class_weight': None, 'criterion': 'gini', 'max_depth': None, 'max_features': None, 'max_leaf_nodes': None, 'min_impurity_decrease': 0.0, 'min_impurity_split': None, 'min_samples_leaf': 1, 'min_samples_split': 2, 'min_weight_fraction_leaf': 0.0, 'presort': False, 'random_state': None, 'splitter': 'best'}	{'class_weight': None, 'criterion': 'entropy', 'max_depth': 5, 'max_features': None, 'max_leaf_nodes': None, 'min_impurity_decrease': 0.0, 'min_impurity_split': None, 'min_samples_leaf': 1, 'min_samples_split': 2, 'min_weight_fraction_leaf': 0.0, 'presort': False, 'random_state': None, 'splitter': 'best'}	{'class_weight': None, 'criterion': 'entropy', 'max_depth': 5, 'max_features': None, 'max_leaf_nodes': None, 'min_impurity_decrease': 0.0, 'min_impurity_split': None, 'min_samples_leaf': 1, 'min_samples_split': 2, 'min_weight_fraction_leaf': 0.0, 'presort': False, 'random_state': None, 'splitter': 'best'}	{'class_weight': None, 'criterion': 'gini', 'max_depth': 5, 'max_features': None, 'max_leaf_nodes': None, 'min_impurity_decrease': 0.0, 'min_impurity_split': None, 'min_samples_leaf': 1, 'min_samples_split': 2, 'min_weight_fraction_leaf': 0.0, 'presort': False, 'random_state': None, 'splitter': 'best'}	{'class_weight': None, 'criterion': 'entropy', 'max_depth': None, 'max_features': None, 'max_leaf_nodes': None, 'min_impurity_decrease': 0.0, 'min_impurity_split': None, 'min_samples_leaf': 1, 'min_samples_split': 2, 'min_weight_fraction_leaf': 0.0, 'presort': False, 'random_state': None, 'splitter': 'best'}	{'proportion': 1.0, 'n_neighbors': 5}	{'proportion': 0.75, 'n_neighbors': 5}	{'proportion': 1.0, 'n_neighbors': 5}	{'proportion': 1.0, 'n_neighbors': 5}	{'proportion': 0.1, 'n_neighbors': 5}	{'proportion': 1.0, 'n_neighbors': 3}
DTS1	DecisionTreeClassifier	SMOTE_Cosine	0.661076	0.209621	0.7173	0.47138	0.446809	0.643384	0.104183	158	13	3.05128	['Ex']	{'class_weight': None, 'criterion': 'entropy', 'max_depth': 5, 'max_features': None, 'max_leaf_nodes': None, 'min_impurity_decrease': 0.0, 'min_impurity_split': None, 'min_samples_leaf': 1, 'min_samples_split': 2, 'min_weight_fraction_leaf': 0.0, 'presort': False, 'random_state': None, 'splitter': 'best'}	{'class_weight': None, 'criterion': 'entropy', 'max_depth': 5, 'max_features': None, 'max_leaf_nodes': None, 'min_impurity_decrease': 0.0, 'min_impurity_split': None, 'min_samples_leaf': 1, 'min_samples_split': 2, 'min_weight_fraction_leaf': 0.0, 'presort': False, 'random_state': None, 'splitter': 'best'}	{'class_weight': None, 'criterion': 'gini', 'max_depth': 5, 'max_features': None, 'max_leaf_nodes': None, 'min_impurity_decrease': 0.0, 'min_impurity_split': None, 'min_samples_leaf': 1, 'min_samples_split': 2, 'min_weight_fraction_leaf': 0.0, 'presort': False, 'random_state': None, 'splitter': 'best'}	{'class_weight': None, 'criterion': 'gini', 'max_depth': 5, 'max_features': None, 'max_leaf_nodes': None, 'min_impurity_decrease': 0.0, 'min_impurity_split': None, 'min_samples_leaf': 1, 'min_samples_split': 2, 'min_weight_fraction_leaf': 0.0, 'presort': False, 'random_state': None, 'splitter': 'best'}	{'class_weight': None, 'criterion': 'gini', 'max_depth': None, 'max_features': None, 'max_leaf_nodes': None, 'min_impurity_decrease': 0.0, 'min_impurity_split': None, 'min_samples_leaf': 1, 'min_samples_split': 2, 'min_weight_fraction_leaf': 0.0, 'presort': False, 'random_state': None, 'splitter': 'best'}	{'class_weight': None, 'criterion': 'entropy', 'max_depth': None, 'max_features': None, 'max_leaf_nodes': None, 'min_impurity_decrease': 0.0, 'min_impurity_split': None, 'min_samples_leaf': 1, 'min_samples_split': 2, 'min_weight_fraction_leaf': 0.0, 'presort': False, 'random_state': None, 'splitter': 'best'}	{'proportion': 0.1, 'n_neighbors': 5}	{'proportion': 0.1, 'n_neighbors': 3}	{'proportion': 1.5, 'n_neighbors': 7}	{'proportion': 1.5, 'n_neighbors': 7}	{'proportion': 1.0, 'n_neighbors': 5}	{'proportion': 1.5, 'n_neighbors': 7}
DTS1	DecisionTreeClassifier	SMOTE_D	0.658754	0.218327	0.719409	0.490683	0.446809	0.660986	0.0339911	158	13	3.05128	['Ex']	{'class_weight': None, 'criterion': 'entropy', 'max_depth': 5, 'max_features': None, 'max_leaf_nodes': None, 'min_impurity_decrease': 0.0, 'min_impurity_split': None, 'min_samples_leaf': 1, 'min_samples_split': 2, 'min_weight_fraction_leaf': 0.0, 'presort': False, 'random_state': None, 'splitter': 'best'}	{'class_weight': None, 'criterion': 'gini', 'max_depth': 5, 'max_features': None, 'max_leaf_nodes': None, 'min_impurity_decrease': 0.0, 'min_impurity_split': None, 'min_samples_leaf': 1, 'min_samples_split': 2, 'min_weight_fraction_leaf': 0.0, 'presort': False, 'random_state': None, 'splitter': 'best'}	{'class_weight': None, 'criterion': 'gini', 'max_depth': 5, 'max_features': None, 'max_leaf_nodes': None, 'min_impurity_decrease': 0.0, 'min_impurity_split': None, 'min_samples_leaf': 1, 'min_samples_split': 2, 'min_weight_fraction_leaf': 0.0, 'presort': False, 'random_state': None, 'splitter': 'best'}	{'class_weight': None, 'criterion': 'gini', 'max_depth': 5, 'max_features': None, 'max_leaf_nodes': None, 'min_impurity_decrease': 0.0, 'min_impurity_split': None, 'min_samples_leaf': 1, 'min_samples_split': 2, 'min_weight_fraction_leaf': 0.0, 'presort': False, 'random_state': None, 'splitter': 'best'}	{'class_weight': None, 'criterion': 'gini', 'max_depth': 5, 'max_features': None, 'max_leaf_nodes': None, 'min_impurity_decrease': 0.0, 'min_impurity_split': None, 'min_samples_leaf': 1, 'min_samples_split': 2, 'min_weight_fraction_leaf': 0.0, 'presort': False, 'random_state': None, 'splitter': 'best'}	{'class_weight': None, 'criterion': 'entropy', 'max_depth': None, 'max_features': None, 'max_leaf_nodes': None, 'min_impurity_decrease': 0.0, 'min_impurity_split': None, 'min_samples_leaf': 1, 'min_samples_split': 2, 'min_weight_fraction_leaf': 0.0, 'presort': False, 'random_state': None, 'splitter': 'best'}	{'proportion': 0.5, 'k': 7}	{'proportion': 0.1, 'k': 3}	{'proportion': 2.0, 'k': 5}	{'proportion': 2.0, 'k': 5}	{'proportion': 0.1, 'k': 5}	{'proportion': 1.5, 'k': 7}
DTS1	DecisionTreeClassifier	SMOTE_ENN	0.674196	0.240247	0.71308	0.5	0.425532	0.669033	0.153437	158	13	3.05128	['SO', 'NR', 'CM']	{'class_weight': None, 'criterion': 'entropy', 'max_depth': 5, 'max_features': None, 'max_leaf_nodes': None, 'min_impurity_decrease': 0.0, 'min_impurity_split': None, 'min_samples_leaf': 1, 'min_samples_split': 2, 'min_weight_fraction_leaf': 0.0, 'presort': False, 'random_state': None, 'splitter': 'best'}	{'class_weight': None, 'criterion': 'entropy', 'max_depth': None, 'max_features': None, 'max_leaf_nodes': None, 'min_impurity_decrease': 0.0, 'min_impurity_split': None, 'min_samples_leaf': 1, 'min_samples_split': 2, 'min_weight_fraction_leaf': 0.0, 'presort': False, 'random_state': None, 'splitter': 'best'}	{'class_weight': None, 'criterion': 'gini', 'max_depth': None, 'max_features': None, 'max_leaf_nodes': None, 'min_impurity_decrease': 0.0, 'min_impurity_split': None, 'min_samples_leaf': 1, 'min_samples_split': 2, 'min_weight_fraction_leaf': 0.0, 'presort': False, 'random_state': None, 'splitter': 'best'}	{'class_weight': None, 'criterion': 'gini', 'max_depth': None, 'max_features': None, 'max_leaf_nodes': None, 'min_impurity_decrease': 0.0, 'min_impurity_split': None, 'min_samples_leaf': 1, 'min_samples_split': 2, 'min_weight_fraction_leaf': 0.0, 'presort': False, 'random_state': None, 'splitter': 'best'}	{'class_weight': None, 'criterion': 'gini', 'max_depth': None, 'max_features': None, 'max_leaf_nodes': None, 'min_impurity_decrease': 0.0, 'min_impurity_split': None, 'min_samples_leaf': 1, 'min_samples_split': 2, 'min_weight_fraction_leaf': 0.0, 'presort': False, 'random_state': None, 'splitter': 'best'}	{'class_weight': None, 'criterion': 'gini', 'max_depth': 5, 'max_features': None, 'max_leaf_nodes': None, 'min_impurity_decrease': 0.0, 'min_impurity_split': None, 'min_samples_leaf': 1, 'min_samples_split': 2, 'min_weight_fraction_leaf': 0.0, 'presort': False, 'random_state': None, 'splitter': 'best'}	{'proportion': 1.5, 'n_neighbors': 5}	{'proportion': 0.1, 'n_neighbors': 7}	{'proportion': 1.5, 'n_neighbors': 5}	{'proportion': 1.5, 'n_neighbors': 5}	{'proportion': 1.0, 'n_neighbors': 7}	{'proportion': 0.25, 'n_neighbors': 3}
DTS1	DecisionTreeClassifier	SMOTE_FRST_2T	0.657581	0.255522	0.71097	0.489796	0.43617	0.659082	0.252772	158	13	3.05128	['CM', 'NR', 'SO', 'A']	{'class_weight': None, 'criterion': 'gini', 'max_depth': 3, 'max_features': None, 'max_leaf_nodes': None, 'min_impurity_decrease': 0.0, 'min_impurity_split': None, 'min_samples_leaf': 1, 'min_samples_split': 2, 'min_weight_fraction_leaf': 0.0, 'presort': False, 'random_state': None, 'splitter': 'best'}	{'class_weight': None, 'criterion': 'gini', 'max_depth': None, 'max_features': None, 'max_leaf_nodes': None, 'min_impurity_decrease': 0.0, 'min_impurity_split': None, 'min_samples_leaf': 1, 'min_samples_split': 2, 'min_weight_fraction_leaf': 0.0, 'presort': False, 'random_state': None, 'splitter': 'best'}	{'class_weight': None, 'criterion': 'gini', 'max_depth': 5, 'max_features': None, 'max_leaf_nodes': None, 'min_impurity_decrease': 0.0, 'min_impurity_split': None, 'min_samples_leaf': 1, 'min_samples_split': 2, 'min_weight_fraction_leaf': 0.0, 'presort': False, 'random_state': None, 'splitter': 'best'}	{'class_weight': None, 'criterion': 'gini', 'max_depth': 5, 'max_features': None, 'max_leaf_nodes': None, 'min_impurity_decrease': 0.0, 'min_impurity_split': None, 'min_samples_leaf': 1, 'min_samples_split': 2, 'min_weight_fraction_leaf': 0.0, 'presort': False, 'random_state': None, 'splitter': 'best'}	{'class_weight': None, 'criterion': 'entropy', 'max_depth': None, 'max_features': None, 'max_leaf_nodes': None, 'min_impurity_decrease': 0.0, 'min_impurity_split': None, 'min_samples_leaf': 1, 'min_samples_split': 2, 'min_weight_fraction_leaf': 0.0, 'presort': False, 'random_state': None, 'splitter': 'best'}	{'class_weight': None, 'criterion': 'gini', 'max_depth': None, 'max_features': None, 'max_leaf_nodes': None, 'min_impurity_decrease': 0.0, 'min_impurity_split': None, 'min_samples_leaf': 1, 'min_samples_split': 2, 'min_weight_fraction_leaf': 0.0, 'presort': False, 'random_state': None, 'splitter': 'best'}	{'n_neighbors': 7, 'gamma_S': 0.8, 'gamma_M': 0.03}	{'n_neighbors': 3, 'gamma_S': 1.0, 'gamma_M': 0.1}	{'n_neighbors': 5, 'gamma_S': 0.8, 'gamma_M': 0.05}	{'n_neighbors': 5, 'gamma_S': 0.8, 'gamma_M': 0.05}	{'n_neighbors': 7, 'gamma_S': 0.8, 'gamma_M': 0.1}	{'n_neighbors': 7, 'gamma_S': 1.0, 'gamma_M': 0.03}
DTS1	DecisionTreeClassifier	SMOTE_IPF	0.662441	0.213318	0.708861	0.482315	0.425532	0.65372	0.798775	158	13	3.05128	['CM', 'Clas']	{'class_weight': None, 'criterion': 'gini', 'max_depth': 5, 'max_features': None, 'max_leaf_nodes': None, 'min_impurity_decrease': 0.0, 'min_impurity_split': None, 'min_samples_leaf': 1, 'min_samples_split': 2, 'min_weight_fraction_leaf': 0.0, 'presort': False, 'random_state': None, 'splitter': 'best'}	{'class_weight': None, 'criterion': 'gini', 'max_depth': None, 'max_features': None, 'max_leaf_nodes': None, 'min_impurity_decrease': 0.0, 'min_impurity_split': None, 'min_samples_leaf': 1, 'min_samples_split': 2, 'min_weight_fraction_leaf': 0.0, 'presort': False, 'random_state': None, 'splitter': 'best'}	{'class_weight': None, 'criterion': 'gini', 'max_depth': 5, 'max_features': None, 'max_leaf_nodes': None, 'min_impurity_decrease': 0.0, 'min_impurity_split': None, 'min_samples_leaf': 1, 'min_samples_split': 2, 'min_weight_fraction_leaf': 0.0, 'presort': False, 'random_state': None, 'splitter': 'best'}	{'class_weight': None, 'criterion': 'gini', 'max_depth': 5, 'max_features': None, 'max_leaf_nodes': None, 'min_impurity_decrease': 0.0, 'min_impurity_split': None, 'min_samples_leaf': 1, 'min_samples_split': 2, 'min_weight_fraction_leaf': 0.0, 'presort': False, 'random_state': None, 'splitter': 'best'}	{'class_weight': None, 'criterion': 'gini', 'max_depth': 5, 'max_features': None, 'max_leaf_nodes': None, 'min_impurity_decrease': 0.0, 'min_impurity_split': None, 'min_samples_leaf': 1, 'min_samples_split': 2, 'min_weight_fraction_leaf': 0.0, 'presort': False, 'random_state': None, 'splitter': 'best'}	{'class_weight': None, 'criterion': 'entropy', 'max_depth': None, 'max_features': None, 'max_leaf_nodes': None, 'min_impurity_decrease': 0.0, 'min_impurity_split': None, 'min_samples_leaf': 1, 'min_samples_split': 2, 'min_weight_fraction_leaf': 0.0, 'presort': False, 'random_state': None, 'splitter': 'best'}	{'proportion': 0.75, 'n_neighbors': 3, 'n_folds': 9, 'k': 3, 'p': 0.01, 'voting': 'consensus', 'classifier': DecisionTreeClassifier(class_weight=None, criterion='gini', max_depth=None, max_features=None, max_leaf_nodes=None, min_impurity_decrease=0.0, min_impurity_split=None, min_samples_leaf=1, min_samples_split=2, min_weight_fraction_leaf=0.0, presort=False, random_state=2, splitter='best')}	{'proportion': 0.75, 'n_neighbors': 3, 'n_folds': 9, 'k': 3, 'p': 0.01, 'voting': 'consensus', 'classifier': DecisionTreeClassifier(class_weight=None, criterion='gini', max_depth=None, max_features=None, max_leaf_nodes=None, min_impurity_decrease=0.0, min_impurity_split=None, min_samples_leaf=1, min_samples_split=2, min_weight_fraction_leaf=0.0, presort=False, random_state=2, splitter='best')}	{'proportion': 1.5, 'n_neighbors': 3, 'n_folds': 9, 'k': 3, 'p': 0.01, 'voting': 'consensus', 'classifier': DecisionTreeClassifier(class_weight=None, criterion='gini', max_depth=None, max_features=None, max_leaf_nodes=None, min_impurity_decrease=0.0, min_impurity_split=None, min_samples_leaf=1, min_samples_split=2, min_weight_fraction_leaf=0.0, presort=False, random_state=2, splitter='best')}	{'proportion': 1.5, 'n_neighbors': 3, 'n_folds': 9, 'k': 3, 'p': 0.01, 'voting': 'consensus', 'classifier': DecisionTreeClassifier(class_weight=None, criterion='gini', max_depth=None, max_features=None, max_leaf_nodes=None, min_impurity_decrease=0.0, min_impurity_split=None, min_samples_leaf=1, min_samples_split=2, min_weight_fraction_leaf=0.0, presort=False, random_state=2, splitter='best')}	{'proportion': 0.75, 'n_neighbors': 3, 'n_folds': 9, 'k': 3, 'p': 0.01, 'voting': 'consensus', 'classifier': DecisionTreeClassifier(class_weight=None, criterion='gini', max_depth=None, max_features=None, max_leaf_nodes=None, min_impurity_decrease=0.0, min_impurity_split=None, min_samples_leaf=1, min_samples_split=2, min_weight_fraction_leaf=0.0, presort=False, random_state=2, splitter='best')}	{'proportion': 1.0, 'n_neighbors': 5, 'n_folds': 9, 'k': 3, 'p': 0.01, 'voting': 'majority', 'classifier': DecisionTreeClassifier(class_weight=None, criterion='gini', max_depth=None, max_features=None, max_leaf_nodes=None, min_impurity_decrease=0.0, min_impurity_split=None, min_samples_leaf=1, min_samples_split=2, min_weight_fraction_leaf=0.0, presort=False, random_state=2, splitter='best')}
DTS1	DecisionTreeClassifier	SMOTE_OUT	0.658958	0.213907	0.723629	0.482213	0.446809	0.646651	0.024961	158	13	3.05128	['Ex']	{'class_weight': None, 'criterion': 'entropy', 'max_depth': 5, 'max_features': None, 'max_leaf_nodes': None, 'min_impurity_decrease': 0.0, 'min_impurity_split': None, 'min_samples_leaf': 1, 'min_samples_split': 2, 'min_weight_fraction_leaf': 0.0, 'presort': False, 'random_state': None, 'splitter': 'best'}	{'class_weight': None, 'criterion': 'gini', 'max_depth': None, 'max_features': None, 'max_leaf_nodes': None, 'min_impurity_decrease': 0.0, 'min_impurity_split': None, 'min_samples_leaf': 1, 'min_samples_split': 2, 'min_weight_fraction_leaf': 0.0, 'presort': False, 'random_state': None, 'splitter': 'best'}	{'class_weight': None, 'criterion': 'gini', 'max_depth': 5, 'max_features': None, 'max_leaf_nodes': None, 'min_impurity_decrease': 0.0, 'min_impurity_split': None, 'min_samples_leaf': 1, 'min_samples_split': 2, 'min_weight_fraction_leaf': 0.0, 'presort': False, 'random_state': None, 'splitter': 'best'}	{'class_weight': None, 'criterion': 'gini', 'max_depth': None, 'max_features': None, 'max_leaf_nodes': None, 'min_impurity_decrease': 0.0, 'min_impurity_split': None, 'min_samples_leaf': 1, 'min_samples_split': 2, 'min_weight_fraction_leaf': 0.0, 'presort': False, 'random_state': None, 'splitter': 'best'}	{'class_weight': None, 'criterion': 'gini', 'max_depth': None, 'max_features': None, 'max_leaf_nodes': None, 'min_impurity_decrease': 0.0, 'min_impurity_split': None, 'min_samples_leaf': 1, 'min_samples_split': 2, 'min_weight_fraction_leaf': 0.0, 'presort': False, 'random_state': None, 'splitter': 'best'}	{'class_weight': None, 'criterion': 'entropy', 'max_depth': None, 'max_features': None, 'max_leaf_nodes': None, 'min_impurity_decrease': 0.0, 'min_impurity_split': None, 'min_samples_leaf': 1, 'min_samples_split': 2, 'min_weight_fraction_leaf': 0.0, 'presort': False, 'random_state': None, 'splitter': 'best'}	{'proportion': 0.75, 'n_neighbors': 7}	{'proportion': 0.75, 'n_neighbors': 5}	{'proportion': 1.5, 'n_neighbors': 5}	{'proportion': 0.75, 'n_neighbors': 5}	{'proportion': 0.75, 'n_neighbors': 5}	{'proportion': 1.5, 'n_neighbors': 7}
DTS1	DecisionTreeClassifier	SMOTE_RSB	0.650925	0.218786	0.719409	0.420168	0.425532	0.585115	0.0643824	158	13	3.05128	['Ex', 'SO']	{'class_weight': None, 'criterion': 'gini', 'max_depth': 5, 'max_features': None, 'max_leaf_nodes': None, 'min_impurity_decrease': 0.0, 'min_impurity_split': None, 'min_samples_leaf': 1, 'min_samples_split': 2, 'min_weight_fraction_leaf': 0.0, 'presort': False, 'random_state': None, 'splitter': 'best'}	{'class_weight': None, 'criterion': 'gini', 'max_depth': 3, 'max_features': None, 'max_leaf_nodes': None, 'min_impurity_decrease': 0.0, 'min_impurity_split': None, 'min_samples_leaf': 1, 'min_samples_split': 2, 'min_weight_fraction_leaf': 0.0, 'presort': False, 'random_state': None, 'splitter': 'best'}	{'class_weight': None, 'criterion': 'gini', 'max_depth': 5, 'max_features': None, 'max_leaf_nodes': None, 'min_impurity_decrease': 0.0, 'min_impurity_split': None, 'min_samples_leaf': 1, 'min_samples_split': 2, 'min_weight_fraction_leaf': 0.0, 'presort': False, 'random_state': None, 'splitter': 'best'}	{'class_weight': None, 'criterion': 'gini', 'max_depth': 5, 'max_features': None, 'max_leaf_nodes': None, 'min_impurity_decrease': 0.0, 'min_impurity_split': None, 'min_samples_leaf': 1, 'min_samples_split': 2, 'min_weight_fraction_leaf': 0.0, 'presort': False, 'random_state': None, 'splitter': 'best'}	{'class_weight': None, 'criterion': 'gini', 'max_depth': 5, 'max_features': None, 'max_leaf_nodes': None, 'min_impurity_decrease': 0.0, 'min_impurity_split': None, 'min_samples_leaf': 1, 'min_samples_split': 2, 'min_weight_fraction_leaf': 0.0, 'presort': False, 'random_state': None, 'splitter': 'best'}	{'class_weight': None, 'criterion': 'gini', 'max_depth': None, 'max_features': None, 'max_leaf_nodes': None, 'min_impurity_decrease': 0.0, 'min_impurity_split': None, 'min_samples_leaf': 1, 'min_samples_split': 2, 'min_weight_fraction_leaf': 0.0, 'presort': False, 'random_state': None, 'splitter': 'best'}	{'proportion': 0.5, 'n_neighbors': 7}	{'proportion': 0.5, 'n_neighbors': 7}	{'proportion': 0.5, 'n_neighbors': 7}	{'proportion': 0.5, 'n_neighbors': 7}	{'proportion': 0.5, 'n_neighbors': 7}	{'proportion': 1.5, 'n_neighbors': 3}
DTS1	DecisionTreeClassifier	SMOTE_TomekLinks	0.649716	0.228084	0.706751	0.468843	0.43617	0.639166	0.0535257	158	13	3.05128	['SO', 'NR', 'CM']	{'class_weight': None, 'criterion': 'gini', 'max_depth': 3, 'max_features': None, 'max_leaf_nodes': None, 'min_impurity_decrease': 0.0, 'min_impurity_split': None, 'min_samples_leaf': 1, 'min_samples_split': 2, 'min_weight_fraction_leaf': 0.0, 'presort': False, 'random_state': None, 'splitter': 'best'}	{'class_weight': None, 'criterion': 'entropy', 'max_depth': None, 'max_features': None, 'max_leaf_nodes': None, 'min_impurity_decrease': 0.0, 'min_impurity_split': None, 'min_samples_leaf': 1, 'min_samples_split': 2, 'min_weight_fraction_leaf': 0.0, 'presort': False, 'random_state': None, 'splitter': 'best'}	{'class_weight': None, 'criterion': 'gini', 'max_depth': 5, 'max_features': None, 'max_leaf_nodes': None, 'min_impurity_decrease': 0.0, 'min_impurity_split': None, 'min_samples_leaf': 1, 'min_samples_split': 2, 'min_weight_fraction_leaf': 0.0, 'presort': False, 'random_state': None, 'splitter': 'best'}	{'class_weight': None, 'criterion': 'gini', 'max_depth': 5, 'max_features': None, 'max_leaf_nodes': None, 'min_impurity_decrease': 0.0, 'min_impurity_split': None, 'min_samples_leaf': 1, 'min_samples_split': 2, 'min_weight_fraction_leaf': 0.0, 'presort': False, 'random_state': None, 'splitter': 'best'}	{'class_weight': None, 'criterion': 'entropy', 'max_depth': 5, 'max_features': None, 'max_leaf_nodes': None, 'min_impurity_decrease': 0.0, 'min_impurity_split': None, 'min_samples_leaf': 1, 'min_samples_split': 2, 'min_weight_fraction_leaf': 0.0, 'presort': False, 'random_state': None, 'splitter': 'best'}	{'class_weight': None, 'criterion': 'entropy', 'max_depth': None, 'max_features': None, 'max_leaf_nodes': None, 'min_impurity_decrease': 0.0, 'min_impurity_split': None, 'min_samples_leaf': 1, 'min_samples_split': 2, 'min_weight_fraction_leaf': 0.0, 'presort': False, 'random_state': None, 'splitter': 'best'}	{'proportion': 0.25, 'n_neighbors': 5}	{'proportion': 0.5, 'n_neighbors': 5}	{'proportion': 2.0, 'n_neighbors': 5}	{'proportion': 2.0, 'n_neighbors': 5}	{'proportion': 0.5, 'n_neighbors': 5}	{'proportion': 1.5, 'n_neighbors': 7}
DTS1	DecisionTreeClassifier	SN_SMOTE	0.65138	0.209878	0.696203	0.463492	0.404255	0.636764	0.058997	158	13	3.05128	['Ex', 'SO']	{'class_weight': None, 'criterion': 'entropy', 'max_depth': 5, 'max_features': None, 'max_leaf_nodes': None, 'min_impurity_decrease': 0.0, 'min_impurity_split': None, 'min_samples_leaf': 1, 'min_samples_split': 2, 'min_weight_fraction_leaf': 0.0, 'presort': False, 'random_state': None, 'splitter': 'best'}	{'class_weight': None, 'criterion': 'entropy', 'max_depth': 3, 'max_features': None, 'max_leaf_nodes': None, 'min_impurity_decrease': 0.0, 'min_impurity_split': None, 'min_samples_leaf': 1, 'min_samples_split': 2, 'min_weight_fraction_leaf': 0.0, 'presort': False, 'random_state': None, 'splitter': 'best'}	{'class_weight': None, 'criterion': 'gini', 'max_depth': 5, 'max_features': None, 'max_leaf_nodes': None, 'min_impurity_decrease': 0.0, 'min_impurity_split': None, 'min_samples_leaf': 1, 'min_samples_split': 2, 'min_weight_fraction_leaf': 0.0, 'presort': False, 'random_state': None, 'splitter': 'best'}	{'class_weight': None, 'criterion': 'gini', 'max_depth': 5, 'max_features': None, 'max_leaf_nodes': None, 'min_impurity_decrease': 0.0, 'min_impurity_split': None, 'min_samples_leaf': 1, 'min_samples_split': 2, 'min_weight_fraction_leaf': 0.0, 'presort': False, 'random_state': None, 'splitter': 'best'}	{'class_weight': None, 'criterion': 'gini', 'max_depth': 5, 'max_features': None, 'max_leaf_nodes': None, 'min_impurity_decrease': 0.0, 'min_impurity_split': None, 'min_samples_leaf': 1, 'min_samples_split': 2, 'min_weight_fraction_leaf': 0.0, 'presort': False, 'random_state': None, 'splitter': 'best'}	{'class_weight': None, 'criterion': 'entropy', 'max_depth': None, 'max_features': None, 'max_leaf_nodes': None, 'min_impurity_decrease': 0.0, 'min_impurity_split': None, 'min_samples_leaf': 1, 'min_samples_split': 2, 'min_weight_fraction_leaf': 0.0, 'presort': False, 'random_state': None, 'splitter': 'best'}	{'proportion': 0.1, 'n_neighbors': 7}	{'proportion': 0.1, 'n_neighbors': 7}	{'proportion': 1.5, 'n_neighbors': 3}	{'proportion': 1.5, 'n_neighbors': 3}	{'proportion': 0.5, 'n_neighbors': 3}	{'proportion': 2.0, 'n_neighbors': 3}
DTS1	DecisionTreeClassifier	SOI_CJ	0.666858	0.212594	0.721519	0.46595	0.43617	0.636087	0.152969	158	13	3.05128	['Ex', 'Clus', 'SCmp']	{'class_weight': None, 'criterion': 'gini', 'max_depth': 5, 'max_features': None, 'max_leaf_nodes': None, 'min_impurity_decrease': 0.0, 'min_impurity_split': None, 'min_samples_leaf': 1, 'min_samples_split': 2, 'min_weight_fraction_leaf': 0.0, 'presort': False, 'random_state': None, 'splitter': 'best'}	{'class_weight': None, 'criterion': 'gini', 'max_depth': 3, 'max_features': None, 'max_leaf_nodes': None, 'min_impurity_decrease': 0.0, 'min_impurity_split': None, 'min_samples_leaf': 1, 'min_samples_split': 2, 'min_weight_fraction_leaf': 0.0, 'presort': False, 'random_state': None, 'splitter': 'best'}	{'class_weight': None, 'criterion': 'entropy', 'max_depth': None, 'max_features': None, 'max_leaf_nodes': None, 'min_impurity_decrease': 0.0, 'min_impurity_split': None, 'min_samples_leaf': 1, 'min_samples_split': 2, 'min_weight_fraction_leaf': 0.0, 'presort': False, 'random_state': None, 'splitter': 'best'}	{'class_weight': None, 'criterion': 'entropy', 'max_depth': None, 'max_features': None, 'max_leaf_nodes': None, 'min_impurity_decrease': 0.0, 'min_impurity_split': None, 'min_samples_leaf': 1, 'min_samples_split': 2, 'min_weight_fraction_leaf': 0.0, 'presort': False, 'random_state': None, 'splitter': 'best'}	{'class_weight': None, 'criterion': 'gini', 'max_depth': 5, 'max_features': None, 'max_leaf_nodes': None, 'min_impurity_decrease': 0.0, 'min_impurity_split': None, 'min_samples_leaf': 1, 'min_samples_split': 2, 'min_weight_fraction_leaf': 0.0, 'presort': False, 'random_state': None, 'splitter': 'best'}	{'class_weight': None, 'criterion': 'entropy', 'max_depth': None, 'max_features': None, 'max_leaf_nodes': None, 'min_impurity_decrease': 0.0, 'min_impurity_split': None, 'min_samples_leaf': 1, 'min_samples_split': 2, 'min_weight_fraction_leaf': 0.0, 'presort': False, 'random_state': None, 'splitter': 'best'}	{'proportion': 2.0, 'n_neighbors': 5, 'method': 'jittering'}	{'proportion': 0.25, 'n_neighbors': 3, 'method': 'jittering'}	{'proportion': 2.0, 'n_neighbors': 3, 'method': 'jittering'}	{'proportion': 2.0, 'n_neighbors': 3, 'method': 'jittering'}	{'proportion': 0.25, 'n_neighbors': 3, 'method': 'jittering'}	{'proportion': 0.1, 'n_neighbors': 7, 'method': 'interpolation'}
DTS1	DecisionTreeClassifier	SOMO	0.673562	0.207398	0.742616	0.495868	0.446809	0.647649	0.168663	158	13	3.05128	['Ex', 'Clus']	{'class_weight': None, 'criterion': 'entropy', 'max_depth': 3, 'max_features': None, 'max_leaf_nodes': None, 'min_impurity_decrease': 0.0, 'min_impurity_split': None, 'min_samples_leaf': 1, 'min_samples_split': 2, 'min_weight_fraction_leaf': 0.0, 'presort': False, 'random_state': None, 'splitter': 'best'}	{'class_weight': None, 'criterion': 'entropy', 'max_depth': None, 'max_features': None, 'max_leaf_nodes': None, 'min_impurity_decrease': 0.0, 'min_impurity_split': None, 'min_samples_leaf': 1, 'min_samples_split': 2, 'min_weight_fraction_leaf': 0.0, 'presort': False, 'random_state': None, 'splitter': 'best'}	{'class_weight': None, 'criterion': 'entropy', 'max_depth': None, 'max_features': None, 'max_leaf_nodes': None, 'min_impurity_decrease': 0.0, 'min_impurity_split': None, 'min_samples_leaf': 1, 'min_samples_split': 2, 'min_weight_fraction_leaf': 0.0, 'presort': False, 'random_state': None, 'splitter': 'best'}	{'class_weight': None, 'criterion': 'entropy', 'max_depth': None, 'max_features': None, 'max_leaf_nodes': None, 'min_impurity_decrease': 0.0, 'min_impurity_split': None, 'min_samples_leaf': 1, 'min_samples_split': 2, 'min_weight_fraction_leaf': 0.0, 'presort': False, 'random_state': None, 'splitter': 'best'}	{'class_weight': None, 'criterion': 'entropy', 'max_depth': None, 'max_features': None, 'max_leaf_nodes': None, 'min_impurity_decrease': 0.0, 'min_impurity_split': None, 'min_samples_leaf': 1, 'min_samples_split': 2, 'min_weight_fraction_leaf': 0.0, 'presort': False, 'random_state': None, 'splitter': 'best'}	{'class_weight': None, 'criterion': 'gini', 'max_depth': None, 'max_features': None, 'max_leaf_nodes': None, 'min_impurity_decrease': 0.0, 'min_impurity_split': None, 'min_samples_leaf': 1, 'min_samples_split': 2, 'min_weight_fraction_leaf': 0.0, 'presort': False, 'random_state': None, 'splitter': 'best'}	{'proportion': 0.5, 'n_grid': 9, 'sigma': 0.4, 'learning_rate': 0.3, 'n_iter': 100}	{'proportion': 0.1, 'n_grid': 13, 'sigma': 0.4, 'learning_rate': 0.5, 'n_iter': 100}	{'proportion': 0.1, 'n_grid': 13, 'sigma': 0.4, 'learning_rate': 0.5, 'n_iter': 100}	{'proportion': 0.1, 'n_grid': 13, 'sigma': 0.4, 'learning_rate': 0.5, 'n_iter': 100}	{'proportion': 0.1, 'n_grid': 13, 'sigma': 0.4, 'learning_rate': 0.5, 'n_iter': 100}	{'proportion': 2.0, 'n_grid': 13, 'sigma': 0.4, 'learning_rate': 0.3, 'n_iter': 100}
DTS1	DecisionTreeClassifier	SPY	0.6498	0.228545	0.696203	0.461165	0.393617	0.602849	0.0225674	158	13	3.05128	['CM']	{'class_weight': None, 'criterion': 'entropy', 'max_depth': 3, 'max_features': None, 'max_leaf_nodes': None, 'min_impurity_decrease': 0.0, 'min_impurity_split': None, 'min_samples_leaf': 1, 'min_samples_split': 2, 'min_weight_fraction_leaf': 0.0, 'presort': False, 'random_state': None, 'splitter': 'best'}	{'class_weight': None, 'criterion': 'gini', 'max_depth': 3, 'max_features': None, 'max_leaf_nodes': None, 'min_impurity_decrease': 0.0, 'min_impurity_split': None, 'min_samples_leaf': 1, 'min_samples_split': 2, 'min_weight_fraction_leaf': 0.0, 'presort': False, 'random_state': None, 'splitter': 'best'}	{'class_weight': None, 'criterion': 'gini', 'max_depth': None, 'max_features': None, 'max_leaf_nodes': None, 'min_impurity_decrease': 0.0, 'min_impurity_split': None, 'min_samples_leaf': 1, 'min_samples_split': 2, 'min_weight_fraction_leaf': 0.0, 'presort': False, 'random_state': None, 'splitter': 'best'}	{'class_weight': None, 'criterion': 'gini', 'max_depth': 3, 'max_features': None, 'max_leaf_nodes': None, 'min_impurity_decrease': 0.0, 'min_impurity_split': None, 'min_samples_leaf': 1, 'min_samples_split': 2, 'min_weight_fraction_leaf': 0.0, 'presort': False, 'random_state': None, 'splitter': 'best'}	{'class_weight': None, 'criterion': 'entropy', 'max_depth': 3, 'max_features': None, 'max_leaf_nodes': None, 'min_impurity_decrease': 0.0, 'min_impurity_split': None, 'min_samples_leaf': 1, 'min_samples_split': 2, 'min_weight_fraction_leaf': 0.0, 'presort': False, 'random_state': None, 'splitter': 'best'}	{'class_weight': None, 'criterion': 'gini', 'max_depth': None, 'max_features': None, 'max_leaf_nodes': None, 'min_impurity_decrease': 0.0, 'min_impurity_split': None, 'min_samples_leaf': 1, 'min_samples_split': 2, 'min_weight_fraction_leaf': 0.0, 'presort': False, 'random_state': None, 'splitter': 'best'}	{'n_neighbors': 7, 'threshold': 0.7}	{'n_neighbors': 5, 'threshold': 0.3}	{'n_neighbors': 7, 'threshold': 0.7}	{'n_neighbors': 5, 'threshold': 0.7}	{'n_neighbors': 7, 'threshold': 0.7}	{'n_neighbors': 5, 'threshold': 0.5}
DTS1	DecisionTreeClassifier	SUNDO	0.624398	0.227632	0.700422	0.397112	0.404255	0.576043	0.537453	158	13	3.05128	['CM', 'A']	{'class_weight': None, 'criterion': 'entropy', 'max_depth': 5, 'max_features': None, 'max_leaf_nodes': None, 'min_impurity_decrease': 0.0, 'min_impurity_split': None, 'min_samples_leaf': 1, 'min_samples_split': 2, 'min_weight_fraction_leaf': 0.0, 'presort': False, 'random_state': None, 'splitter': 'best'}	{'class_weight': None, 'criterion': 'entropy', 'max_depth': 3, 'max_features': None, 'max_leaf_nodes': None, 'min_impurity_decrease': 0.0, 'min_impurity_split': None, 'min_samples_leaf': 1, 'min_samples_split': 2, 'min_weight_fraction_leaf': 0.0, 'presort': False, 'random_state': None, 'splitter': 'best'}	{'class_weight': None, 'criterion': 'entropy', 'max_depth': None, 'max_features': None, 'max_leaf_nodes': None, 'min_impurity_decrease': 0.0, 'min_impurity_split': None, 'min_samples_leaf': 1, 'min_samples_split': 2, 'min_weight_fraction_leaf': 0.0, 'presort': False, 'random_state': None, 'splitter': 'best'}	{'class_weight': None, 'criterion': 'entropy', 'max_depth': None, 'max_features': None, 'max_leaf_nodes': None, 'min_impurity_decrease': 0.0, 'min_impurity_split': None, 'min_samples_leaf': 1, 'min_samples_split': 2, 'min_weight_fraction_leaf': 0.0, 'presort': False, 'random_state': None, 'splitter': 'best'}	{'class_weight': None, 'criterion': 'entropy', 'max_depth': 3, 'max_features': None, 'max_leaf_nodes': None, 'min_impurity_decrease': 0.0, 'min_impurity_split': None, 'min_samples_leaf': 1, 'min_samples_split': 2, 'min_weight_fraction_leaf': 0.0, 'presort': False, 'random_state': None, 'splitter': 'best'}	{'class_weight': None, 'criterion': 'gini', 'max_depth': None, 'max_features': None, 'max_leaf_nodes': None, 'min_impurity_decrease': 0.0, 'min_impurity_split': None, 'min_samples_leaf': 1, 'min_samples_split': 2, 'min_weight_fraction_leaf': 0.0, 'presort': False, 'random_state': None, 'splitter': 'best'}	{}	{}	{}	{}	{}	{}
DTS1	DecisionTreeClassifier	SVM_balance	0.655857	0.223741	0.71097	0.483019	0.43617	0.646762	0.417511	158	13	3.05128	['Ex', 'Clas', 'CM']	{'class_weight': None, 'criterion': 'gini', 'max_depth': None, 'max_features': None, 'max_leaf_nodes': None, 'min_impurity_decrease': 0.0, 'min_impurity_split': None, 'min_samples_leaf': 1, 'min_samples_split': 2, 'min_weight_fraction_leaf': 0.0, 'presort': False, 'random_state': None, 'splitter': 'best'}	{'class_weight': None, 'criterion': 'gini', 'max_depth': None, 'max_features': None, 'max_leaf_nodes': None, 'min_impurity_decrease': 0.0, 'min_impurity_split': None, 'min_samples_leaf': 1, 'min_samples_split': 2, 'min_weight_fraction_leaf': 0.0, 'presort': False, 'random_state': None, 'splitter': 'best'}	{'class_weight': None, 'criterion': 'gini', 'max_depth': None, 'max_features': None, 'max_leaf_nodes': None, 'min_impurity_decrease': 0.0, 'min_impurity_split': None, 'min_samples_leaf': 1, 'min_samples_split': 2, 'min_weight_fraction_leaf': 0.0, 'presort': False, 'random_state': None, 'splitter': 'best'}	{'class_weight': None, 'criterion': 'gini', 'max_depth': None, 'max_features': None, 'max_leaf_nodes': None, 'min_impurity_decrease': 0.0, 'min_impurity_split': None, 'min_samples_leaf': 1, 'min_samples_split': 2, 'min_weight_fraction_leaf': 0.0, 'presort': False, 'random_state': None, 'splitter': 'best'}	{'class_weight': None, 'criterion': 'gini', 'max_depth': None, 'max_features': None, 'max_leaf_nodes': None, 'min_impurity_decrease': 0.0, 'min_impurity_split': None, 'min_samples_leaf': 1, 'min_samples_split': 2, 'min_weight_fraction_leaf': 0.0, 'presort': False, 'random_state': None, 'splitter': 'best'}	{'class_weight': None, 'criterion': 'entropy', 'max_depth': None, 'max_features': None, 'max_leaf_nodes': None, 'min_impurity_decrease': 0.0, 'min_impurity_split': None, 'min_samples_leaf': 1, 'min_samples_split': 2, 'min_weight_fraction_leaf': 0.0, 'presort': False, 'random_state': None, 'splitter': 'best'}	{'proportion': 2.0, 'n_neighbors': 3}	{'proportion': 2.0, 'n_neighbors': 3}	{'proportion': 2.0, 'n_neighbors': 3}	{'proportion': 2.0, 'n_neighbors': 3}	{'proportion': 1.0, 'n_neighbors': 3}	{'proportion': 0.75, 'n_neighbors': 3}
DTS1	DecisionTreeClassifier	Safe_Level_SMOTE	0.663231	0.21534	0.698312	0.456044	0.414894	0.623542	0.0771575	158	13	3.05128	['BL', 'Ex', 'SCmp']	{'class_weight': None, 'criterion': 'gini', 'max_depth': 5, 'max_features': None, 'max_leaf_nodes': None, 'min_impurity_decrease': 0.0, 'min_impurity_split': None, 'min_samples_leaf': 1, 'min_samples_split': 2, 'min_weight_fraction_leaf': 0.0, 'presort': False, 'random_state': None, 'splitter': 'best'}	{'class_weight': None, 'criterion': 'gini', 'max_depth': 3, 'max_features': None, 'max_leaf_nodes': None, 'min_impurity_decrease': 0.0, 'min_impurity_split': None, 'min_samples_leaf': 1, 'min_samples_split': 2, 'min_weight_fraction_leaf': 0.0, 'presort': False, 'random_state': None, 'splitter': 'best'}	{'class_weight': None, 'criterion': 'gini', 'max_depth': 5, 'max_features': None, 'max_leaf_nodes': None, 'min_impurity_decrease': 0.0, 'min_impurity_split': None, 'min_samples_leaf': 1, 'min_samples_split': 2, 'min_weight_fraction_leaf': 0.0, 'presort': False, 'random_state': None, 'splitter': 'best'}	{'class_weight': None, 'criterion': 'gini', 'max_depth': 3, 'max_features': None, 'max_leaf_nodes': None, 'min_impurity_decrease': 0.0, 'min_impurity_split': None, 'min_samples_leaf': 1, 'min_samples_split': 2, 'min_weight_fraction_leaf': 0.0, 'presort': False, 'random_state': None, 'splitter': 'best'}	{'class_weight': None, 'criterion': 'gini', 'max_depth': 5, 'max_features': None, 'max_leaf_nodes': None, 'min_impurity_decrease': 0.0, 'min_impurity_split': None, 'min_samples_leaf': 1, 'min_samples_split': 2, 'min_weight_fraction_leaf': 0.0, 'presort': False, 'random_state': None, 'splitter': 'best'}	{'class_weight': None, 'criterion': 'entropy', 'max_depth': None, 'max_features': None, 'max_leaf_nodes': None, 'min_impurity_decrease': 0.0, 'min_impurity_split': None, 'min_samples_leaf': 1, 'min_samples_split': 2, 'min_weight_fraction_leaf': 0.0, 'presort': False, 'random_state': None, 'splitter': 'best'}	{'proportion': 0.5, 'n_neighbors': 3}	{'proportion': 0.1, 'n_neighbors': 7}	{'proportion': 1.0, 'n_neighbors': 7}	{'proportion': 1.0, 'n_neighbors': 7}	{'proportion': 0.5, 'n_neighbors': 3}	{'proportion': 2.0, 'n_neighbors': 5}
DTS1	DecisionTreeClassifier	Selected_SMOTE	0.676327	0.213421	0.734177	0.487805	0.457447	0.651685	0.0278963	158	13	3.05128	['Ex', 'SCmp']	{'class_weight': None, 'criterion': 'gini', 'max_depth': 5, 'max_features': None, 'max_leaf_nodes': None, 'min_impurity_decrease': 0.0, 'min_impurity_split': None, 'min_samples_leaf': 1, 'min_samples_split': 2, 'min_weight_fraction_leaf': 0.0, 'presort': False, 'random_state': None, 'splitter': 'best'}	{'class_weight': None, 'criterion': 'gini', 'max_depth': None, 'max_features': None, 'max_leaf_nodes': None, 'min_impurity_decrease': 0.0, 'min_impurity_split': None, 'min_samples_leaf': 1, 'min_samples_split': 2, 'min_weight_fraction_leaf': 0.0, 'presort': False, 'random_state': None, 'splitter': 'best'}	{'class_weight': None, 'criterion': 'entropy', 'max_depth': 3, 'max_features': None, 'max_leaf_nodes': None, 'min_impurity_decrease': 0.0, 'min_impurity_split': None, 'min_samples_leaf': 1, 'min_samples_split': 2, 'min_weight_fraction_leaf': 0.0, 'presort': False, 'random_state': None, 'splitter': 'best'}	{'class_weight': None, 'criterion': 'gini', 'max_depth': None, 'max_features': None, 'max_leaf_nodes': None, 'min_impurity_decrease': 0.0, 'min_impurity_split': None, 'min_samples_leaf': 1, 'min_samples_split': 2, 'min_weight_fraction_leaf': 0.0, 'presort': False, 'random_state': None, 'splitter': 'best'}	{'class_weight': None, 'criterion': 'gini', 'max_depth': None, 'max_features': None, 'max_leaf_nodes': None, 'min_impurity_decrease': 0.0, 'min_impurity_split': None, 'min_samples_leaf': 1, 'min_samples_split': 2, 'min_weight_fraction_leaf': 0.0, 'presort': False, 'random_state': None, 'splitter': 'best'}	{'class_weight': None, 'criterion': 'entropy', 'max_depth': None, 'max_features': None, 'max_leaf_nodes': None, 'min_impurity_decrease': 0.0, 'min_impurity_split': None, 'min_samples_leaf': 1, 'min_samples_split': 2, 'min_weight_fraction_leaf': 0.0, 'presort': False, 'random_state': None, 'splitter': 'best'}	{'proportion': 1.0, 'n_neighbors': 5, 'perc_sign_attr': 0.3}	{'proportion': 0.75, 'n_neighbors': 3, 'perc_sign_attr': 0.5}	{'proportion': 0.75, 'n_neighbors': 3, 'perc_sign_attr': 0.5}	{'proportion': 0.75, 'n_neighbors': 3, 'perc_sign_attr': 0.5}	{'proportion': 0.75, 'n_neighbors': 3, 'perc_sign_attr': 0.5}	{'proportion': 0.1, 'n_neighbors': 5, 'perc_sign_attr': 0.8}
DTS1	DecisionTreeClassifier	Stefanowski	0.644138	0.270396	0.694093	0.463415	0.425532	0.63556	0.124989	158	13	3.05128	['CM', 'NR', 'SCpy', 'BL']	{'class_weight': None, 'criterion': 'entropy', 'max_depth': 5, 'max_features': None, 'max_leaf_nodes': None, 'min_impurity_decrease': 0.0, 'min_impurity_split': None, 'min_samples_leaf': 1, 'min_samples_split': 2, 'min_weight_fraction_leaf': 0.0, 'presort': False, 'random_state': None, 'splitter': 'best'}	{'class_weight': None, 'criterion': 'gini', 'max_depth': None, 'max_features': None, 'max_leaf_nodes': None, 'min_impurity_decrease': 0.0, 'min_impurity_split': None, 'min_samples_leaf': 1, 'min_samples_split': 2, 'min_weight_fraction_leaf': 0.0, 'presort': False, 'random_state': None, 'splitter': 'best'}	{'class_weight': None, 'criterion': 'gini', 'max_depth': 3, 'max_features': None, 'max_leaf_nodes': None, 'min_impurity_decrease': 0.0, 'min_impurity_split': None, 'min_samples_leaf': 1, 'min_samples_split': 2, 'min_weight_fraction_leaf': 0.0, 'presort': False, 'random_state': None, 'splitter': 'best'}	{'class_weight': None, 'criterion': 'gini', 'max_depth': 3, 'max_features': None, 'max_leaf_nodes': None, 'min_impurity_decrease': 0.0, 'min_impurity_split': None, 'min_samples_leaf': 1, 'min_samples_split': 2, 'min_weight_fraction_leaf': 0.0, 'presort': False, 'random_state': None, 'splitter': 'best'}	{'class_weight': None, 'criterion': 'gini', 'max_depth': None, 'max_features': None, 'max_leaf_nodes': None, 'min_impurity_decrease': 0.0, 'min_impurity_split': None, 'min_samples_leaf': 1, 'min_samples_split': 2, 'min_weight_fraction_leaf': 0.0, 'presort': False, 'random_state': None, 'splitter': 'best'}	{'class_weight': None, 'criterion': 'entropy', 'max_depth': None, 'max_features': None, 'max_leaf_nodes': None, 'min_impurity_decrease': 0.0, 'min_impurity_split': None, 'min_samples_leaf': 1, 'min_samples_split': 2, 'min_weight_fraction_leaf': 0.0, 'presort': False, 'random_state': None, 'splitter': 'best'}	{'strategy': 'weak_amp'}	{'strategy': 'weak_amp'}	{'strategy': 'weak_amp_relabel'}	{'strategy': 'weak_amp_relabel'}	{'strategy': 'weak_amp'}	{'strategy': 'strong_amp'}
DTS1	DecisionTreeClassifier	TRIM_SMOTE	0.683557	0.218622	0.71519	0.483516	0.43617	0.649532	0.256335	158	13	3.05128	['Ex', 'Clus']	{'class_weight': None, 'criterion': 'gini', 'max_depth': 3, 'max_features': None, 'max_leaf_nodes': None, 'min_impurity_decrease': 0.0, 'min_impurity_split': None, 'min_samples_leaf': 1, 'min_samples_split': 2, 'min_weight_fraction_leaf': 0.0, 'presort': False, 'random_state': None, 'splitter': 'best'}	{'class_weight': None, 'criterion': 'entropy', 'max_depth': None, 'max_features': None, 'max_leaf_nodes': None, 'min_impurity_decrease': 0.0, 'min_impurity_split': None, 'min_samples_leaf': 1, 'min_samples_split': 2, 'min_weight_fraction_leaf': 0.0, 'presort': False, 'random_state': None, 'splitter': 'best'}	{'class_weight': None, 'criterion': 'gini', 'max_depth': 5, 'max_features': None, 'max_leaf_nodes': None, 'min_impurity_decrease': 0.0, 'min_impurity_split': None, 'min_samples_leaf': 1, 'min_samples_split': 2, 'min_weight_fraction_leaf': 0.0, 'presort': False, 'random_state': None, 'splitter': 'best'}	{'class_weight': None, 'criterion': 'gini', 'max_depth': 5, 'max_features': None, 'max_leaf_nodes': None, 'min_impurity_decrease': 0.0, 'min_impurity_split': None, 'min_samples_leaf': 1, 'min_samples_split': 2, 'min_weight_fraction_leaf': 0.0, 'presort': False, 'random_state': None, 'splitter': 'best'}	{'class_weight': None, 'criterion': 'entropy', 'max_depth': 5, 'max_features': None, 'max_leaf_nodes': None, 'min_impurity_decrease': 0.0, 'min_impurity_split': None, 'min_samples_leaf': 1, 'min_samples_split': 2, 'min_weight_fraction_leaf': 0.0, 'presort': False, 'random_state': None, 'splitter': 'best'}	{'class_weight': None, 'criterion': 'entropy', 'max_depth': None, 'max_features': None, 'max_leaf_nodes': None, 'min_impurity_decrease': 0.0, 'min_impurity_split': None, 'min_samples_leaf': 1, 'min_samples_split': 2, 'min_weight_fraction_leaf': 0.0, 'presort': False, 'random_state': None, 'splitter': 'best'}	{'proportion': 0.5, 'n_neighbors': 7, 'min_precision': 0.3}	{'proportion': 0.25, 'n_neighbors': 7, 'min_precision': 0.3}	{'proportion': 0.25, 'n_neighbors': 7, 'min_precision': 0.3}	{'proportion': 0.25, 'n_neighbors': 7, 'min_precision': 0.3}	{'proportion': 0.25, 'n_neighbors': 7, 'min_precision': 0.3}	{'proportion': 1.0, 'n_neighbors': 5, 'min_precision': 0.3}
DTS1	DecisionTreeClassifier	VIS_RST	0.645838	0.404079	0.550633	0.466165	0.351064	0.611602	0.115657	158	13	3.05128	['CM', 'NR']	{'class_weight': None, 'criterion': 'entropy', 'max_depth': 3, 'max_features': None, 'max_leaf_nodes': None, 'min_impurity_decrease': 0.0, 'min_impurity_split': None, 'min_samples_leaf': 1, 'min_samples_split': 2, 'min_weight_fraction_leaf': 0.0, 'presort': False, 'random_state': None, 'splitter': 'best'}	{'class_weight': None, 'criterion': 'gini', 'max_depth': None, 'max_features': None, 'max_leaf_nodes': None, 'min_impurity_decrease': 0.0, 'min_impurity_split': None, 'min_samples_leaf': 1, 'min_samples_split': 2, 'min_weight_fraction_leaf': 0.0, 'presort': False, 'random_state': None, 'splitter': 'best'}	{'class_weight': None, 'criterion': 'gini', 'max_depth': None, 'max_features': None, 'max_leaf_nodes': None, 'min_impurity_decrease': 0.0, 'min_impurity_split': None, 'min_samples_leaf': 1, 'min_samples_split': 2, 'min_weight_fraction_leaf': 0.0, 'presort': False, 'random_state': None, 'splitter': 'best'}	{'class_weight': None, 'criterion': 'gini', 'max_depth': None, 'max_features': None, 'max_leaf_nodes': None, 'min_impurity_decrease': 0.0, 'min_impurity_split': None, 'min_samples_leaf': 1, 'min_samples_split': 2, 'min_weight_fraction_leaf': 0.0, 'presort': False, 'random_state': None, 'splitter': 'best'}	{'class_weight': None, 'criterion': 'entropy', 'max_depth': 3, 'max_features': None, 'max_leaf_nodes': None, 'min_impurity_decrease': 0.0, 'min_impurity_split': None, 'min_samples_leaf': 1, 'min_samples_split': 2, 'min_weight_fraction_leaf': 0.0, 'presort': False, 'random_state': None, 'splitter': 'best'}	{'class_weight': None, 'criterion': 'entropy', 'max_depth': None, 'max_features': None, 'max_leaf_nodes': None, 'min_impurity_decrease': 0.0, 'min_impurity_split': None, 'min_samples_leaf': 1, 'min_samples_split': 2, 'min_weight_fraction_leaf': 0.0, 'presort': False, 'random_state': None, 'splitter': 'best'}	{'proportion': 0.75, 'n_neighbors': 3}	{'proportion': 1.0, 'n_neighbors': 3}	{'proportion': 1.0, 'n_neighbors': 3}	{'proportion': 1.0, 'n_neighbors': 3}	{'proportion': 0.75, 'n_neighbors': 3}	{'proportion': 1.5, 'n_neighbors': 3}
DTS1	DecisionTreeClassifier	V_SYNTH	0.630994	0.232526	0.696203	0.428571	0.414894	0.604218	0.164726	158	13	3.05128	['Ex', 'SO']	{'class_weight': None, 'criterion': 'gini', 'max_depth': 5, 'max_features': None, 'max_leaf_nodes': None, 'min_impurity_decrease': 0.0, 'min_impurity_split': None, 'min_samples_leaf': 1, 'min_samples_split': 2, 'min_weight_fraction_leaf': 0.0, 'presort': False, 'random_state': None, 'splitter': 'best'}	{'class_weight': None, 'criterion': 'gini', 'max_depth': 5, 'max_features': None, 'max_leaf_nodes': None, 'min_impurity_decrease': 0.0, 'min_impurity_split': None, 'min_samples_leaf': 1, 'min_samples_split': 2, 'min_weight_fraction_leaf': 0.0, 'presort': False, 'random_state': None, 'splitter': 'best'}	{'class_weight': None, 'criterion': 'entropy', 'max_depth': 5, 'max_features': None, 'max_leaf_nodes': None, 'min_impurity_decrease': 0.0, 'min_impurity_split': None, 'min_samples_leaf': 1, 'min_samples_split': 2, 'min_weight_fraction_leaf': 0.0, 'presort': False, 'random_state': None, 'splitter': 'best'}	{'class_weight': None, 'criterion': 'entropy', 'max_depth': 5, 'max_features': None, 'max_leaf_nodes': None, 'min_impurity_decrease': 0.0, 'min_impurity_split': None, 'min_samples_leaf': 1, 'min_samples_split': 2, 'min_weight_fraction_leaf': 0.0, 'presort': False, 'random_state': None, 'splitter': 'best'}	{'class_weight': None, 'criterion': 'gini', 'max_depth': 5, 'max_features': None, 'max_leaf_nodes': None, 'min_impurity_decrease': 0.0, 'min_impurity_split': None, 'min_samples_leaf': 1, 'min_samples_split': 2, 'min_weight_fraction_leaf': 0.0, 'presort': False, 'random_state': None, 'splitter': 'best'}	{'class_weight': None, 'criterion': 'gini', 'max_depth': None, 'max_features': None, 'max_leaf_nodes': None, 'min_impurity_decrease': 0.0, 'min_impurity_split': None, 'min_samples_leaf': 1, 'min_samples_split': 2, 'min_weight_fraction_leaf': 0.0, 'presort': False, 'random_state': None, 'splitter': 'best'}	{'proportion': 0.1, 'n_components': 3}	{'proportion': 0.1, 'n_components': 3}	{'proportion': 0.75, 'n_components': 3}	{'proportion': 0.75, 'n_components': 3}	{'proportion': 0.1, 'n_components': 3}	{'proportion': 1.5, 'n_components': 3}
DTS1	DecisionTreeClassifier	cluster_SMOTE	0.66778	0.205662	0.71519	0.463492	0.43617	0.636764	0.52369	158	13	3.05128	['Ex', 'Clus']	{'class_weight': None, 'criterion': 'gini', 'max_depth': 5, 'max_features': None, 'max_leaf_nodes': None, 'min_impurity_decrease': 0.0, 'min_impurity_split': None, 'min_samples_leaf': 1, 'min_samples_split': 2, 'min_weight_fraction_leaf': 0.0, 'presort': False, 'random_state': None, 'splitter': 'best'}	{'class_weight': None, 'criterion': 'gini', 'max_depth': 5, 'max_features': None, 'max_leaf_nodes': None, 'min_impurity_decrease': 0.0, 'min_impurity_split': None, 'min_samples_leaf': 1, 'min_samples_split': 2, 'min_weight_fraction_leaf': 0.0, 'presort': False, 'random_state': None, 'splitter': 'best'}	{'class_weight': None, 'criterion': 'entropy', 'max_depth': 5, 'max_features': None, 'max_leaf_nodes': None, 'min_impurity_decrease': 0.0, 'min_impurity_split': None, 'min_samples_leaf': 1, 'min_samples_split': 2, 'min_weight_fraction_leaf': 0.0, 'presort': False, 'random_state': None, 'splitter': 'best'}	{'class_weight': None, 'criterion': 'entropy', 'max_depth': 5, 'max_features': None, 'max_leaf_nodes': None, 'min_impurity_decrease': 0.0, 'min_impurity_split': None, 'min_samples_leaf': 1, 'min_samples_split': 2, 'min_weight_fraction_leaf': 0.0, 'presort': False, 'random_state': None, 'splitter': 'best'}	{'class_weight': None, 'criterion': 'entropy', 'max_depth': 5, 'max_features': None, 'max_leaf_nodes': None, 'min_impurity_decrease': 0.0, 'min_impurity_split': None, 'min_samples_leaf': 1, 'min_samples_split': 2, 'min_weight_fraction_leaf': 0.0, 'presort': False, 'random_state': None, 'splitter': 'best'}	{'class_weight': None, 'criterion': 'entropy', 'max_depth': None, 'max_features': None, 'max_leaf_nodes': None, 'min_impurity_decrease': 0.0, 'min_impurity_split': None, 'min_samples_leaf': 1, 'min_samples_split': 2, 'min_weight_fraction_leaf': 0.0, 'presort': False, 'random_state': None, 'splitter': 'best'}	{'proportion': 0.1, 'n_neighbors': 7, 'n_clusters': 7}	{'proportion': 0.1, 'n_neighbors': 7, 'n_clusters': 7}	{'proportion': 1.5, 'n_neighbors': 3, 'n_clusters': 7}	{'proportion': 1.5, 'n_neighbors': 3, 'n_clusters': 7}	{'proportion': 0.1, 'n_neighbors': 5, 'n_clusters': 7}	{'proportion': 2.0, 'n_neighbors': 3, 'n_clusters': 7}
DTS1	DecisionTreeClassifier	distance_SMOTE	0.665637	0.211592	0.7173	0.478571	0.478723	0.647039	0.02723	158	13	3.05128	['Ex', 'SO']	{'class_weight': None, 'criterion': 'entropy', 'max_depth': 5, 'max_features': None, 'max_leaf_nodes': None, 'min_impurity_decrease': 0.0, 'min_impurity_split': None, 'min_samples_leaf': 1, 'min_samples_split': 2, 'min_weight_fraction_leaf': 0.0, 'presort': False, 'random_state': None, 'splitter': 'best'}	{'class_weight': None, 'criterion': 'gini', 'max_depth': 5, 'max_features': None, 'max_leaf_nodes': None, 'min_impurity_decrease': 0.0, 'min_impurity_split': None, 'min_samples_leaf': 1, 'min_samples_split': 2, 'min_weight_fraction_leaf': 0.0, 'presort': False, 'random_state': None, 'splitter': 'best'}	{'class_weight': None, 'criterion': 'entropy', 'max_depth': 5, 'max_features': None, 'max_leaf_nodes': None, 'min_impurity_decrease': 0.0, 'min_impurity_split': None, 'min_samples_leaf': 1, 'min_samples_split': 2, 'min_weight_fraction_leaf': 0.0, 'presort': False, 'random_state': None, 'splitter': 'best'}	{'class_weight': None, 'criterion': 'entropy', 'max_depth': 5, 'max_features': None, 'max_leaf_nodes': None, 'min_impurity_decrease': 0.0, 'min_impurity_split': None, 'min_samples_leaf': 1, 'min_samples_split': 2, 'min_weight_fraction_leaf': 0.0, 'presort': False, 'random_state': None, 'splitter': 'best'}	{'class_weight': None, 'criterion': 'gini', 'max_depth': 5, 'max_features': None, 'max_leaf_nodes': None, 'min_impurity_decrease': 0.0, 'min_impurity_split': None, 'min_samples_leaf': 1, 'min_samples_split': 2, 'min_weight_fraction_leaf': 0.0, 'presort': False, 'random_state': None, 'splitter': 'best'}	{'class_weight': None, 'criterion': 'entropy', 'max_depth': None, 'max_features': None, 'max_leaf_nodes': None, 'min_impurity_decrease': 0.0, 'min_impurity_split': None, 'min_samples_leaf': 1, 'min_samples_split': 2, 'min_weight_fraction_leaf': 0.0, 'presort': False, 'random_state': None, 'splitter': 'best'}	{'proportion': 0.25, 'n_neighbors': 7}	{'proportion': 0.1, 'n_neighbors': 5}	{'proportion': 0.75, 'n_neighbors': 5}	{'proportion': 0.75, 'n_neighbors': 5}	{'proportion': 0.1, 'n_neighbors': 5}	{'proportion': 1.0, 'n_neighbors': 3}
DTS1	DecisionTreeClassifier	kmeans_SMOTE	0.673741	0.213467	0.744726	0.438017	0.468085	0.601358	0.990211	158	13	3.05128	['Ex', 'Clus']	{'class_weight': None, 'criterion': 'gini', 'max_depth': 3, 'max_features': None, 'max_leaf_nodes': None, 'min_impurity_decrease': 0.0, 'min_impurity_split': None, 'min_samples_leaf': 1, 'min_samples_split': 2, 'min_weight_fraction_leaf': 0.0, 'presort': False, 'random_state': None, 'splitter': 'best'}	{'class_weight': None, 'criterion': 'gini', 'max_depth': 3, 'max_features': None, 'max_leaf_nodes': None, 'min_impurity_decrease': 0.0, 'min_impurity_split': None, 'min_samples_leaf': 1, 'min_samples_split': 2, 'min_weight_fraction_leaf': 0.0, 'presort': False, 'random_state': None, 'splitter': 'best'}	{'class_weight': None, 'criterion': 'gini', 'max_depth': None, 'max_features': None, 'max_leaf_nodes': None, 'min_impurity_decrease': 0.0, 'min_impurity_split': None, 'min_samples_leaf': 1, 'min_samples_split': 2, 'min_weight_fraction_leaf': 0.0, 'presort': False, 'random_state': None, 'splitter': 'best'}	{'class_weight': None, 'criterion': 'gini', 'max_depth': None, 'max_features': None, 'max_leaf_nodes': None, 'min_impurity_decrease': 0.0, 'min_impurity_split': None, 'min_samples_leaf': 1, 'min_samples_split': 2, 'min_weight_fraction_leaf': 0.0, 'presort': False, 'random_state': None, 'splitter': 'best'}	{'class_weight': None, 'criterion': 'gini', 'max_depth': 3, 'max_features': None, 'max_leaf_nodes': None, 'min_impurity_decrease': 0.0, 'min_impurity_split': None, 'min_samples_leaf': 1, 'min_samples_split': 2, 'min_weight_fraction_leaf': 0.0, 'presort': False, 'random_state': None, 'splitter': 'best'}	{'class_weight': None, 'criterion': 'entropy', 'max_depth': None, 'max_features': None, 'max_leaf_nodes': None, 'min_impurity_decrease': 0.0, 'min_impurity_split': None, 'min_samples_leaf': 1, 'min_samples_split': 2, 'min_weight_fraction_leaf': 0.0, 'presort': False, 'random_state': None, 'splitter': 'best'}	{'proportion': 1.5, 'n_neighbors': 3, 'n_clusters': 50, 'irt': 1.5}	{'proportion': 1.0, 'n_neighbors': 5, 'n_clusters': 50, 'irt': 1.5}	{'proportion': 2.0, 'n_neighbors': 7, 'n_clusters': 20, 'irt': 1.0}	{'proportion': 2.0, 'n_neighbors': 7, 'n_clusters': 20, 'irt': 1.0}	{'proportion': 1.0, 'n_neighbors': 5, 'n_clusters': 50, 'irt': 1.5}	{'proportion': 0.25, 'n_neighbors': 3, 'n_clusters': 50, 'irt': 0.8}
DTS1	DecisionTreeClassifier	polynom_fit_SMOTE	0.663075	0.212577	0.725738	0.46395	0.468085	0.636952	0.0949664	158	13	3.05128	['Ex']	{'class_weight': None, 'criterion': 'gini', 'max_depth': 3, 'max_features': None, 'max_leaf_nodes': None, 'min_impurity_decrease': 0.0, 'min_impurity_split': None, 'min_samples_leaf': 1, 'min_samples_split': 2, 'min_weight_fraction_leaf': 0.0, 'presort': False, 'random_state': None, 'splitter': 'best'}	{'class_weight': None, 'criterion': 'gini', 'max_depth': 3, 'max_features': None, 'max_leaf_nodes': None, 'min_impurity_decrease': 0.0, 'min_impurity_split': None, 'min_samples_leaf': 1, 'min_samples_split': 2, 'min_weight_fraction_leaf': 0.0, 'presort': False, 'random_state': None, 'splitter': 'best'}	{'class_weight': None, 'criterion': 'entropy', 'max_depth': 5, 'max_features': None, 'max_leaf_nodes': None, 'min_impurity_decrease': 0.0, 'min_impurity_split': None, 'min_samples_leaf': 1, 'min_samples_split': 2, 'min_weight_fraction_leaf': 0.0, 'presort': False, 'random_state': None, 'splitter': 'best'}	{'class_weight': None, 'criterion': 'entropy', 'max_depth': 5, 'max_features': None, 'max_leaf_nodes': None, 'min_impurity_decrease': 0.0, 'min_impurity_split': None, 'min_samples_leaf': 1, 'min_samples_split': 2, 'min_weight_fraction_leaf': 0.0, 'presort': False, 'random_state': None, 'splitter': 'best'}	{'class_weight': None, 'criterion': 'gini', 'max_depth': 5, 'max_features': None, 'max_leaf_nodes': None, 'min_impurity_decrease': 0.0, 'min_impurity_split': None, 'min_samples_leaf': 1, 'min_samples_split': 2, 'min_weight_fraction_leaf': 0.0, 'presort': False, 'random_state': None, 'splitter': 'best'}	{'class_weight': None, 'criterion': 'gini', 'max_depth': None, 'max_features': None, 'max_leaf_nodes': None, 'min_impurity_decrease': 0.0, 'min_impurity_split': None, 'min_samples_leaf': 1, 'min_samples_split': 2, 'min_weight_fraction_leaf': 0.0, 'presort': False, 'random_state': None, 'splitter': 'best'}	{'proportion': 0.25, 'topology': 'bus'}	{'proportion': 0.25, 'topology': 'mesh'}	{'proportion': 2.0, 'topology': 'bus'}	{'proportion': 2.0, 'topology': 'bus'}	{'proportion': 0.25, 'topology': 'bus'}	{'proportion': 1.5, 'topology': 'mesh'}
DTS1	KNeighborsClassifier	ADASYN	0.740406	0.182619	0.744726	0.534722	0.553191	0.6963	0.0458951	158	13	3.05128	['SO', 'Ex', 'BL', 'DB']	{'algorithm': 'auto', 'leaf_size': 30, 'metric': 'minkowski', 'metric_params': None, 'n_jobs': None, 'n_neighbors': 5, 'p': 3, 'weights': 'uniform'}	{'algorithm': 'auto', 'leaf_size': 30, 'metric': 'minkowski', 'metric_params': None, 'n_jobs': None, 'n_neighbors': 3, 'p': 3, 'weights': 'distance'}	{'algorithm': 'auto', 'leaf_size': 30, 'metric': 'minkowski', 'metric_params': None, 'n_jobs': None, 'n_neighbors': 3, 'p': 3, 'weights': 'uniform'}	{'algorithm': 'auto', 'leaf_size': 30, 'metric': 'minkowski', 'metric_params': None, 'n_jobs': None, 'n_neighbors': 3, 'p': 3, 'weights': 'uniform'}	{'algorithm': 'auto', 'leaf_size': 30, 'metric': 'minkowski', 'metric_params': None, 'n_jobs': None, 'n_neighbors': 7, 'p': 3, 'weights': 'distance'}	{'algorithm': 'auto', 'leaf_size': 30, 'metric': 'minkowski', 'metric_params': None, 'n_jobs': None, 'n_neighbors': 3, 'p': 1, 'weights': 'distance'}	{'n_neighbors': 9, 'd_th': 0.9, 'beta': 0.75}	{'n_neighbors': 7, 'd_th': 0.9, 'beta': 0.25}	{'n_neighbors': 9, 'd_th': 0.9, 'beta': 0.5}	{'n_neighbors': 9, 'd_th': 0.9, 'beta': 0.5}	{'n_neighbors': 3, 'd_th': 0.9, 'beta': 1.0}	{'n_neighbors': 9, 'd_th': 0.9, 'beta': 1.0}
DTS1	KNeighborsClassifier	ADOMS	0.737892	0.171323	0.772152	0.52381	0.553191	0.683827	0.280941	158	13	3.05128	['DR', 'Ex']	{'algorithm': 'auto', 'leaf_size': 30, 'metric': 'minkowski', 'metric_params': None, 'n_jobs': None, 'n_neighbors': 7, 'p': 3, 'weights': 'uniform'}	{'algorithm': 'auto', 'leaf_size': 30, 'metric': 'minkowski', 'metric_params': None, 'n_jobs': None, 'n_neighbors': 3, 'p': 3, 'weights': 'uniform'}	{'algorithm': 'auto', 'leaf_size': 30, 'metric': 'minkowski', 'metric_params': None, 'n_jobs': None, 'n_neighbors': 7, 'p': 3, 'weights': 'uniform'}	{'algorithm': 'auto', 'leaf_size': 30, 'metric': 'minkowski', 'metric_params': None, 'n_jobs': None, 'n_neighbors': 3, 'p': 3, 'weights': 'uniform'}	{'algorithm': 'auto', 'leaf_size': 30, 'metric': 'minkowski', 'metric_params': None, 'n_jobs': None, 'n_neighbors': 7, 'p': 3, 'weights': 'uniform'}	{'algorithm': 'auto', 'leaf_size': 30, 'metric': 'minkowski', 'metric_params': None, 'n_jobs': None, 'n_neighbors': 3, 'p': 1, 'weights': 'distance'}	{'proportion': 2.0, 'n_neighbors': 7}	{'proportion': 0.1, 'n_neighbors': 3}	{'proportion': 1.0, 'n_neighbors': 7}	{'proportion': 0.5, 'n_neighbors': 7}	{'proportion': 2.0, 'n_neighbors': 7}	{'proportion': 0.5, 'n_neighbors': 5}
DTS1	KNeighborsClassifier	AHC	0.755967	0.204538	0.698312	0.540193	0.606383	0.704792	1.41387	158	13	3.05128	['CM', 'Clus', 'A']	{'algorithm': 'auto', 'leaf_size': 30, 'metric': 'minkowski', 'metric_params': None, 'n_jobs': None, 'n_neighbors': 7, 'p': 3, 'weights': 'uniform'}	{'algorithm': 'auto', 'leaf_size': 30, 'metric': 'minkowski', 'metric_params': None, 'n_jobs': None, 'n_neighbors': 5, 'p': 1, 'weights': 'distance'}	{'algorithm': 'auto', 'leaf_size': 30, 'metric': 'minkowski', 'metric_params': None, 'n_jobs': None, 'n_neighbors': 7, 'p': 2, 'weights': 'distance'}	{'algorithm': 'auto', 'leaf_size': 30, 'metric': 'minkowski', 'metric_params': None, 'n_jobs': None, 'n_neighbors': 7, 'p': 2, 'weights': 'distance'}	{'algorithm': 'auto', 'leaf_size': 30, 'metric': 'minkowski', 'metric_params': None, 'n_jobs': None, 'n_neighbors': 5, 'p': 3, 'weights': 'uniform'}	{'algorithm': 'auto', 'leaf_size': 30, 'metric': 'minkowski', 'metric_params': None, 'n_jobs': None, 'n_neighbors': 3, 'p': 1, 'weights': 'uniform'}	{'strategy': 'min'}	{'strategy': 'min'}	{'strategy': 'min'}	{'strategy': 'min'}	{'strategy': 'min'}	{'strategy': 'minmaj'}
DTS1	KNeighborsClassifier	AND_SMOTE	0.758242	0.172827	0.774262	0.538462	0.595745	0.703245	0.158844	158	13	3.05128	['Ex', 'SO']	{'algorithm': 'auto', 'leaf_size': 30, 'metric': 'minkowski', 'metric_params': None, 'n_jobs': None, 'n_neighbors': 5, 'p': 3, 'weights': 'uniform'}	{'algorithm': 'auto', 'leaf_size': 30, 'metric': 'minkowski', 'metric_params': None, 'n_jobs': None, 'n_neighbors': 3, 'p': 3, 'weights': 'distance'}	{'algorithm': 'auto', 'leaf_size': 30, 'metric': 'minkowski', 'metric_params': None, 'n_jobs': None, 'n_neighbors': 7, 'p': 3, 'weights': 'uniform'}	{'algorithm': 'auto', 'leaf_size': 30, 'metric': 'minkowski', 'metric_params': None, 'n_jobs': None, 'n_neighbors': 7, 'p': 3, 'weights': 'uniform'}	{'algorithm': 'auto', 'leaf_size': 30, 'metric': 'minkowski', 'metric_params': None, 'n_jobs': None, 'n_neighbors': 5, 'p': 3, 'weights': 'uniform'}	{'algorithm': 'auto', 'leaf_size': 30, 'metric': 'minkowski', 'metric_params': None, 'n_jobs': None, 'n_neighbors': 3, 'p': 1, 'weights': 'uniform'}	{'proportion': 0.25, 'K': 21}	{'proportion': 0.1, 'K': 21}	{'proportion': 1.0, 'K': 9}	{'proportion': 1.0, 'K': 9}	{'proportion': 0.5, 'K': 21}	{'proportion': 2.0, 'K': 21}
DTS1	KNeighborsClassifier	ANS	0.74335	0.173307	0.757384	0.535385	0.553191	0.701114	0.129335	158	13	3.05128	['Ex', 'SO', 'DB']	{'algorithm': 'auto', 'leaf_size': 30, 'metric': 'minkowski', 'metric_params': None, 'n_jobs': None, 'n_neighbors': 7, 'p': 3, 'weights': 'uniform'}	{'algorithm': 'auto', 'leaf_size': 30, 'metric': 'minkowski', 'metric_params': None, 'n_jobs': None, 'n_neighbors': 3, 'p': 2, 'weights': 'uniform'}	{'algorithm': 'auto', 'leaf_size': 30, 'metric': 'minkowski', 'metric_params': None, 'n_jobs': None, 'n_neighbors': 7, 'p': 3, 'weights': 'distance'}	{'algorithm': 'auto', 'leaf_size': 30, 'metric': 'minkowski', 'metric_params': None, 'n_jobs': None, 'n_neighbors': 7, 'p': 3, 'weights': 'distance'}	{'algorithm': 'auto', 'leaf_size': 30, 'metric': 'minkowski', 'metric_params': None, 'n_jobs': None, 'n_neighbors': 5, 'p': 3, 'weights': 'distance'}	{'algorithm': 'auto', 'leaf_size': 30, 'metric': 'minkowski', 'metric_params': None, 'n_jobs': None, 'n_neighbors': 7, 'p': 1, 'weights': 'uniform'}	{'proportion': 1.0}	{'proportion': 0.1}	{'proportion': 1.0}	{'proportion': 1.0}	{'proportion': 0.5}	{'proportion': 2.0}
DTS1	KNeighborsClassifier	ASMOBD	0.736982	0.169225	0.772152	0.484375	0.553191	0.644685	0.458989	158	13	3.05128	['Ex', 'NR', 'Clus']	{'algorithm': 'auto', 'leaf_size': 30, 'metric': 'minkowski', 'metric_params': None, 'n_jobs': None, 'n_neighbors': 5, 'p': 3, 'weights': 'distance'}	{'algorithm': 'auto', 'leaf_size': 30, 'metric': 'minkowski', 'metric_params': None, 'n_jobs': None, 'n_neighbors': 3, 'p': 2, 'weights': 'distance'}	{'algorithm': 'auto', 'leaf_size': 30, 'metric': 'minkowski', 'metric_params': None, 'n_jobs': None, 'n_neighbors': 5, 'p': 3, 'weights': 'uniform'}	{'algorithm': 'auto', 'leaf_size': 30, 'metric': 'minkowski', 'metric_params': None, 'n_jobs': None, 'n_neighbors': 5, 'p': 3, 'weights': 'uniform'}	{'algorithm': 'auto', 'leaf_size': 30, 'metric': 'minkowski', 'metric_params': None, 'n_jobs': None, 'n_neighbors': 3, 'p': 2, 'weights': 'distance'}	{'algorithm': 'auto', 'leaf_size': 30, 'metric': 'minkowski', 'metric_params': None, 'n_jobs': None, 'n_neighbors': 3, 'p': 1, 'weights': 'uniform'}	{'proportion': 2.0, 'min_samples': 3, 'eps': 0.3, 'eta': 0.5, 'T_1': 0.7, 'T_2': 0.7, 't_1': 4.0, 't_2': 4.0, 'a': 0.05, 'smoothing': 'sigmoid'}	{'proportion': 2.0, 'min_samples': 3, 'eps': 0.3, 'eta': 0.5, 'T_1': 1.4, 'T_2': 1.4, 't_1': 4.0, 't_2': 4.0, 'a': 0.05, 'smoothing': 'sigmoid'}	{'proportion': 2.0, 'min_samples': 3, 'eps': 0.3, 'eta': 0.5, 'T_1': 0.7, 'T_2': 0.7, 't_1': 4.0, 't_2': 4.0, 'a': 0.05, 'smoothing': 'sigmoid'}	{'proportion': 2.0, 'min_samples': 3, 'eps': 0.3, 'eta': 0.5, 'T_1': 0.7, 'T_2': 0.7, 't_1': 4.0, 't_2': 4.0, 'a': 0.05, 'smoothing': 'sigmoid'}	{'proportion': 2.0, 'min_samples': 3, 'eps': 0.3, 'eta': 0.5, 'T_1': 1.4, 'T_2': 1.4, 't_1': 4.0, 't_2': 4.0, 'a': 0.1, 'smoothing': 'linear'}	{'proportion': 1.5, 'min_samples': 3, 'eps': 0.3, 'eta': 0.5, 'T_1': 1.0, 'T_2': 1.4, 't_1': 4.0, 't_2': 4.0, 'a': 0.05, 'smoothing': 'sigmoid'}
DTS1	KNeighborsClassifier	A_SUWO	0.731332	0.176569	0.746835	0.51087	0.510638	0.676576	0.522517	158	13	3.05128	['Ex', 'Clus', 'DB', 'NR']	{'algorithm': 'auto', 'leaf_size': 30, 'metric': 'minkowski', 'metric_params': None, 'n_jobs': None, 'n_neighbors': 7, 'p': 3, 'weights': 'uniform'}	{'algorithm': 'auto', 'leaf_size': 30, 'metric': 'minkowski', 'metric_params': None, 'n_jobs': None, 'n_neighbors': 7, 'p': 3, 'weights': 'uniform'}	{'algorithm': 'auto', 'leaf_size': 30, 'metric': 'minkowski', 'metric_params': None, 'n_jobs': None, 'n_neighbors': 7, 'p': 3, 'weights': 'distance'}	{'algorithm': 'auto', 'leaf_size': 30, 'metric': 'minkowski', 'metric_params': None, 'n_jobs': None, 'n_neighbors': 7, 'p': 3, 'weights': 'uniform'}	{'algorithm': 'auto', 'leaf_size': 30, 'metric': 'minkowski', 'metric_params': None, 'n_jobs': None, 'n_neighbors': 7, 'p': 3, 'weights': 'uniform'}	{'algorithm': 'auto', 'leaf_size': 30, 'metric': 'minkowski', 'metric_params': None, 'n_jobs': None, 'n_neighbors': 7, 'p': 1, 'weights': 'uniform'}	{'proportion': 1.5, 'n_neighbors': 7, 'n_clus_maj': 5, 'c_thres': 0.5}	{'proportion': 0.1, 'n_neighbors': 5, 'n_clus_maj': 9, 'c_thres': 0.8}	{'proportion': 1.0, 'n_neighbors': 5, 'n_clus_maj': 7, 'c_thres': 0.8}	{'proportion': 2.0, 'n_neighbors': 7, 'n_clus_maj': 5, 'c_thres': 0.5}	{'proportion': 1.0, 'n_neighbors': 7, 'n_clus_maj': 5, 'c_thres': 0.5}	{'proportion': 1.5, 'n_neighbors': 5, 'n_clus_maj': 7, 'c_thres': 0.5}
DTS1	KNeighborsClassifier	Assembled_SMOTE	0.755812	0.171807	0.763713	0.544828	0.595745	0.705285	0.141837	158	13	3.05128	['Ex', 'Clus', 'BL', 'SO']	{'algorithm': 'auto', 'leaf_size': 30, 'metric': 'minkowski', 'metric_params': None, 'n_jobs': None, 'n_neighbors': 5, 'p': 3, 'weights': 'uniform'}	{'algorithm': 'auto', 'leaf_size': 30, 'metric': 'minkowski', 'metric_params': None, 'n_jobs': None, 'n_neighbors': 3, 'p': 3, 'weights': 'distance'}	{'algorithm': 'auto', 'leaf_size': 30, 'metric': 'minkowski', 'metric_params': None, 'n_jobs': None, 'n_neighbors': 5, 'p': 3, 'weights': 'distance'}	{'algorithm': 'auto', 'leaf_size': 30, 'metric': 'minkowski', 'metric_params': None, 'n_jobs': None, 'n_neighbors': 5, 'p': 3, 'weights': 'distance'}	{'algorithm': 'auto', 'leaf_size': 30, 'metric': 'minkowski', 'metric_params': None, 'n_jobs': None, 'n_neighbors': 5, 'p': 3, 'weights': 'uniform'}	{'algorithm': 'auto', 'leaf_size': 30, 'metric': 'minkowski', 'metric_params': None, 'n_jobs': None, 'n_neighbors': 3, 'p': 1, 'weights': 'uniform'}	{'proportion': 0.5, 'n_neighbors': 5, 'pop': 5, 'thres': 0.5}	{'proportion': 0.1, 'n_neighbors': 7, 'pop': 2, 'thres': 0.1}	{'proportion': 0.5, 'n_neighbors': 5, 'pop': 4, 'thres': 0.3}	{'proportion': 0.5, 'n_neighbors': 5, 'pop': 4, 'thres': 0.3}	{'proportion': 0.75, 'n_neighbors': 3, 'pop': 5, 'thres': 0.5}	{'proportion': 2.0, 'n_neighbors': 5, 'pop': 4, 'thres': 0.1}
DTS1	KNeighborsClassifier	Borderline_SMOTE1	0.743721	0.170767	0.757384	0.539589	0.574468	0.703976	0.0263836	158	13	3.05128	['SO', 'Ex', 'BL']	{'algorithm': 'auto', 'leaf_size': 30, 'metric': 'minkowski', 'metric_params': None, 'n_jobs': None, 'n_neighbors': 7, 'p': 3, 'weights': 'uniform'}	{'algorithm': 'auto', 'leaf_size': 30, 'metric': 'minkowski', 'metric_params': None, 'n_jobs': None, 'n_neighbors': 3, 'p': 2, 'weights': 'distance'}	{'algorithm': 'auto', 'leaf_size': 30, 'metric': 'minkowski', 'metric_params': None, 'n_jobs': None, 'n_neighbors': 3, 'p': 3, 'weights': 'uniform'}	{'algorithm': 'auto', 'leaf_size': 30, 'metric': 'minkowski', 'metric_params': None, 'n_jobs': None, 'n_neighbors': 3, 'p': 3, 'weights': 'uniform'}	{'algorithm': 'auto', 'leaf_size': 30, 'metric': 'minkowski', 'metric_params': None, 'n_jobs': None, 'n_neighbors': 7, 'p': 3, 'weights': 'distance'}	{'algorithm': 'auto', 'leaf_size': 30, 'metric': 'minkowski', 'metric_params': None, 'n_jobs': None, 'n_neighbors': 3, 'p': 1, 'weights': 'uniform'}	{'proportion': 0.75, 'n_neighbors': 5, 'k_neighbors': 5}	{'proportion': 0.1, 'n_neighbors': 3, 'k_neighbors': 5}	{'proportion': 2.0, 'n_neighbors': 7, 'k_neighbors': 7}	{'proportion': 2.0, 'n_neighbors': 7, 'k_neighbors': 7}	{'proportion': 1.0, 'n_neighbors': 5, 'k_neighbors': 7}	{'proportion': 2.0, 'n_neighbors': 5, 'k_neighbors': 3}
DTS1	KNeighborsClassifier	Borderline_SMOTE2	0.72719	0.174966	0.757384	0.52459	0.521277	0.684737	0.0283992	158	13	3.05128	['SO', 'Ex', 'BL']	{'algorithm': 'auto', 'leaf_size': 30, 'metric': 'minkowski', 'metric_params': None, 'n_jobs': None, 'n_neighbors': 7, 'p': 2, 'weights': 'distance'}	{'algorithm': 'auto', 'leaf_size': 30, 'metric': 'minkowski', 'metric_params': None, 'n_jobs': None, 'n_neighbors': 3, 'p': 3, 'weights': 'uniform'}	{'algorithm': 'auto', 'leaf_size': 30, 'metric': 'minkowski', 'metric_params': None, 'n_jobs': None, 'n_neighbors': 7, 'p': 3, 'weights': 'uniform'}	{'algorithm': 'auto', 'leaf_size': 30, 'metric': 'minkowski', 'metric_params': None, 'n_jobs': None, 'n_neighbors': 7, 'p': 3, 'weights': 'uniform'}	{'algorithm': 'auto', 'leaf_size': 30, 'metric': 'minkowski', 'metric_params': None, 'n_jobs': None, 'n_neighbors': 3, 'p': 3, 'weights': 'uniform'}	{'algorithm': 'auto', 'leaf_size': 30, 'metric': 'minkowski', 'metric_params': None, 'n_jobs': None, 'n_neighbors': 3, 'p': 1, 'weights': 'uniform'}	{'proportion': 0.5, 'n_neighbors': 7, 'k_neighbors': 7}	{'proportion': 0.1, 'n_neighbors': 7, 'k_neighbors': 3}	{'proportion': 1.0, 'n_neighbors': 7, 'k_neighbors': 5}	{'proportion': 1.0, 'n_neighbors': 7, 'k_neighbors': 5}	{'proportion': 0.1, 'n_neighbors': 7, 'k_neighbors': 3}	{'proportion': 2.0, 'n_neighbors': 5, 'k_neighbors': 5}
DTS1	KNeighborsClassifier	CBSO	0.761965	0.168807	0.774262	0.536313	0.585106	0.701114	0.0708663	158	13	3.05128	['Clus', 'DB', 'Ex', 'SO']	{'algorithm': 'auto', 'leaf_size': 30, 'metric': 'minkowski', 'metric_params': None, 'n_jobs': None, 'n_neighbors': 7, 'p': 3, 'weights': 'uniform'}	{'algorithm': 'auto', 'leaf_size': 30, 'metric': 'minkowski', 'metric_params': None, 'n_jobs': None, 'n_neighbors': 3, 'p': 3, 'weights': 'distance'}	{'algorithm': 'auto', 'leaf_size': 30, 'metric': 'minkowski', 'metric_params': None, 'n_jobs': None, 'n_neighbors': 3, 'p': 3, 'weights': 'distance'}	{'algorithm': 'auto', 'leaf_size': 30, 'metric': 'minkowski', 'metric_params': None, 'n_jobs': None, 'n_neighbors': 3, 'p': 3, 'weights': 'distance'}	{'algorithm': 'auto', 'leaf_size': 30, 'metric': 'minkowski', 'metric_params': None, 'n_jobs': None, 'n_neighbors': 7, 'p': 3, 'weights': 'uniform'}	{'algorithm': 'auto', 'leaf_size': 30, 'metric': 'minkowski', 'metric_params': None, 'n_jobs': None, 'n_neighbors': 7, 'p': 1, 'weights': 'uniform'}	{'proportion': 1.5, 'n_neighbors': 3, 'C_p': 1.6}	{'proportion': 0.1, 'n_neighbors': 5, 'C_p': 1.0}	{'proportion': 1.0, 'n_neighbors': 7, 'C_p': 1.6}	{'proportion': 1.5, 'n_neighbors': 5, 'C_p': 1.6}	{'proportion': 1.0, 'n_neighbors': 3, 'C_p': 1.6}	{'proportion': 0.25, 'n_neighbors': 3, 'C_p': 1.6}
DTS1	KNeighborsClassifier	CCR	0.730183	0.165029	0.776371	0.505119	0.553191	0.672139	0.324401	158	13	3.05128	['Ex']	{'algorithm': 'auto', 'leaf_size': 30, 'metric': 'minkowski', 'metric_params': None, 'n_jobs': None, 'n_neighbors': 7, 'p': 3, 'weights': 'distance'}	{'algorithm': 'auto', 'leaf_size': 30, 'metric': 'minkowski', 'metric_params': None, 'n_jobs': None, 'n_neighbors': 7, 'p': 3, 'weights': 'distance'}	{'algorithm': 'auto', 'leaf_size': 30, 'metric': 'minkowski', 'metric_params': None, 'n_jobs': None, 'n_neighbors': 7, 'p': 3, 'weights': 'distance'}	{'algorithm': 'auto', 'leaf_size': 30, 'metric': 'minkowski', 'metric_params': None, 'n_jobs': None, 'n_neighbors': 7, 'p': 3, 'weights': 'uniform'}	{'algorithm': 'auto', 'leaf_size': 30, 'metric': 'minkowski', 'metric_params': None, 'n_jobs': None, 'n_neighbors': 3, 'p': 2, 'weights': 'distance'}	{'algorithm': 'auto', 'leaf_size': 30, 'metric': 'minkowski', 'metric_params': None, 'n_jobs': None, 'n_neighbors': 5, 'p': 1, 'weights': 'uniform'}	{'proportion': 0.5, 'energy': 25.0, 'scaling': 0.0}	{'proportion': 0.25, 'energy': 50.0, 'scaling': 0.0}	{'proportion': 2.0, 'energy': 2.5, 'scaling': 0.0}	{'proportion': 1.0, 'energy': 0.25, 'scaling': 0.0}	{'proportion': 0.25, 'energy': 50.0, 'scaling': 0.0}	{'proportion': 1.0, 'energy': 2.5, 'scaling': 0.0}
[truncated: 138 more rows]
