# Supplementary material for: Imbalanced learning: Improving classification of diabetic neuropathy from magnetic resonance imaging
Source: PLoS One. 2020 Dec 15;15(12):e0243907. doi: 10.1371/journal.pone.0243907 (PMC7737960; doi:10.1371/journal.pone.0243907)
Supplement: S5 Table — (XLSX) [file pone.0243907.s005.xlsx]

## Sheet: Sheet1
db_name	classifier	sampler	auc	brier	acc	f1	p_top20	gacc	runtime	db_size	db_n_attr	imbalanced_ratio	sampler_categories	classifier_parameters_auc	classifier_parameters_acc	classifier_parameters_gacc	classifier_parameters_f1	classifier_parameters_p_top20	classifier_parameters_brier	sampler_parameters_auc	sampler_parameters_acc	sampler_parameters_gacc	sampler_parameters_f1	sampler_parameters_p_top20	sampler_parameters_brier
lphp	CalibratedClassifierCV	ADASYN	0.962821	0.0813092	0.91195	0.815789	0.903226	0.884699	0.0274217	53	13	3.07692	['SO', 'Ex', 'BL', 'DB']	{'base_estimator__C': 10.0, 'base_estimator__class_weight': None, 'base_estimator__dual': True, 'base_estimator__fit_intercept': True, 'base_estimator__intercept_scaling': 1, 'base_estimator__loss': 'hinge', 'base_estimator__max_iter': 1000, 'base_estimator__multi_class': 'ovr', 'base_estimator__penalty': 'l2', 'base_estimator__random_state': None, 'base_estimator__tol': 0.0001, 'base_estimator__…	{'base_estimator__C': 10.0, 'base_estimator__class_weight': None, 'base_estimator__dual': True, 'base_estimator__fit_intercept': True, 'base_estimator__intercept_scaling': 1, 'base_estimator__loss': 'hinge', 'base_estimator__max_iter': 1000, 'base_estimator__multi_class': 'ovr', 'base_estimator__penalty': 'l2', 'base_estimator__random_state': None, 'base_estimator__tol': 0.0001, 'base_estimator__…	{'base_estimator__C': 10.0, 'base_estimator__class_weight': None, 'base_estimator__dual': False, 'base_estimator__fit_intercept': True, 'base_estimator__intercept_scaling': 1, 'base_estimator__loss': 'squared_hinge', 'base_estimator__max_iter': 1000, 'base_estimator__multi_class': 'ovr', 'base_estimator__penalty': 'l2', 'base_estimator__random_state': None, 'base_estimator__tol': 0.0001, 'base_es…	{'base_estimator__C': 10.0, 'base_estimator__class_weight': None, 'base_estimator__dual': True, 'base_estimator__fit_intercept': True, 'base_estimator__intercept_scaling': 1, 'base_estimator__loss': 'hinge', 'base_estimator__max_iter': 1000, 'base_estimator__multi_class': 'ovr', 'base_estimator__penalty': 'l2', 'base_estimator__random_state': None, 'base_estimator__tol': 0.0001, 'base_estimator__…	{'base_estimator__C': 1.0, 'base_estimator__class_weight': None, 'base_estimator__dual': True, 'base_estimator__fit_intercept': True, 'base_estimator__intercept_scaling': 1, 'base_estimator__loss': 'hinge', 'base_estimator__max_iter': 1000, 'base_estimator__multi_class': 'ovr', 'base_estimator__penalty': 'l2', 'base_estimator__random_state': None, 'base_estimator__tol': 0.0001, 'base_estimator__v…	{'base_estimator__C': 1.0, 'base_estimator__class_weight': None, 'base_estimator__dual': False, 'base_estimator__fit_intercept': True, 'base_estimator__intercept_scaling': 1, 'base_estimator__loss': 'squared_hinge', 'base_estimator__max_iter': 1000, 'base_estimator__multi_class': 'ovr', 'base_estimator__penalty': 'l1', 'base_estimator__random_state': None, 'base_estimator__tol': 0.0001, 'base_est…	{'n_neighbors': 3, 'd_th': 0.9, 'beta': 0.75}	{'n_neighbors': 3, 'd_th': 0.9, 'beta': 0.75}	{'n_neighbors': 7, 'd_th': 0.9, 'beta': 1.0}	{'n_neighbors': 3, 'd_th': 0.9, 'beta': 0.75}	{'n_neighbors': 3, 'd_th': 0.9, 'beta': 0.75}	{'n_neighbors': 9, 'd_th': 0.9, 'beta': 0.25}
lphp	CalibratedClassifierCV	ADOMS	0.959615	0.0836853	0.91195	0.840909	0.903226	0.924038	0.104221	53	13	3.07692	['DR', 'Ex']	{'base_estimator__C': 10.0, 'base_estimator__class_weight': None, 'base_estimator__dual': False, 'base_estimator__fit_intercept': True, 'base_estimator__intercept_scaling': 1, 'base_estimator__loss': 'squared_hinge', 'base_estimator__max_iter': 1000, 'base_estimator__multi_class': 'ovr', 'base_estimator__penalty': 'l2', 'base_estimator__random_state': None, 'base_estimator__tol': 0.0001, 'base_es…	{'base_estimator__C': 10.0, 'base_estimator__class_weight': None, 'base_estimator__dual': False, 'base_estimator__fit_intercept': True, 'base_estimator__intercept_scaling': 1, 'base_estimator__loss': 'squared_hinge', 'base_estimator__max_iter': 1000, 'base_estimator__multi_class': 'ovr', 'base_estimator__penalty': 'l2', 'base_estimator__random_state': None, 'base_estimator__tol': 0.0001, 'base_es…	{'base_estimator__C': 10.0, 'base_estimator__class_weight': None, 'base_estimator__dual': False, 'base_estimator__fit_intercept': True, 'base_estimator__intercept_scaling': 1, 'base_estimator__loss': 'squared_hinge', 'base_estimator__max_iter': 1000, 'base_estimator__multi_class': 'ovr', 'base_estimator__penalty': 'l2', 'base_estimator__random_state': None, 'base_estimator__tol': 0.0001, 'base_es…	{'base_estimator__C': 10.0, 'base_estimator__class_weight': None, 'base_estimator__dual': False, 'base_estimator__fit_intercept': True, 'base_estimator__intercept_scaling': 1, 'base_estimator__loss': 'squared_hinge', 'base_estimator__max_iter': 1000, 'base_estimator__multi_class': 'ovr', 'base_estimator__penalty': 'l2', 'base_estimator__random_state': None, 'base_estimator__tol': 0.0001, 'base_es…	{'base_estimator__C': 1.0, 'base_estimator__class_weight': None, 'base_estimator__dual': False, 'base_estimator__fit_intercept': True, 'base_estimator__intercept_scaling': 1, 'base_estimator__loss': 'squared_hinge', 'base_estimator__max_iter': 1000, 'base_estimator__multi_class': 'ovr', 'base_estimator__penalty': 'l2', 'base_estimator__random_state': None, 'base_estimator__tol': 0.0001, 'base_est…	{'base_estimator__C': 1.0, 'base_estimator__class_weight': None, 'base_estimator__dual': False, 'base_estimator__fit_intercept': True, 'base_estimator__intercept_scaling': 1, 'base_estimator__loss': 'squared_hinge', 'base_estimator__max_iter': 1000, 'base_estimator__multi_class': 'ovr', 'base_estimator__penalty': 'l1', 'base_estimator__random_state': None, 'base_estimator__tol': 0.0001, 'base_est…	{'proportion': 2.0, 'n_neighbors': 7}	{'proportion': 2.0, 'n_neighbors': 3}	{'proportion': 2.0, 'n_neighbors': 3}	{'proportion': 2.0, 'n_neighbors': 3}	{'proportion': 0.5, 'n_neighbors': 3}	{'proportion': 0.1, 'n_neighbors': 5}
lphp	CalibratedClassifierCV	AHC	0.952778	0.0859083	0.899371	0.804878	0.83871	0.880705	0.562022	53	13	3.07692	['CM', 'Clus', 'A']	{'base_estimator__C': 10.0, 'base_estimator__class_weight': None, 'base_estimator__dual': False, 'base_estimator__fit_intercept': True, 'base_estimator__intercept_scaling': 1, 'base_estimator__loss': 'squared_hinge', 'base_estimator__max_iter': 1000, 'base_estimator__multi_class': 'ovr', 'base_estimator__penalty': 'l2', 'base_estimator__random_state': None, 'base_estimator__tol': 0.0001, 'base_es…	{'base_estimator__C': 10.0, 'base_estimator__class_weight': None, 'base_estimator__dual': False, 'base_estimator__fit_intercept': True, 'base_estimator__intercept_scaling': 1, 'base_estimator__loss': 'squared_hinge', 'base_estimator__max_iter': 1000, 'base_estimator__multi_class': 'ovr', 'base_estimator__penalty': 'l2', 'base_estimator__random_state': None, 'base_estimator__tol': 0.0001, 'base_es…	{'base_estimator__C': 10.0, 'base_estimator__class_weight': None, 'base_estimator__dual': False, 'base_estimator__fit_intercept': True, 'base_estimator__intercept_scaling': 1, 'base_estimator__loss': 'squared_hinge', 'base_estimator__max_iter': 1000, 'base_estimator__multi_class': 'ovr', 'base_estimator__penalty': 'l2', 'base_estimator__random_state': None, 'base_estimator__tol': 0.0001, 'base_es…	{'base_estimator__C': 10.0, 'base_estimator__class_weight': None, 'base_estimator__dual': False, 'base_estimator__fit_intercept': True, 'base_estimator__intercept_scaling': 1, 'base_estimator__loss': 'squared_hinge', 'base_estimator__max_iter': 1000, 'base_estimator__multi_class': 'ovr', 'base_estimator__penalty': 'l2', 'base_estimator__random_state': None, 'base_estimator__tol': 0.0001, 'base_es…	{'base_estimator__C': 10.0, 'base_estimator__class_weight': None, 'base_estimator__dual': False, 'base_estimator__fit_intercept': True, 'base_estimator__intercept_scaling': 1, 'base_estimator__loss': 'squared_hinge', 'base_estimator__max_iter': 1000, 'base_estimator__multi_class': 'ovr', 'base_estimator__penalty': 'l2', 'base_estimator__random_state': None, 'base_estimator__tol': 0.0001, 'base_es…	{'base_estimator__C': 1.0, 'base_estimator__class_weight': None, 'base_estimator__dual': False, 'base_estimator__fit_intercept': True, 'base_estimator__intercept_scaling': 1, 'base_estimator__loss': 'squared_hinge', 'base_estimator__max_iter': 1000, 'base_estimator__multi_class': 'ovr', 'base_estimator__penalty': 'l1', 'base_estimator__random_state': None, 'base_estimator__tol': 0.0001, 'base_est…	{'strategy': 'min'}	{'strategy': 'minmaj'}	{'strategy': 'minmaj'}	{'strategy': 'minmaj'}	{'strategy': 'min'}	{'strategy': 'maj'}
lphp	CalibratedClassifierCV	AND_SMOTE	0.955983	0.0869263	0.91195	0.827586	0.903226	0.911465	0.042399	53	13	3.07692	['Ex', 'SO']	{'base_estimator__C': 10.0, 'base_estimator__class_weight': None, 'base_estimator__dual': False, 'base_estimator__fit_intercept': True, 'base_estimator__intercept_scaling': 1, 'base_estimator__loss': 'squared_hinge', 'base_estimator__max_iter': 1000, 'base_estimator__multi_class': 'ovr', 'base_estimator__penalty': 'l2', 'base_estimator__random_state': None, 'base_estimator__tol': 0.0001, 'base_es…	{'base_estimator__C': 1.0, 'base_estimator__class_weight': None, 'base_estimator__dual': True, 'base_estimator__fit_intercept': True, 'base_estimator__intercept_scaling': 1, 'base_estimator__loss': 'hinge', 'base_estimator__max_iter': 1000, 'base_estimator__multi_class': 'ovr', 'base_estimator__penalty': 'l2', 'base_estimator__random_state': None, 'base_estimator__tol': 0.0001, 'base_estimator__v…	{'base_estimator__C': 10.0, 'base_estimator__class_weight': None, 'base_estimator__dual': True, 'base_estimator__fit_intercept': True, 'base_estimator__intercept_scaling': 1, 'base_estimator__loss': 'hinge', 'base_estimator__max_iter': 1000, 'base_estimator__multi_class': 'ovr', 'base_estimator__penalty': 'l2', 'base_estimator__random_state': None, 'base_estimator__tol': 0.0001, 'base_estimator__…	{'base_estimator__C': 10.0, 'base_estimator__class_weight': None, 'base_estimator__dual': False, 'base_estimator__fit_intercept': True, 'base_estimator__intercept_scaling': 1, 'base_estimator__loss': 'squared_hinge', 'base_estimator__max_iter': 1000, 'base_estimator__multi_class': 'ovr', 'base_estimator__penalty': 'l2', 'base_estimator__random_state': None, 'base_estimator__tol': 0.0001, 'base_es…	{'base_estimator__C': 10.0, 'base_estimator__class_weight': None, 'base_estimator__dual': False, 'base_estimator__fit_intercept': True, 'base_estimator__intercept_scaling': 1, 'base_estimator__loss': 'squared_hinge', 'base_estimator__max_iter': 1000, 'base_estimator__multi_class': 'ovr', 'base_estimator__penalty': 'l2', 'base_estimator__random_state': None, 'base_estimator__tol': 0.0001, 'base_es…	{'base_estimator__C': 1.0, 'base_estimator__class_weight': None, 'base_estimator__dual': False, 'base_estimator__fit_intercept': True, 'base_estimator__intercept_scaling': 1, 'base_estimator__loss': 'squared_hinge', 'base_estimator__max_iter': 1000, 'base_estimator__multi_class': 'ovr', 'base_estimator__penalty': 'l1', 'base_estimator__random_state': None, 'base_estimator__tol': 0.0001, 'base_est…	{'proportion': 2.0, 'K': 15}	{'proportion': 0.5, 'K': 21}	{'proportion': 2.0, 'K': 9}	{'proportion': 2.0, 'K': 9}	{'proportion': 1.5, 'K': 15}	{'proportion': 0.75, 'K': 9}
lphp	CalibratedClassifierCV	ANS	0.942735	0.0946801	0.899371	0.777778	0.870968	0.839719	0.0461588	53	13	3.07692	['Ex', 'SO', 'DB']	{'base_estimator__C': 10.0, 'base_estimator__class_weight': None, 'base_estimator__dual': False, 'base_estimator__fit_intercept': True, 'base_estimator__intercept_scaling': 1, 'base_estimator__loss': 'squared_hinge', 'base_estimator__max_iter': 1000, 'base_estimator__multi_class': 'ovr', 'base_estimator__penalty': 'l2', 'base_estimator__random_state': None, 'base_estimator__tol': 0.0001, 'base_es…	{'base_estimator__C': 1.0, 'base_estimator__class_weight': None, 'base_estimator__dual': False, 'base_estimator__fit_intercept': True, 'base_estimator__intercept_scaling': 1, 'base_estimator__loss': 'squared_hinge', 'base_estimator__max_iter': 1000, 'base_estimator__multi_class': 'ovr', 'base_estimator__penalty': 'l2', 'base_estimator__random_state': None, 'base_estimator__tol': 0.0001, 'base_est…	{'base_estimator__C': 1.0, 'base_estimator__class_weight': None, 'base_estimator__dual': True, 'base_estimator__fit_intercept': True, 'base_estimator__intercept_scaling': 1, 'base_estimator__loss': 'hinge', 'base_estimator__max_iter': 1000, 'base_estimator__multi_class': 'ovr', 'base_estimator__penalty': 'l2', 'base_estimator__random_state': None, 'base_estimator__tol': 0.0001, 'base_estimator__v…	{'base_estimator__C': 1.0, 'base_estimator__class_weight': None, 'base_estimator__dual': False, 'base_estimator__fit_intercept': True, 'base_estimator__intercept_scaling': 1, 'base_estimator__loss': 'squared_hinge', 'base_estimator__max_iter': 1000, 'base_estimator__multi_class': 'ovr', 'base_estimator__penalty': 'l2', 'base_estimator__random_state': None, 'base_estimator__tol': 0.0001, 'base_est…	{'base_estimator__C': 1.0, 'base_estimator__class_weight': None, 'base_estimator__dual': False, 'base_estimator__fit_intercept': True, 'base_estimator__intercept_scaling': 1, 'base_estimator__loss': 'squared_hinge', 'base_estimator__max_iter': 1000, 'base_estimator__multi_class': 'ovr', 'base_estimator__penalty': 'l2', 'base_estimator__random_state': None, 'base_estimator__tol': 0.0001, 'base_est…	{'base_estimator__C': 1.0, 'base_estimator__class_weight': None, 'base_estimator__dual': False, 'base_estimator__fit_intercept': True, 'base_estimator__intercept_scaling': 1, 'base_estimator__loss': 'squared_hinge', 'base_estimator__max_iter': 1000, 'base_estimator__multi_class': 'ovr', 'base_estimator__penalty': 'l1', 'base_estimator__random_state': None, 'base_estimator__tol': 0.0001, 'base_est…	{'proportion': 0.25}	{'proportion': 0.75}	{'proportion': 1.5}	{'proportion': 0.75}	{'proportion': 0.75}	{'proportion': 2.0}
lphp	CalibratedClassifierCV	ASMOBD	0.951068	0.0906015	0.899371	0.790123	0.870968	0.867258	0.295694	53	13	3.07692	['Ex', 'NR', 'Clus']	{'base_estimator__C': 10.0, 'base_estimator__class_weight': None, 'base_estimator__dual': True, 'base_estimator__fit_intercept': True, 'base_estimator__intercept_scaling': 1, 'base_estimator__loss': 'hinge', 'base_estimator__max_iter': 1000, 'base_estimator__multi_class': 'ovr', 'base_estimator__penalty': 'l2', 'base_estimator__random_state': None, 'base_estimator__tol': 0.0001, 'base_estimator__…	{'base_estimator__C': 1.0, 'base_estimator__class_weight': None, 'base_estimator__dual': True, 'base_estimator__fit_intercept': True, 'base_estimator__intercept_scaling': 1, 'base_estimator__loss': 'hinge', 'base_estimator__max_iter': 1000, 'base_estimator__multi_class': 'ovr', 'base_estimator__penalty': 'l2', 'base_estimator__random_state': None, 'base_estimator__tol': 0.0001, 'base_estimator__v…	{'base_estimator__C': 10.0, 'base_estimator__class_weight': None, 'base_estimator__dual': True, 'base_estimator__fit_intercept': True, 'base_estimator__intercept_scaling': 1, 'base_estimator__loss': 'hinge', 'base_estimator__max_iter': 1000, 'base_estimator__multi_class': 'ovr', 'base_estimator__penalty': 'l2', 'base_estimator__random_state': None, 'base_estimator__tol': 0.0001, 'base_estimator__…	{'base_estimator__C': 1.0, 'base_estimator__class_weight': None, 'base_estimator__dual': True, 'base_estimator__fit_intercept': True, 'base_estimator__intercept_scaling': 1, 'base_estimator__loss': 'hinge', 'base_estimator__max_iter': 1000, 'base_estimator__multi_class': 'ovr', 'base_estimator__penalty': 'l2', 'base_estimator__random_state': None, 'base_estimator__tol': 0.0001, 'base_estimator__v…	{'base_estimator__C': 10.0, 'base_estimator__class_weight': None, 'base_estimator__dual': True, 'base_estimator__fit_intercept': True, 'base_estimator__intercept_scaling': 1, 'base_estimator__loss': 'hinge', 'base_estimator__max_iter': 1000, 'base_estimator__multi_class': 'ovr', 'base_estimator__penalty': 'l2', 'base_estimator__random_state': None, 'base_estimator__tol': 0.0001, 'base_estimator__…	{'base_estimator__C': 1.0, 'base_estimator__class_weight': None, 'base_estimator__dual': False, 'base_estimator__fit_intercept': True, 'base_estimator__intercept_scaling': 1, 'base_estimator__loss': 'squared_hinge', 'base_estimator__max_iter': 1000, 'base_estimator__multi_class': 'ovr', 'base_estimator__penalty': 'l1', 'base_estimator__random_state': None, 'base_estimator__tol': 0.0001, 'base_est…	{'proportion': 0.5, 'min_samples': 3, 'eps': 0.3, 'eta': 0.5, 'T_1': 1.0, 'T_2': 0.7, 't_1': 4.0, 't_2': 4.0, 'a': 0.1, 'smoothing': 'linear'}	{'proportion': 0.5, 'min_samples': 3, 'eps': 0.3, 'eta': 0.5, 'T_1': 1.0, 'T_2': 0.7, 't_1': 4.0, 't_2': 4.0, 'a': 0.1, 'smoothing': 'linear'}	{'proportion': 1.5, 'min_samples': 3, 'eps': 0.3, 'eta': 0.5, 'T_1': 1.4, 'T_2': 0.7, 't_1': 4.0, 't_2': 4.0, 'a': 0.05, 'smoothing': 'linear'}	{'proportion': 1.5, 'min_samples': 3, 'eps': 0.3, 'eta': 0.5, 'T_1': 1.0, 'T_2': 1.0, 't_1': 4.0, 't_2': 4.0, 'a': 0.05, 'smoothing': 'linear'}	{'proportion': 0.25, 'min_samples': 3, 'eps': 0.3, 'eta': 0.5, 'T_1': 1.4, 'T_2': 1.4, 't_1': 4.0, 't_2': 4.0, 'a': 0.1, 'smoothing': 'sigmoid'}	{'proportion': 1.5, 'min_samples': 3, 'eps': 0.3, 'eta': 0.5, 'T_1': 1.4, 'T_2': 0.7, 't_1': 4.0, 't_2': 4.0, 'a': 0.05, 'smoothing': 'linear'}
lphp	CalibratedClassifierCV	A_SUWO	0.951709	0.0917738	0.91195	0.833333	0.83871	0.91975	0.233727	53	13	3.07692	['Ex', 'Clus', 'DB', 'NR']	{'base_estimator__C': 1.0, 'base_estimator__class_weight': None, 'base_estimator__dual': True, 'base_estimator__fit_intercept': True, 'base_estimator__intercept_scaling': 1, 'base_estimator__loss': 'hinge', 'base_estimator__max_iter': 1000, 'base_estimator__multi_class': 'ovr', 'base_estimator__penalty': 'l2', 'base_estimator__random_state': None, 'base_estimator__tol': 0.0001, 'base_estimator__v…	{'base_estimator__C': 10.0, 'base_estimator__class_weight': None, 'base_estimator__dual': False, 'base_estimator__fit_intercept': True, 'base_estimator__intercept_scaling': 1, 'base_estimator__loss': 'squared_hinge', 'base_estimator__max_iter': 1000, 'base_estimator__multi_class': 'ovr', 'base_estimator__penalty': 'l2', 'base_estimator__random_state': None, 'base_estimator__tol': 0.0001, 'base_es…	{'base_estimator__C': 1.0, 'base_estimator__class_weight': None, 'base_estimator__dual': True, 'base_estimator__fit_intercept': True, 'base_estimator__intercept_scaling': 1, 'base_estimator__loss': 'hinge', 'base_estimator__max_iter': 1000, 'base_estimator__multi_class': 'ovr', 'base_estimator__penalty': 'l2', 'base_estimator__random_state': None, 'base_estimator__tol': 0.0001, 'base_estimator__v…	{'base_estimator__C': 10.0, 'base_estimator__class_weight': None, 'base_estimator__dual': False, 'base_estimator__fit_intercept': True, 'base_estimator__intercept_scaling': 1, 'base_estimator__loss': 'squared_hinge', 'base_estimator__max_iter': 1000, 'base_estimator__multi_class': 'ovr', 'base_estimator__penalty': 'l2', 'base_estimator__random_state': None, 'base_estimator__tol': 0.0001, 'base_es…	{'base_estimator__C': 10.0, 'base_estimator__class_weight': None, 'base_estimator__dual': False, 'base_estimator__fit_intercept': True, 'base_estimator__intercept_scaling': 1, 'base_estimator__loss': 'squared_hinge', 'base_estimator__max_iter': 1000, 'base_estimator__multi_class': 'ovr', 'base_estimator__penalty': 'l2', 'base_estimator__random_state': None, 'base_estimator__tol': 0.0001, 'base_es…	{'base_estimator__C': 1.0, 'base_estimator__class_weight': None, 'base_estimator__dual': False, 'base_estimator__fit_intercept': True, 'base_estimator__intercept_scaling': 1, 'base_estimator__loss': 'squared_hinge', 'base_estimator__max_iter': 1000, 'base_estimator__multi_class': 'ovr', 'base_estimator__penalty': 'l1', 'base_estimator__random_state': None, 'base_estimator__tol': 0.0001, 'base_est…	{'proportion': 1.5, 'n_neighbors': 7, 'n_clus_maj': 7, 'c_thres': 0.5}	{'proportion': 1.5, 'n_neighbors': 7, 'n_clus_maj': 7, 'c_thres': 0.5}	{'proportion': 2.0, 'n_neighbors': 7, 'n_clus_maj': 9, 'c_thres': 0.5}	{'proportion': 1.5, 'n_neighbors': 7, 'n_clus_maj': 7, 'c_thres': 0.5}	{'proportion': 2.0, 'n_neighbors': 5, 'n_clus_maj': 5, 'c_thres': 0.5}	{'proportion': 0.1, 'n_neighbors': 5, 'n_clus_maj': 7, 'c_thres': 0.8}
lphp	CalibratedClassifierCV	Assembled_SMOTE	0.965812	0.0765929	0.924528	0.860465	0.935484	0.932555	0.0606002	53	13	3.07692	['Ex', 'Clus', 'BL', 'SO']	{'base_estimator__C': 10.0, 'base_estimator__class_weight': None, 'base_estimator__dual': False, 'base_estimator__fit_intercept': True, 'base_estimator__intercept_scaling': 1, 'base_estimator__loss': 'squared_hinge', 'base_estimator__max_iter': 1000, 'base_estimator__multi_class': 'ovr', 'base_estimator__penalty': 'l2', 'base_estimator__random_state': None, 'base_estimator__tol': 0.0001, 'base_es…	{'base_estimator__C': 10.0, 'base_estimator__class_weight': None, 'base_estimator__dual': False, 'base_estimator__fit_intercept': True, 'base_estimator__intercept_scaling': 1, 'base_estimator__loss': 'squared_hinge', 'base_estimator__max_iter': 1000, 'base_estimator__multi_class': 'ovr', 'base_estimator__penalty': 'l2', 'base_estimator__random_state': None, 'base_estimator__tol': 0.0001, 'base_es…	{'base_estimator__C': 10.0, 'base_estimator__class_weight': None, 'base_estimator__dual': False, 'base_estimator__fit_intercept': True, 'base_estimator__intercept_scaling': 1, 'base_estimator__loss': 'squared_hinge', 'base_estimator__max_iter': 1000, 'base_estimator__multi_class': 'ovr', 'base_estimator__penalty': 'l2', 'base_estimator__random_state': None, 'base_estimator__tol': 0.0001, 'base_es…	{'base_estimator__C': 10.0, 'base_estimator__class_weight': None, 'base_estimator__dual': False, 'base_estimator__fit_intercept': True, 'base_estimator__intercept_scaling': 1, 'base_estimator__loss': 'squared_hinge', 'base_estimator__max_iter': 1000, 'base_estimator__multi_class': 'ovr', 'base_estimator__penalty': 'l2', 'base_estimator__random_state': None, 'base_estimator__tol': 0.0001, 'base_es…	{'base_estimator__C': 10.0, 'base_estimator__class_weight': None, 'base_estimator__dual': False, 'base_estimator__fit_intercept': True, 'base_estimator__intercept_scaling': 1, 'base_estimator__loss': 'squared_hinge', 'base_estimator__max_iter': 1000, 'base_estimator__multi_class': 'ovr', 'base_estimator__penalty': 'l2', 'base_estimator__random_state': None, 'base_estimator__tol': 0.0001, 'base_es…	{'base_estimator__C': 1.0, 'base_estimator__class_weight': None, 'base_estimator__dual': False, 'base_estimator__fit_intercept': True, 'base_estimator__intercept_scaling': 1, 'base_estimator__loss': 'squared_hinge', 'base_estimator__max_iter': 1000, 'base_estimator__multi_class': 'ovr', 'base_estimator__penalty': 'l1', 'base_estimator__random_state': None, 'base_estimator__tol': 0.0001, 'base_est…	{'proportion': 1.5, 'n_neighbors': 7, 'pop': 2, 'thres': 0.5}	{'proportion': 2.0, 'n_neighbors': 5, 'pop': 5, 'thres': 0.3}	{'proportion': 2.0, 'n_neighbors': 5, 'pop': 5, 'thres': 0.3}	{'proportion': 2.0, 'n_neighbors': 5, 'pop': 5, 'thres': 0.3}	{'proportion': 0.25, 'n_neighbors': 3, 'pop': 5, 'thres': 0.3}	{'proportion': 0.1, 'n_neighbors': 7, 'pop': 4, 'thres': 0.1}
lphp	CalibratedClassifierCV	Borderline_SMOTE1	0.964103	0.0824411	0.937107	0.878049	0.935484	0.936784	0.0180227	53	13	3.07692	['SO', 'Ex', 'BL']	{'base_estimator__C': 10.0, 'base_estimator__class_weight': None, 'base_estimator__dual': True, 'base_estimator__fit_intercept': True, 'base_estimator__intercept_scaling': 1, 'base_estimator__loss': 'hinge', 'base_estimator__max_iter': 1000, 'base_estimator__multi_class': 'ovr', 'base_estimator__penalty': 'l2', 'base_estimator__random_state': None, 'base_estimator__tol': 0.0001, 'base_estimator__…	{'base_estimator__C': 1.0, 'base_estimator__class_weight': None, 'base_estimator__dual': False, 'base_estimator__fit_intercept': True, 'base_estimator__intercept_scaling': 1, 'base_estimator__loss': 'squared_hinge', 'base_estimator__max_iter': 1000, 'base_estimator__multi_class': 'ovr', 'base_estimator__penalty': 'l2', 'base_estimator__random_state': None, 'base_estimator__tol': 0.0001, 'base_est…	{'base_estimator__C': 10.0, 'base_estimator__class_weight': None, 'base_estimator__dual': True, 'base_estimator__fit_intercept': True, 'base_estimator__intercept_scaling': 1, 'base_estimator__loss': 'hinge', 'base_estimator__max_iter': 1000, 'base_estimator__multi_class': 'ovr', 'base_estimator__penalty': 'l2', 'base_estimator__random_state': None, 'base_estimator__tol': 0.0001, 'base_estimator__…	{'base_estimator__C': 1.0, 'base_estimator__class_weight': None, 'base_estimator__dual': False, 'base_estimator__fit_intercept': True, 'base_estimator__intercept_scaling': 1, 'base_estimator__loss': 'squared_hinge', 'base_estimator__max_iter': 1000, 'base_estimator__multi_class': 'ovr', 'base_estimator__penalty': 'l2', 'base_estimator__random_state': None, 'base_estimator__tol': 0.0001, 'base_est…	{'base_estimator__C': 10.0, 'base_estimator__class_weight': None, 'base_estimator__dual': True, 'base_estimator__fit_intercept': True, 'base_estimator__intercept_scaling': 1, 'base_estimator__loss': 'hinge', 'base_estimator__max_iter': 1000, 'base_estimator__multi_class': 'ovr', 'base_estimator__penalty': 'l2', 'base_estimator__random_state': None, 'base_estimator__tol': 0.0001, 'base_estimator__…	{'base_estimator__C': 1.0, 'base_estimator__class_weight': None, 'base_estimator__dual': False, 'base_estimator__fit_intercept': True, 'base_estimator__intercept_scaling': 1, 'base_estimator__loss': 'squared_hinge', 'base_estimator__max_iter': 1000, 'base_estimator__multi_class': 'ovr', 'base_estimator__penalty': 'l1', 'base_estimator__random_state': None, 'base_estimator__tol': 0.0001, 'base_est…	{'proportion': 2.0, 'n_neighbors': 3, 'k_neighbors': 5}	{'proportion': 1.5, 'n_neighbors': 5, 'k_neighbors': 7}	{'proportion': 1.5, 'n_neighbors': 3, 'k_neighbors': 3}	{'proportion': 1.5, 'n_neighbors': 5, 'k_neighbors': 7}	{'proportion': 2.0, 'n_neighbors': 3, 'k_neighbors': 7}	{'proportion': 0.1, 'n_neighbors': 3, 'k_neighbors': 5}
lphp	CalibratedClassifierCV	Borderline_SMOTE2	0.958974	0.095418	0.90566	0.810127	0.903226	0.899074	0.0229707	53	13	3.07692	['SO', 'Ex', 'BL']	{'base_estimator__C': 10.0, 'base_estimator__class_weight': None, 'base_estimator__dual': True, 'base_estimator__fit_intercept': True, 'base_estimator__intercept_scaling': 1, 'base_estimator__loss': 'hinge', 'base_estimator__max_iter': 1000, 'base_estimator__multi_class': 'ovr', 'base_estimator__penalty': 'l2', 'base_estimator__random_state': None, 'base_estimator__tol': 0.0001, 'base_estimator__…	{'base_estimator__C': 10.0, 'base_estimator__class_weight': None, 'base_estimator__dual': True, 'base_estimator__fit_intercept': True, 'base_estimator__intercept_scaling': 1, 'base_estimator__loss': 'hinge', 'base_estimator__max_iter': 1000, 'base_estimator__multi_class': 'ovr', 'base_estimator__penalty': 'l2', 'base_estimator__random_state': None, 'base_estimator__tol': 0.0001, 'base_estimator__…	{'base_estimator__C': 1.0, 'base_estimator__class_weight': None, 'base_estimator__dual': True, 'base_estimator__fit_intercept': True, 'base_estimator__intercept_scaling': 1, 'base_estimator__loss': 'hinge', 'base_estimator__max_iter': 1000, 'base_estimator__multi_class': 'ovr', 'base_estimator__penalty': 'l2', 'base_estimator__random_state': None, 'base_estimator__tol': 0.0001, 'base_estimator__v…	{'base_estimator__C': 10.0, 'base_estimator__class_weight': None, 'base_estimator__dual': True, 'base_estimator__fit_intercept': True, 'base_estimator__intercept_scaling': 1, 'base_estimator__loss': 'hinge', 'base_estimator__max_iter': 1000, 'base_estimator__multi_class': 'ovr', 'base_estimator__penalty': 'l2', 'base_estimator__random_state': None, 'base_estimator__tol': 0.0001, 'base_estimator__…	{'base_estimator__C': 10.0, 'base_estimator__class_weight': None, 'base_estimator__dual': True, 'base_estimator__fit_intercept': True, 'base_estimator__intercept_scaling': 1, 'base_estimator__loss': 'hinge', 'base_estimator__max_iter': 1000, 'base_estimator__multi_class': 'ovr', 'base_estimator__penalty': 'l2', 'base_estimator__random_state': None, 'base_estimator__tol': 0.0001, 'base_estimator__…	{'base_estimator__C': 10.0, 'base_estimator__class_weight': None, 'base_estimator__dual': True, 'base_estimator__fit_intercept': True, 'base_estimator__intercept_scaling': 1, 'base_estimator__loss': 'hinge', 'base_estimator__max_iter': 1000, 'base_estimator__multi_class': 'ovr', 'base_estimator__penalty': 'l2', 'base_estimator__random_state': None, 'base_estimator__tol': 0.0001, 'base_estimator__…	{'proportion': 0.25, 'n_neighbors': 7, 'k_neighbors': 7}	{'proportion': 0.25, 'n_neighbors': 7, 'k_neighbors': 7}	{'proportion': 2.0, 'n_neighbors': 3, 'k_neighbors': 3}	{'proportion': 0.5, 'n_neighbors': 7, 'k_neighbors': 3}	{'proportion': 0.25, 'n_neighbors': 7, 'k_neighbors': 7}	{'proportion': 1.5, 'n_neighbors': 3, 'k_neighbors': 5}
lphp	CalibratedClassifierCV	CBSO	0.964316	0.0815219	0.918239	0.850575	0.935484	0.928306	0.0338027	53	13	3.07692	['Clus', 'DB', 'Ex', 'SO']	{'base_estimator__C': 10.0, 'base_estimator__class_weight': None, 'base_estimator__dual': True, 'base_estimator__fit_intercept': True, 'base_estimator__intercept_scaling': 1, 'base_estimator__loss': 'hinge', 'base_estimator__max_iter': 1000, 'base_estimator__multi_class': 'ovr', 'base_estimator__penalty': 'l2', 'base_estimator__random_state': None, 'base_estimator__tol': 0.0001, 'base_estimator__…	{'base_estimator__C': 1.0, 'base_estimator__class_weight': None, 'base_estimator__dual': False, 'base_estimator__fit_intercept': True, 'base_estimator__intercept_scaling': 1, 'base_estimator__loss': 'squared_hinge', 'base_estimator__max_iter': 1000, 'base_estimator__multi_class': 'ovr', 'base_estimator__penalty': 'l2', 'base_estimator__random_state': None, 'base_estimator__tol': 0.0001, 'base_est…	{'base_estimator__C': 10.0, 'base_estimator__class_weight': None, 'base_estimator__dual': False, 'base_estimator__fit_intercept': True, 'base_estimator__intercept_scaling': 1, 'base_estimator__loss': 'squared_hinge', 'base_estimator__max_iter': 1000, 'base_estimator__multi_class': 'ovr', 'base_estimator__penalty': 'l2', 'base_estimator__random_state': None, 'base_estimator__tol': 0.0001, 'base_es…	{'base_estimator__C': 10.0, 'base_estimator__class_weight': None, 'base_estimator__dual': False, 'base_estimator__fit_intercept': True, 'base_estimator__intercept_scaling': 1, 'base_estimator__loss': 'squared_hinge', 'base_estimator__max_iter': 1000, 'base_estimator__multi_class': 'ovr', 'base_estimator__penalty': 'l2', 'base_estimator__random_state': None, 'base_estimator__tol': 0.0001, 'base_es…	{'base_estimator__C': 10.0, 'base_estimator__class_weight': None, 'base_estimator__dual': True, 'base_estimator__fit_intercept': True, 'base_estimator__intercept_scaling': 1, 'base_estimator__loss': 'hinge', 'base_estimator__max_iter': 1000, 'base_estimator__multi_class': 'ovr', 'base_estimator__penalty': 'l2', 'base_estimator__random_state': None, 'base_estimator__tol': 0.0001, 'base_estimator__…	{'base_estimator__C': 1.0, 'base_estimator__class_weight': None, 'base_estimator__dual': False, 'base_estimator__fit_intercept': True, 'base_estimator__intercept_scaling': 1, 'base_estimator__loss': 'squared_hinge', 'base_estimator__max_iter': 1000, 'base_estimator__multi_class': 'ovr', 'base_estimator__penalty': 'l1', 'base_estimator__random_state': None, 'base_estimator__tol': 0.0001, 'base_est…	{'proportion': 1.5, 'n_neighbors': 5, 'C_p': 0.8}	{'proportion': 1.5, 'n_neighbors': 5, 'C_p': 1.0}	{'proportion': 2.0, 'n_neighbors': 3, 'C_p': 1.3}	{'proportion': 2.0, 'n_neighbors': 3, 'C_p': 1.3}	{'proportion': 2.0, 'n_neighbors': 7, 'C_p': 1.3}	{'proportion': 0.1, 'n_neighbors': 5, 'C_p': 0.8}
lphp	CalibratedClassifierCV	CCR	0.964316	0.0795975	0.90566	0.822222	0.967742	0.915442	0.125907	53	13	3.07692	['Ex']	{'base_estimator__C': 1.0, 'base_estimator__class_weight': None, 'base_estimator__dual': False, 'base_estimator__fit_intercept': True, 'base_estimator__intercept_scaling': 1, 'base_estimator__loss': 'squared_hinge', 'base_estimator__max_iter': 1000, 'base_estimator__multi_class': 'ovr', 'base_estimator__penalty': 'l2', 'base_estimator__random_state': None, 'base_estimator__tol': 0.0001, 'base_est…	{'base_estimator__C': 1.0, 'base_estimator__class_weight': None, 'base_estimator__dual': True, 'base_estimator__fit_intercept': True, 'base_estimator__intercept_scaling': 1, 'base_estimator__loss': 'hinge', 'base_estimator__max_iter': 1000, 'base_estimator__multi_class': 'ovr', 'base_estimator__penalty': 'l2', 'base_estimator__random_state': None, 'base_estimator__tol': 0.0001, 'base_estimator__v…	{'base_estimator__C': 10.0, 'base_estimator__class_weight': None, 'base_estimator__dual': True, 'base_estimator__fit_intercept': True, 'base_estimator__intercept_scaling': 1, 'base_estimator__loss': 'hinge', 'base_estimator__max_iter': 1000, 'base_estimator__multi_class': 'ovr', 'base_estimator__penalty': 'l2', 'base_estimator__random_state': None, 'base_estimator__tol': 0.0001, 'base_estimator__…	{'base_estimator__C': 10.0, 'base_estimator__class_weight': None, 'base_estimator__dual': True, 'base_estimator__fit_intercept': True, 'base_estimator__intercept_scaling': 1, 'base_estimator__loss': 'hinge', 'base_estimator__max_iter': 1000, 'base_estimator__multi_class': 'ovr', 'base_estimator__penalty': 'l2', 'base_estimator__random_state': None, 'base_estimator__tol': 0.0001, 'base_estimator__…	{'base_estimator__C': 10.0, 'base_estimator__class_weight': None, 'base_estimator__dual': False, 'base_estimator__fit_intercept': True, 'base_estimator__intercept_scaling': 1, 'base_estimator__loss': 'squared_hinge', 'base_estimator__max_iter': 1000, 'base_estimator__multi_class': 'ovr', 'base_estimator__penalty': 'l2', 'base_estimator__random_state': None, 'base_estimator__tol': 0.0001, 'base_es…	{'base_estimator__C': 10.0, 'base_estimator__class_weight': None, 'base_estimator__dual': True, 'base_estimator__fit_intercept': True, 'base_estimator__intercept_scaling': 1, 'base_estimator__loss': 'hinge', 'base_estimator__max_iter': 1000, 'base_estimator__multi_class': 'ovr', 'base_estimator__penalty': 'l2', 'base_estimator__random_state': None, 'base_estimator__tol': 0.0001, 'base_estimator__…	{'proportion': 2.0, 'energy': 0.005, 'scaling': 0.0}	{'proportion': 1.0, 'energy': 0.001, 'scaling': 0.0}	{'proportion': 2.0, 'energy': 0.005, 'scaling': 0.0}	{'proportion': 2.0, 'energy': 0.005, 'scaling': 0.0}	{'proportion': 1.5, 'energy': 1.0, 'scaling': 0.0}	{'proportion': 1.5, 'energy': 25.0, 'scaling': 0.0}
lphp	CalibratedClassifierCV	CE_SMOTE	0.968162	0.0799594	0.924528	0.850575	0.903226	0.928306	2.65884	53	13	3.07692	['Ex', 'BL', 'Clus', 'SO']	{'base_estimator__C': 10.0, 'base_estimator__class_weight': None, 'base_estimator__dual': True, 'base_estimator__fit_intercept': True, 'base_estimator__intercept_scaling': 1, 'base_estimator__loss': 'hinge', 'base_estimator__max_iter': 1000, 'base_estimator__multi_class': 'ovr', 'base_estimator__penalty': 'l2', 'base_estimator__random_state': None, 'base_estimator__tol': 0.0001, 'base_estimator__…	{'base_estimator__C': 10.0, 'base_estimator__class_weight': None, 'base_estimator__dual': False, 'base_estimator__fit_intercept': True, 'base_estimator__intercept_scaling': 1, 'base_estimator__loss': 'squared_hinge', 'base_estimator__max_iter': 1000, 'base_estimator__multi_class': 'ovr', 'base_estimator__penalty': 'l1', 'base_estimator__random_state': None, 'base_estimator__tol': 0.0001, 'base_es…	{'base_estimator__C': 10.0, 'base_estimator__class_weight': None, 'base_estimator__dual': True, 'base_estimator__fit_intercept': True, 'base_estimator__intercept_scaling': 1, 'base_estimator__loss': 'hinge', 'base_estimator__max_iter': 1000, 'base_estimator__multi_class': 'ovr', 'base_estimator__penalty': 'l2', 'base_estimator__random_state': None, 'base_estimator__tol': 0.0001, 'base_estimator__…	{'base_estimator__C': 10.0, 'base_estimator__class_weight': None, 'base_estimator__dual': True, 'base_estimator__fit_intercept': True, 'base_estimator__intercept_scaling': 1, 'base_estimator__loss': 'hinge', 'base_estimator__max_iter': 1000, 'base_estimator__multi_class': 'ovr', 'base_estimator__penalty': 'l2', 'base_estimator__random_state': None, 'base_estimator__tol': 0.0001, 'base_estimator__…	{'base_estimator__C': 10.0, 'base_estimator__class_weight': None, 'base_estimator__dual': False, 'base_estimator__fit_intercept': True, 'base_estimator__intercept_scaling': 1, 'base_estimator__loss': 'squared_hinge', 'base_estimator__max_iter': 1000, 'base_estimator__multi_class': 'ovr', 'base_estimator__penalty': 'l2', 'base_estimator__random_state': None, 'base_estimator__tol': 0.0001, 'base_es…	{'base_estimator__C': 1.0, 'base_estimator__class_weight': None, 'base_estimator__dual': False, 'base_estimator__fit_intercept': True, 'base_estimator__intercept_scaling': 1, 'base_estimator__loss': 'squared_hinge', 'base_estimator__max_iter': 1000, 'base_estimator__multi_class': 'ovr', 'base_estimator__penalty': 'l1', 'base_estimator__random_state': None, 'base_estimator__tol': 0.0001, 'base_est…	{'proportion': 2.0, 'h': 5, 'k': 7, 'alpha': 0.5}	{'proportion': 0.75, 'h': 15, 'k': 7, 'alpha': 0.8}	{'proportion': 2.0, 'h': 5, 'k': 7, 'alpha': 0.5}	{'proportion': 2.0, 'h': 5, 'k': 7, 'alpha': 0.5}	{'proportion': 0.25, 'h': 10, 'k': 5, 'alpha': 0.5}	{'proportion': 0.1, 'h': 5, 'k': 5, 'alpha': 0.2}
lphp	CalibratedClassifierCV	CURE_SMOTE	0.964744	0.0828728	0.930818	0.857143	0.903226	0.91975	0.0134258	53	13	3.07692	['Ex', 'Clus']	{'base_estimator__C': 1.0, 'base_estimator__class_weight': None, 'base_estimator__dual': True, 'base_estimator__fit_intercept': True, 'base_estimator__intercept_scaling': 1, 'base_estimator__loss': 'hinge', 'base_estimator__max_iter': 1000, 'base_estimator__multi_class': 'ovr', 'base_estimator__penalty': 'l2', 'base_estimator__random_state': None, 'base_estimator__tol': 0.0001, 'base_estimator__v…	{'base_estimator__C': 10.0, 'base_estimator__class_weight': None, 'base_estimator__dual': True, 'base_estimator__fit_intercept': True, 'base_estimator__intercept_scaling': 1, 'base_estimator__loss': 'hinge', 'base_estimator__max_iter': 1000, 'base_estimator__multi_class': 'ovr', 'base_estimator__penalty': 'l2', 'base_estimator__random_state': None, 'base_estimator__tol': 0.0001, 'base_estimator__…	{'base_estimator__C': 10.0, 'base_estimator__class_weight': None, 'base_estimator__dual': False, 'base_estimator__fit_intercept': True, 'base_estimator__intercept_scaling': 1, 'base_estimator__loss': 'squared_hinge', 'base_estimator__max_iter': 1000, 'base_estimator__multi_class': 'ovr', 'base_estimator__penalty': 'l2', 'base_estimator__random_state': None, 'base_estimator__tol': 0.0001, 'base_es…	{'base_estimator__C': 10.0, 'base_estimator__class_weight': None, 'base_estimator__dual': True, 'base_estimator__fit_intercept': True, 'base_estimator__intercept_scaling': 1, 'base_estimator__loss': 'hinge', 'base_estimator__max_iter': 1000, 'base_estimator__multi_class': 'ovr', 'base_estimator__penalty': 'l2', 'base_estimator__random_state': None, 'base_estimator__tol': 0.0001, 'base_estimator__…	{'base_estimator__C': 1.0, 'base_estimator__class_weight': None, 'base_estimator__dual': False, 'base_estimator__fit_intercept': True, 'base_estimator__intercept_scaling': 1, 'base_estimator__loss': 'squared_hinge', 'base_estimator__max_iter': 1000, 'base_estimator__multi_class': 'ovr', 'base_estimator__penalty': 'l2', 'base_estimator__random_state': None, 'base_estimator__tol': 0.0001, 'base_est…	{'base_estimator__C': 1.0, 'base_estimator__class_weight': None, 'base_estimator__dual': False, 'base_estimator__fit_intercept': True, 'base_estimator__intercept_scaling': 1, 'base_estimator__loss': 'squared_hinge', 'base_estimator__max_iter': 1000, 'base_estimator__multi_class': 'ovr', 'base_estimator__penalty': 'l1', 'base_estimator__random_state': None, 'base_estimator__tol': 0.0001, 'base_est…	{'proportion': 2.0, 'n_clusters': 10, 'noise_th': 1}	{'proportion': 0.75, 'n_clusters': 5, 'noise_th': 1}	{'proportion': 2.0, 'n_clusters': 15, 'noise_th': 1}	{'proportion': 0.75, 'n_clusters': 5, 'noise_th': 1}	{'proportion': 0.75, 'n_clusters': 5, 'noise_th': 1}	{'proportion': 2.0, 'n_clusters': 10, 'noise_th': 3}
lphp	CalibratedClassifierCV	DBSMOTE	0.965812	0.0806283	0.91195	0.840909	0.903226	0.924038	0.057266	53	13	3.07692	['Ex', 'NR', 'Clus', 'DB']	{'base_estimator__C': 10.0, 'base_estimator__class_weight': None, 'base_estimator__dual': True, 'base_estimator__fit_intercept': True, 'base_estimator__intercept_scaling': 1, 'base_estimator__loss': 'hinge', 'base_estimator__max_iter': 1000, 'base_estimator__multi_class': 'ovr', 'base_estimator__penalty': 'l2', 'base_estimator__random_state': None, 'base_estimator__tol': 0.0001, 'base_estimator__…	{'base_estimator__C': 1.0, 'base_estimator__class_weight': None, 'base_estimator__dual': True, 'base_estimator__fit_intercept': True, 'base_estimator__intercept_scaling': 1, 'base_estimator__loss': 'hinge', 'base_estimator__max_iter': 1000, 'base_estimator__multi_class': 'ovr', 'base_estimator__penalty': 'l2', 'base_estimator__random_state': None, 'base_estimator__tol': 0.0001, 'base_estimator__v…	{'base_estimator__C': 1.0, 'base_estimator__class_weight': None, 'base_estimator__dual': False, 'base_estimator__fit_intercept': True, 'base_estimator__intercept_scaling': 1, 'base_estimator__loss': 'squared_hinge', 'base_estimator__max_iter': 1000, 'base_estimator__multi_class': 'ovr', 'base_estimator__penalty': 'l2', 'base_estimator__random_state': None, 'base_estimator__tol': 0.0001, 'base_est…	{'base_estimator__C': 1.0, 'base_estimator__class_weight': None, 'base_estimator__dual': True, 'base_estimator__fit_intercept': True, 'base_estimator__intercept_scaling': 1, 'base_estimator__loss': 'hinge', 'base_estimator__max_iter': 1000, 'base_estimator__multi_class': 'ovr', 'base_estimator__penalty': 'l2', 'base_estimator__random_state': None, 'base_estimator__tol': 0.0001, 'base_estimator__v…	{'base_estimator__C': 10.0, 'base_estimator__class_weight': None, 'base_estimator__dual': False, 'base_estimator__fit_intercept': True, 'base_estimator__intercept_scaling': 1, 'base_estimator__loss': 'squared_hinge', 'base_estimator__max_iter': 1000, 'base_estimator__multi_class': 'ovr', 'base_estimator__penalty': 'l2', 'base_estimator__random_state': None, 'base_estimator__tol': 0.0001, 'base_es…	{'base_estimator__C': 1.0, 'base_estimator__class_weight': None, 'base_estimator__dual': False, 'base_estimator__fit_intercept': True, 'base_estimator__intercept_scaling': 1, 'base_estimator__loss': 'squared_hinge', 'base_estimator__max_iter': 1000, 'base_estimator__multi_class': 'ovr', 'base_estimator__penalty': 'l1', 'base_estimator__random_state': None, 'base_estimator__tol': 0.0001, 'base_est…	{'proportion': 2.0, 'eps': 0.8, 'min_samples': 1}	{'proportion': 0.75, 'eps': 1.2, 'min_samples': 1}	{'proportion': 2.0, 'eps': 0.8, 'min_samples': 1}	{'proportion': 2.0, 'eps': 0.8, 'min_samples': 1}	{'proportion': 0.25, 'eps': 0.5, 'min_samples': 1}	{'proportion': 1.5, 'eps': 1.2, 'min_samples': 5}
lphp	CalibratedClassifierCV	DE_oversampling	0.962821	0.0897649	0.91195	0.837209	0.903226	0.915675	1.42937	53	13	3.07692	['CM', 'Clus']	{'base_estimator__C': 10.0, 'base_estimator__class_weight': None, 'base_estimator__dual': True, 'base_estimator__fit_intercept': True, 'base_estimator__intercept_scaling': 1, 'base_estimator__loss': 'hinge', 'base_estimator__max_iter': 1000, 'base_estimator__multi_class': 'ovr', 'base_estimator__penalty': 'l2', 'base_estimator__random_state': None, 'base_estimator__tol': 0.0001, 'base_estimator__…	{'base_estimator__C': 10.0, 'base_estimator__class_weight': None, 'base_estimator__dual': True, 'base_estimator__fit_intercept': True, 'base_estimator__intercept_scaling': 1, 'base_estimator__loss': 'hinge', 'base_estimator__max_iter': 1000, 'base_estimator__multi_class': 'ovr', 'base_estimator__penalty': 'l2', 'base_estimator__random_state': None, 'base_estimator__tol': 0.0001, 'base_estimator__…	{'base_estimator__C': 1.0, 'base_estimator__class_weight': None, 'base_estimator__dual': True, 'base_estimator__fit_intercept': True, 'base_estimator__intercept_scaling': 1, 'base_estimator__loss': 'hinge', 'base_estimator__max_iter': 1000, 'base_estimator__multi_class': 'ovr', 'base_estimator__penalty': 'l2', 'base_estimator__random_state': None, 'base_estimator__tol': 0.0001, 'base_estimator__v…	{'base_estimator__C': 1.0, 'base_estimator__class_weight': None, 'base_estimator__dual': True, 'base_estimator__fit_intercept': True, 'base_estimator__intercept_scaling': 1, 'base_estimator__loss': 'hinge', 'base_estimator__max_iter': 1000, 'base_estimator__multi_class': 'ovr', 'base_estimator__penalty': 'l2', 'base_estimator__random_state': None, 'base_estimator__tol': 0.0001, 'base_estimator__v…	{'base_estimator__C': 10.0, 'base_estimator__class_weight': None, 'base_estimator__dual': False, 'base_estimator__fit_intercept': True, 'base_estimator__intercept_scaling': 1, 'base_estimator__loss': 'squared_hinge', 'base_estimator__max_iter': 1000, 'base_estimator__multi_class': 'ovr', 'base_estimator__penalty': 'l1', 'base_estimator__random_state': None, 'base_estimator__tol': 0.0001, 'base_es…	{'base_estimator__C': 10.0, 'base_estimator__class_weight': None, 'base_estimator__dual': False, 'base_estimator__fit_intercept': True, 'base_estimator__intercept_scaling': 1, 'base_estimator__loss': 'squared_hinge', 'base_estimator__max_iter': 1000, 'base_estimator__multi_class': 'ovr', 'base_estimator__penalty': 'l1', 'base_estimator__random_state': None, 'base_estimator__tol': 0.0001, 'base_es…	{'proportion': 0.75, 'n_neighbors': 5, 'crossover_rate': 0.5, 'similarity_threshold': 0.9, 'n_clusters': 10}	{'proportion': 0.25, 'n_neighbors': 3, 'crossover_rate': 0.5, 'similarity_threshold': 0.5, 'n_clusters': 50}	{'proportion': 1.5, 'n_neighbors': 3, 'crossover_rate': 0.1, 'similarity_threshold': 0.9, 'n_clusters': 10}	{'proportion': 1.5, 'n_neighbors': 3, 'crossover_rate': 0.1, 'similarity_threshold': 0.9, 'n_clusters': 10}	{'proportion': 0.1, 'n_neighbors': 7, 'crossover_rate': 0.9, 'similarity_threshold': 0.9, 'n_clusters': 10}	{'proportion': 1.0, 'n_neighbors': 5, 'crossover_rate': 0.5, 'similarity_threshold': 0.5, 'n_clusters': 20}
lphp	CalibratedClassifierCV	E_SMOTE	0.876068	0.126325	0.842767	0.689655	0.774194	0.808608	1.23608	53	13	3.07692	['Ex', 'DR', 'M', 'CM']	{'base_estimator__C': 10.0, 'base_estimator__class_weight': None, 'base_estimator__dual': False, 'base_estimator__fit_intercept': True, 'base_estimator__intercept_scaling': 1, 'base_estimator__loss': 'squared_hinge', 'base_estimator__max_iter': 1000, 'base_estimator__multi_class': 'ovr', 'base_estimator__penalty': 'l2', 'base_estimator__random_state': None, 'base_estimator__tol': 0.0001, 'base_es…	{'base_estimator__C': 10.0, 'base_estimator__class_weight': None, 'base_estimator__dual': False, 'base_estimator__fit_intercept': True, 'base_estimator__intercept_scaling': 1, 'base_estimator__loss': 'squared_hinge', 'base_estimator__max_iter': 1000, 'base_estimator__multi_class': 'ovr', 'base_estimator__penalty': 'l1', 'base_estimator__random_state': None, 'base_estimator__tol': 0.0001, 'base_es…	{'base_estimator__C': 10.0, 'base_estimator__class_weight': None, 'base_estimator__dual': False, 'base_estimator__fit_intercept': True, 'base_estimator__intercept_scaling': 1, 'base_estimator__loss': 'squared_hinge', 'base_estimator__max_iter': 1000, 'base_estimator__multi_class': 'ovr', 'base_estimator__penalty': 'l2', 'base_estimator__random_state': None, 'base_estimator__tol': 0.0001, 'base_es…	{'base_estimator__C': 10.0, 'base_estimator__class_weight': None, 'base_estimator__dual': False, 'base_estimator__fit_intercept': True, 'base_estimator__intercept_scaling': 1, 'base_estimator__loss': 'squared_hinge', 'base_estimator__max_iter': 1000, 'base_estimator__multi_class': 'ovr', 'base_estimator__penalty': 'l2', 'base_estimator__random_state': None, 'base_estimator__tol': 0.0001, 'base_es…	{'base_estimator__C': 1.0, 'base_estimator__class_weight': None, 'base_estimator__dual': False, 'base_estimator__fit_intercept': True, 'base_estimator__intercept_scaling': 1, 'base_estimator__loss': 'squared_hinge', 'base_estimator__max_iter': 1000, 'base_estimator__multi_class': 'ovr', 'base_estimator__penalty': 'l2', 'base_estimator__random_state': None, 'base_estimator__tol': 0.0001, 'base_est…	{'base_estimator__C': 1.0, 'base_estimator__class_weight': None, 'base_estimator__dual': True, 'base_estimator__fit_intercept': True, 'base_estimator__intercept_scaling': 1, 'base_estimator__loss': 'hinge', 'base_estimator__max_iter': 1000, 'base_estimator__multi_class': 'ovr', 'base_estimator__penalty': 'l2', 'base_estimator__random_state': None, 'base_estimator__tol': 0.0001, 'base_estimator__v…	{'proportion': 0.25, 'n_neighbors': 7, 'min_features': 3}	{'proportion': 0.25, 'n_neighbors': 7, 'min_features': 3}	{'proportion': 1.0, 'n_neighbors': 7, 'min_features': 3}	{'proportion': 1.0, 'n_neighbors': 7, 'min_features': 3}	{'proportion': 0.75, 'n_neighbors': 7, 'min_features': 3}	{'proportion': 1.0, 'n_neighbors': 5, 'min_features': 3}
lphp	CalibratedClassifierCV	Edge_Det_SMOTE	0.967949	0.0788746	0.924528	0.850575	0.935484	0.928306	0.0249664	53	13	3.07692	['DB', 'BL', 'Ex']	{'base_estimator__C': 10.0, 'base_estimator__class_weight': None, 'base_estimator__dual': True, 'base_estimator__fit_intercept': True, 'base_estimator__intercept_scaling': 1, 'base_estimator__loss': 'hinge', 'base_estimator__max_iter': 1000, 'base_estimator__multi_class': 'ovr', 'base_estimator__penalty': 'l2', 'base_estimator__random_state': None, 'base_estimator__tol': 0.0001, 'base_estimator__…	{'base_estimator__C': 10.0, 'base_estimator__class_weight': None, 'base_estimator__dual': False, 'base_estimator__fit_intercept': True, 'base_estimator__intercept_scaling': 1, 'base_estimator__loss': 'squared_hinge', 'base_estimator__max_iter': 1000, 'base_estimator__multi_class': 'ovr', 'base_estimator__penalty': 'l2', 'base_estimator__random_state': None, 'base_estimator__tol': 0.0001, 'base_es…	{'base_estimator__C': 10.0, 'base_estimator__class_weight': None, 'base_estimator__dual': True, 'base_estimator__fit_intercept': True, 'base_estimator__intercept_scaling': 1, 'base_estimator__loss': 'hinge', 'base_estimator__max_iter': 1000, 'base_estimator__multi_class': 'ovr', 'base_estimator__penalty': 'l2', 'base_estimator__random_state': None, 'base_estimator__tol': 0.0001, 'base_estimator__…	{'base_estimator__C': 10.0, 'base_estimator__class_weight': None, 'base_estimator__dual': True, 'base_estimator__fit_intercept': True, 'base_estimator__intercept_scaling': 1, 'base_estimator__loss': 'hinge', 'base_estimator__max_iter': 1000, 'base_estimator__multi_class': 'ovr', 'base_estimator__penalty': 'l2', 'base_estimator__random_state': None, 'base_estimator__tol': 0.0001, 'base_estimator__…	{'base_estimator__C': 10.0, 'base_estimator__class_weight': None, 'base_estimator__dual': True, 'base_estimator__fit_intercept': True, 'base_estimator__intercept_scaling': 1, 'base_estimator__loss': 'hinge', 'base_estimator__max_iter': 1000, 'base_estimator__multi_class': 'ovr', 'base_estimator__penalty': 'l2', 'base_estimator__random_state': None, 'base_estimator__tol': 0.0001, 'base_estimator__…	{'base_estimator__C': 1.0, 'base_estimator__class_weight': None, 'base_estimator__dual': False, 'base_estimator__fit_intercept': True, 'base_estimator__intercept_scaling': 1, 'base_estimator__loss': 'squared_hinge', 'base_estimator__max_iter': 1000, 'base_estimator__multi_class': 'ovr', 'base_estimator__penalty': 'l1', 'base_estimator__random_state': None, 'base_estimator__tol': 0.0001, 'base_est…	{'proportion': 2.0, 'k': 3}	{'proportion': 0.25, 'k': 5}	{'proportion': 1.5, 'k': 3}	{'proportion': 1.5, 'k': 3}	{'proportion': 0.25, 'k': 5}	{'proportion': 0.1, 'k': 3}
lphp	CalibratedClassifierCV	GASMOTE	0.954487	0.085386	0.893082	0.773333	0.83871	0.849711	7.49104	53	13	3.07692	['Ex', 'M', 'SO']	{'base_estimator__C': 10.0, 'base_estimator__class_weight': None, 'base_estimator__dual': True, 'base_estimator__fit_intercept': True, 'base_estimator__intercept_scaling': 1, 'base_estimator__loss': 'hinge', 'base_estimator__max_iter': 1000, 'base_estimator__multi_class': 'ovr', 'base_estimator__penalty': 'l2', 'base_estimator__random_state': None, 'base_estimator__tol': 0.0001, 'base_estimator__…	{'base_estimator__C': 1.0, 'base_estimator__class_weight': None, 'base_estimator__dual': False, 'base_estimator__fit_intercept': True, 'base_estimator__intercept_scaling': 1, 'base_estimator__loss': 'squared_hinge', 'base_estimator__max_iter': 1000, 'base_estimator__multi_class': 'ovr', 'base_estimator__penalty': 'l2', 'base_estimator__random_state': None, 'base_estimator__tol': 0.0001, 'base_est…	{'base_estimator__C': 1.0, 'base_estimator__class_weight': None, 'base_estimator__dual': False, 'base_estimator__fit_intercept': True, 'base_estimator__intercept_scaling': 1, 'base_estimator__loss': 'squared_hinge', 'base_estimator__max_iter': 1000, 'base_estimator__multi_class': 'ovr', 'base_estimator__penalty': 'l2', 'base_estimator__random_state': None, 'base_estimator__tol': 0.0001, 'base_est…	{'base_estimator__C': 1.0, 'base_estimator__class_weight': None, 'base_estimator__dual': False, 'base_estimator__fit_intercept': True, 'base_estimator__intercept_scaling': 1, 'base_estimator__loss': 'squared_hinge', 'base_estimator__max_iter': 1000, 'base_estimator__multi_class': 'ovr', 'base_estimator__penalty': 'l2', 'base_estimator__random_state': None, 'base_estimator__tol': 0.0001, 'base_est…	{'base_estimator__C': 10.0, 'base_estimator__class_weight': None, 'base_estimator__dual': False, 'base_estimator__fit_intercept': True, 'base_estimator__intercept_scaling': 1, 'base_estimator__loss': 'squared_hinge', 'base_estimator__max_iter': 1000, 'base_estimator__multi_class': 'ovr', 'base_estimator__penalty': 'l2', 'base_estimator__random_state': None, 'base_estimator__tol': 0.0001, 'base_es…	{'base_estimator__C': 1.0, 'base_estimator__class_weight': None, 'base_estimator__dual': False, 'base_estimator__fit_intercept': True, 'base_estimator__intercept_scaling': 1, 'base_estimator__loss': 'squared_hinge', 'base_estimator__max_iter': 1000, 'base_estimator__multi_class': 'ovr', 'base_estimator__penalty': 'l1', 'base_estimator__random_state': None, 'base_estimator__tol': 0.0001, 'base_est…	{'n_neighbors': 7, 'maxn': 4, 'n_pop': 10, 'popl3': 4, 'pm': 0.3, 'pr': 0.2, 'Ge': 10}	{'n_neighbors': 7, 'maxn': 3, 'n_pop': 10, 'popl3': 4, 'pm': 0.3, 'pr': 0.2, 'Ge': 10}	{'n_neighbors': 7, 'maxn': 4, 'n_pop': 10, 'popl3': 4, 'pm': 0.3, 'pr': 0.2, 'Ge': 10}	{'n_neighbors': 7, 'maxn': 3, 'n_pop': 10, 'popl3': 4, 'pm': 0.3, 'pr': 0.2, 'Ge': 10}	{'n_neighbors': 7, 'maxn': 4, 'n_pop': 10, 'popl3': 4, 'pm': 0.3, 'pr': 0.2, 'Ge': 10}	{'n_neighbors': 7, 'maxn': 2, 'n_pop': 10, 'popl3': 4, 'pm': 0.3, 'pr': 0.2, 'Ge': 10}
lphp	CalibratedClassifierCV	G_SMOTE	0.966453	0.0788962	0.924528	0.860465	0.935484	0.932555	0.166748	53	13	3.07692	['Ex', 'SCmp']	{'base_estimator__C': 10.0, 'base_estimator__class_weight': None, 'base_estimator__dual': True, 'base_estimator__fit_intercept': True, 'base_estimator__intercept_scaling': 1, 'base_estimator__loss': 'hinge', 'base_estimator__max_iter': 1000, 'base_estimator__multi_class': 'ovr', 'base_estimator__penalty': 'l2', 'base_estimator__random_state': None, 'base_estimator__tol': 0.0001, 'base_estimator__…	{'base_estimator__C': 10.0, 'base_estimator__class_weight': None, 'base_estimator__dual': False, 'base_estimator__fit_intercept': True, 'base_estimator__intercept_scaling': 1, 'base_estimator__loss': 'squared_hinge', 'base_estimator__max_iter': 1000, 'base_estimator__multi_class': 'ovr', 'base_estimator__penalty': 'l2', 'base_estimator__random_state': None, 'base_estimator__tol': 0.0001, 'base_es…	{'base_estimator__C': 10.0, 'base_estimator__class_weight': None, 'base_estimator__dual': False, 'base_estimator__fit_intercept': True, 'base_estimator__intercept_scaling': 1, 'base_estimator__loss': 'squared_hinge', 'base_estimator__max_iter': 1000, 'base_estimator__multi_class': 'ovr', 'base_estimator__penalty': 'l2', 'base_estimator__random_state': None, 'base_estimator__tol': 0.0001, 'base_es…	{'base_estimator__C': 10.0, 'base_estimator__class_weight': None, 'base_estimator__dual': False, 'base_estimator__fit_intercept': True, 'base_estimator__intercept_scaling': 1, 'base_estimator__loss': 'squared_hinge', 'base_estimator__max_iter': 1000, 'base_estimator__multi_class': 'ovr', 'base_estimator__penalty': 'l2', 'base_estimator__random_state': None, 'base_estimator__tol': 0.0001, 'base_es…	{'base_estimator__C': 1.0, 'base_estimator__class_weight': None, 'base_estimator__dual': True, 'base_estimator__fit_intercept': True, 'base_estimator__intercept_scaling': 1, 'base_estimator__loss': 'hinge', 'base_estimator__max_iter': 1000, 'base_estimator__multi_class': 'ovr', 'base_estimator__penalty': 'l2', 'base_estimator__random_state': None, 'base_estimator__tol': 0.0001, 'base_estimator__v…	{'base_estimator__C': 1.0, 'base_estimator__class_weight': None, 'base_estimator__dual': False, 'base_estimator__fit_intercept': True, 'base_estimator__intercept_scaling': 1, 'base_estimator__loss': 'squared_hinge', 'base_estimator__max_iter': 1000, 'base_estimator__multi_class': 'ovr', 'base_estimator__penalty': 'l1', 'base_estimator__random_state': None, 'base_estimator__tol': 0.0001, 'base_est…	{'proportion': 2.0, 'n_neighbors': 3, 'method': 'non-linear_0.1'}	{'proportion': 2.0, 'n_neighbors': 5, 'method': 'non-linear_1.0'}	{'proportion': 2.0, 'n_neighbors': 3, 'method': 'non-linear_0.1'}	{'proportion': 2.0, 'n_neighbors': 3, 'method': 'non-linear_0.1'}	{'proportion': 1.0, 'n_neighbors': 5, 'method': 'non-linear_0.1'}	{'proportion': 0.75, 'n_neighbors': 5, 'method': 'non-linear_2.0'}
lphp	CalibratedClassifierCV	Gaussian_SMOTE	0.966026	0.0935193	0.918239	0.833333	0.967742	0.907	0.0224519	53	13	3.07692	['Ex']	{'base_estimator__C': 10.0, 'base_estimator__class_weight': None, 'base_estimator__dual': True, 'base_estimator__fit_intercept': True, 'base_estimator__intercept_scaling': 1, 'base_estimator__loss': 'hinge', 'base_estimator__max_iter': 1000, 'base_estimator__multi_class': 'ovr', 'base_estimator__penalty': 'l2', 'base_estimator__random_state': None, 'base_estimator__tol': 0.0001, 'base_estimator__…	{'base_estimator__C': 10.0, 'base_estimator__class_weight': None, 'base_estimator__dual': False, 'base_estimator__fit_intercept': True, 'base_estimator__intercept_scaling': 1, 'base_estimator__loss': 'squared_hinge', 'base_estimator__max_iter': 1000, 'base_estimator__multi_class': 'ovr', 'base_estimator__penalty': 'l2', 'base_estimator__random_state': None, 'base_estimator__tol': 0.0001, 'base_es…	{'base_estimator__C': 10.0, 'base_estimator__class_weight': None, 'base_estimator__dual': False, 'base_estimator__fit_intercept': True, 'base_estimator__intercept_scaling': 1, 'base_estimator__loss': 'squared_hinge', 'base_estimator__max_iter': 1000, 'base_estimator__multi_class': 'ovr', 'base_estimator__penalty': 'l2', 'base_estimator__random_state': None, 'base_estimator__tol': 0.0001, 'base_es…	{'base_estimator__C': 10.0, 'base_estimator__class_weight': None, 'base_estimator__dual': False, 'base_estimator__fit_intercept': True, 'base_estimator__intercept_scaling': 1, 'base_estimator__loss': 'squared_hinge', 'base_estimator__max_iter': 1000, 'base_estimator__multi_class': 'ovr', 'base_estimator__penalty': 'l2', 'base_estimator__random_state': None, 'base_estimator__tol': 0.0001, 'base_es…	{'base_estimator__C': 10.0, 'base_estimator__class_weight': None, 'base_estimator__dual': True, 'base_estimator__fit_intercept': True, 'base_estimator__intercept_scaling': 1, 'base_estimator__loss': 'hinge', 'base_estimator__max_iter': 1000, 'base_estimator__multi_class': 'ovr', 'base_estimator__penalty': 'l2', 'base_estimator__random_state': None, 'base_estimator__tol': 0.0001, 'base_estimator__…	{'base_estimator__C': 10.0, 'base_estimator__class_weight': None, 'base_estimator__dual': True, 'base_estimator__fit_intercept': True, 'base_estimator__intercept_scaling': 1, 'base_estimator__loss': 'hinge', 'base_estimator__max_iter': 1000, 'base_estimator__multi_class': 'ovr', 'base_estimator__penalty': 'l2', 'base_estimator__random_state': None, 'base_estimator__tol': 0.0001, 'base_estimator__…	{'proportion': 0.25, 'n_neighbors': 5, 'sigma': 1.0}	{'proportion': 0.25, 'n_neighbors': 5, 'sigma': 1.0}	{'proportion': 0.75, 'n_neighbors': 7, 'sigma': 0.5}	{'proportion': 0.75, 'n_neighbors': 7, 'sigma': 0.5}	{'proportion': 0.25, 'n_neighbors': 5, 'sigma': 1.0}	{'proportion': 1.0, 'n_neighbors': 7, 'sigma': 2.0}
lphp	CalibratedClassifierCV	Gazzah	0.909829	0.135182	0.81761	0.694737	0.806452	0.827027	0.0116483	53	13	3.07692	['Ex', 'DR', 'CM']	{'base_estimator__C': 1.0, 'base_estimator__class_weight': None, 'base_estimator__dual': False, 'base_estimator__fit_intercept': True, 'base_estimator__intercept_scaling': 1, 'base_estimator__loss': 'squared_hinge', 'base_estimator__max_iter': 1000, 'base_estimator__multi_class': 'ovr', 'base_estimator__penalty': 'l2', 'base_estimator__random_state': None, 'base_estimator__tol': 0.0001, 'base_est…	{'base_estimator__C': 10.0, 'base_estimator__class_weight': None, 'base_estimator__dual': True, 'base_estimator__fit_intercept': True, 'base_estimator__intercept_scaling': 1, 'base_estimator__loss': 'hinge', 'base_estimator__max_iter': 1000, 'base_estimator__multi_class': 'ovr', 'base_estimator__penalty': 'l2', 'base_estimator__random_state': None, 'base_estimator__tol': 0.0001, 'base_estimator__…	{'base_estimator__C': 10.0, 'base_estimator__class_weight': None, 'base_estimator__dual': False, 'base_estimator__fit_intercept': True, 'base_estimator__intercept_scaling': 1, 'base_estimator__loss': 'squared_hinge', 'base_estimator__max_iter': 1000, 'base_estimator__multi_class': 'ovr', 'base_estimator__penalty': 'l2', 'base_estimator__random_state': None, 'base_estimator__tol': 0.0001, 'base_es…	{'base_estimator__C': 10.0, 'base_estimator__class_weight': None, 'base_estimator__dual': False, 'base_estimator__fit_intercept': True, 'base_estimator__intercept_scaling': 1, 'base_estimator__loss': 'squared_hinge', 'base_estimator__max_iter': 1000, 'base_estimator__multi_class': 'ovr', 'base_estimator__penalty': 'l2', 'base_estimator__random_state': None, 'base_estimator__tol': 0.0001, 'base_es…	{'base_estimator__C': 10.0, 'base_estimator__class_weight': None, 'base_estimator__dual': False, 'base_estimator__fit_intercept': True, 'base_estimator__intercept_scaling': 1, 'base_estimator__loss': 'squared_hinge', 'base_estimator__max_iter': 1000, 'base_estimator__multi_class': 'ovr', 'base_estimator__penalty': 'l1', 'base_estimator__random_state': None, 'base_estimator__tol': 0.0001, 'base_es…	{'base_estimator__C': 10.0, 'base_estimator__class_weight': None, 'base_estimator__dual': False, 'base_estimator__fit_intercept': True, 'base_estimator__intercept_scaling': 1, 'base_estimator__loss': 'squared_hinge', 'base_estimator__max_iter': 1000, 'base_estimator__multi_class': 'ovr', 'base_estimator__penalty': 'l1', 'base_estimator__random_state': None, 'base_estimator__tol': 0.0001, 'base_es…	{'proportion': 2.0, 'n_components': 5}	{'proportion': 0.5, 'n_components': 2}	{'proportion': 0.25, 'n_components': 5}	{'proportion': 0.25, 'n_components': 5}	{'proportion': 2.0, 'n_components': 5}	{'proportion': 0.25, 'n_components': 4}
lphp	CalibratedClassifierCV	ISMOTE	0.940812	0.103676	0.867925	0.746988	0.870968	0.848075	0.0252073	53	13	3.07692	['CM']	{'base_estimator__C': 1.0, 'base_estimator__class_weight': None, 'base_estimator__dual': True, 'base_estimator__fit_intercept': True, 'base_estimator__intercept_scaling': 1, 'base_estimator__loss': 'hinge', 'base_estimator__max_iter': 1000, 'base_estimator__multi_class': 'ovr', 'base_estimator__penalty': 'l2', 'base_estimator__random_state': None, 'base_estimator__tol': 0.0001, 'base_estimator__v…	{'base_estimator__C': 1.0, 'base_estimator__class_weight': None, 'base_estimator__dual': True, 'base_estimator__fit_intercept': True, 'base_estimator__intercept_scaling': 1, 'base_estimator__loss': 'hinge', 'base_estimator__max_iter': 1000, 'base_estimator__multi_class': 'ovr', 'base_estimator__penalty': 'l2', 'base_estimator__random_state': None, 'base_estimator__tol': 0.0001, 'base_estimator__v…	{'base_estimator__C': 1.0, 'base_estimator__class_weight': None, 'base_estimator__dual': False, 'base_estimator__fit_intercept': True, 'base_estimator__intercept_scaling': 1, 'base_estimator__loss': 'squared_hinge', 'base_estimator__max_iter': 1000, 'base_estimator__multi_class': 'ovr', 'base_estimator__penalty': 'l1', 'base_estimator__random_state': None, 'base_estimator__tol': 0.0001, 'base_est…	{'base_estimator__C': 1.0, 'base_estimator__class_weight': None, 'base_estimator__dual': True, 'base_estimator__fit_intercept': True, 'base_estimator__intercept_scaling': 1, 'base_estimator__loss': 'hinge', 'base_estimator__max_iter': 1000, 'base_estimator__multi_class': 'ovr', 'base_estimator__penalty': 'l2', 'base_estimator__random_state': None, 'base_estimator__tol': 0.0001, 'base_estimator__v…	{'base_estimator__C': 10.0, 'base_estimator__class_weight': None, 'base_estimator__dual': True, 'base_estimator__fit_intercept': True, 'base_estimator__intercept_scaling': 1, 'base_estimator__loss': 'hinge', 'base_estimator__max_iter': 1000, 'base_estimator__multi_class': 'ovr', 'base_estimator__penalty': 'l2', 'base_estimator__random_state': None, 'base_estimator__tol': 0.0001, 'base_estimator__…	{'base_estimator__C': 10.0, 'base_estimator__class_weight': None, 'base_estimator__dual': False, 'base_estimator__fit_intercept': True, 'base_estimator__intercept_scaling': 1, 'base_estimator__loss': 'squared_hinge', 'base_estimator__max_iter': 1000, 'base_estimator__multi_class': 'ovr', 'base_estimator__penalty': 'l1', 'base_estimator__random_state': None, 'base_estimator__tol': 0.0001, 'base_es…	{'n_neighbors': 7, 'minority_weight': 0.5}	{'n_neighbors': 5, 'minority_weight': 0.8}	{'n_neighbors': 7, 'minority_weight': 0.5}	{'n_neighbors': 5, 'minority_weight': 0.8}	{'n_neighbors': 5, 'minority_weight': 0.2}	{'n_neighbors': 7, 'minority_weight': 0.2}
lphp	CalibratedClassifierCV	ISOMAP_Hybrid	0.674573	0.181282	0.754717	0.515625	0.419355	0.671775	0.0991964	53	13	3.07692	['Ex', 'NR', 'DR', 'CM']	{'base_estimator__C': 1.0, 'base_estimator__class_weight': None, 'base_estimator__dual': True, 'base_estimator__fit_intercept': True, 'base_estimator__intercept_scaling': 1, 'base_estimator__loss': 'hinge', 'base_estimator__max_iter': 1000, 'base_estimator__multi_class': 'ovr', 'base_estimator__penalty': 'l2', 'base_estimator__random_state': None, 'base_estimator__tol': 0.0001, 'base_estimator__v…	{'base_estimator__C': 10.0, 'base_estimator__class_weight': None, 'base_estimator__dual': False, 'base_estimator__fit_intercept': True, 'base_estimator__intercept_scaling': 1, 'base_estimator__loss': 'squared_hinge', 'base_estimator__max_iter': 1000, 'base_estimator__multi_class': 'ovr', 'base_estimator__penalty': 'l2', 'base_estimator__random_state': None, 'base_estimator__tol': 0.0001, 'base_es…	{'base_estimator__C': 10.0, 'base_estimator__class_weight': None, 'base_estimator__dual': False, 'base_estimator__fit_intercept': True, 'base_estimator__intercept_scaling': 1, 'base_estimator__loss': 'squared_hinge', 'base_estimator__max_iter': 1000, 'base_estimator__multi_class': 'ovr', 'base_estimator__penalty': 'l2', 'base_estimator__random_state': None, 'base_estimator__tol': 0.0001, 'base_es…	{'base_estimator__C': 10.0, 'base_estimator__class_weight': None, 'base_estimator__dual': False, 'base_estimator__fit_intercept': True, 'base_estimator__intercept_scaling': 1, 'base_estimator__loss': 'squared_hinge', 'base_estimator__max_iter': 1000, 'base_estimator__multi_class': 'ovr', 'base_estimator__penalty': 'l2', 'base_estimator__random_state': None, 'base_estimator__tol': 0.0001, 'base_es…	{'base_estimator__C': 10.0, 'base_estimator__class_weight': None, 'base_estimator__dual': False, 'base_estimator__fit_intercept': True, 'base_estimator__intercept_scaling': 1, 'base_estimator__loss': 'squared_hinge', 'base_estimator__max_iter': 1000, 'base_estimator__multi_class': 'ovr', 'base_estimator__penalty': 'l1', 'base_estimator__random_state': None, 'base_estimator__tol': 0.0001, 'base_es…	{'base_estimator__C': 1.0, 'base_estimator__class_weight': None, 'base_estimator__dual': True, 'base_estimator__fit_intercept': True, 'base_estimator__intercept_scaling': 1, 'base_estimator__loss': 'hinge', 'base_estimator__max_iter': 1000, 'base_estimator__multi_class': 'ovr', 'base_estimator__penalty': 'l2', 'base_estimator__random_state': None, 'base_estimator__tol': 0.0001, 'base_estimator__v…	{'proportion': 1.0, 'n_neighbors': 3, 'n_components': 3, 'smote_n_neighbors': 5}	{'proportion': 0.1, 'n_neighbors': 5, 'n_components': 3, 'smote_n_neighbors': 5}	{'proportion': 0.1, 'n_neighbors': 3, 'n_components': 4, 'smote_n_neighbors': 7}	{'proportion': 0.1, 'n_neighbors': 3, 'n_components': 4, 'smote_n_neighbors': 7}	{'proportion': 0.5, 'n_neighbors': 3, 'n_components': 4, 'smote_n_neighbors': 3}	{'proportion': 2.0, 'n_neighbors': 3, 'n_components': 2, 'smote_n_neighbors': 3}
lphp	CalibratedClassifierCV	KernelADASYN	0.708974	0.171108	0.779874	0.482759	0.580645	0.65372	1.08902	53	13	3.07692	['DE', 'Ex', 'BL']	{'base_estimator__C': 1.0, 'base_estimator__class_weight': None, 'base_estimator__dual': True, 'base_estimator__fit_intercept': True, 'base_estimator__intercept_scaling': 1, 'base_estimator__loss': 'hinge', 'base_estimator__max_iter': 1000, 'base_estimator__multi_class': 'ovr', 'base_estimator__penalty': 'l2', 'base_estimator__random_state': None, 'base_estimator__tol': 0.0001, 'base_estimator__v…	{'base_estimator__C': 1.0, 'base_estimator__class_weight': None, 'base_estimator__dual': False, 'base_estimator__fit_intercept': True, 'base_estimator__intercept_scaling': 1, 'base_estimator__loss': 'squared_hinge', 'base_estimator__max_iter': 1000, 'base_estimator__multi_class': 'ovr', 'base_estimator__penalty': 'l2', 'base_estimator__random_state': None, 'base_estimator__tol': 0.0001, 'base_est…	{'base_estimator__C': 10.0, 'base_estimator__class_weight': None, 'base_estimator__dual': True, 'base_estimator__fit_intercept': True, 'base_estimator__intercept_scaling': 1, 'base_estimator__loss': 'hinge', 'base_estimator__max_iter': 1000, 'base_estimator__multi_class': 'ovr', 'base_estimator__penalty': 'l2', 'base_estimator__random_state': None, 'base_estimator__tol': 0.0001, 'base_estimator__…	{'base_estimator__C': 10.0, 'base_estimator__class_weight': None, 'base_estimator__dual': True, 'base_estimator__fit_intercept': True, 'base_estimator__intercept_scaling': 1, 'base_estimator__loss': 'hinge', 'base_estimator__max_iter': 1000, 'base_estimator__multi_class': 'ovr', 'base_estimator__penalty': 'l2', 'base_estimator__random_state': None, 'base_estimator__tol': 0.0001, 'base_estimator__…	{'base_estimator__C': 10.0, 'base_estimator__class_weight': None, 'base_estimator__dual': False, 'base_estimator__fit_intercept': True, 'base_estimator__intercept_scaling': 1, 'base_estimator__loss': 'squared_hinge', 'base_estimator__max_iter': 1000, 'base_estimator__multi_class': 'ovr', 'base_estimator__penalty': 'l2', 'base_estimator__random_state': None, 'base_estimator__tol': 0.0001, 'base_es…	{'base_estimator__C': 1.0, 'base_estimator__class_weight': None, 'base_estimator__dual': False, 'base_estimator__fit_intercept': True, 'base_estimator__intercept_scaling': 1, 'base_estimator__loss': 'squared_hinge', 'base_estimator__max_iter': 1000, 'base_estimator__multi_class': 'ovr', 'base_estimator__penalty': 'l1', 'base_estimator__random_state': None, 'base_estimator__tol': 0.0001, 'base_est…	{'proportion': 1.0, 'k': 9, 'h': 0.02}	{'proportion': 0.1, 'k': 5, 'h': 0.5}	{'proportion': 2.0, 'k': 9, 'h': 0.1}	{'proportion': 1.0, 'k': 5, 'h': 0.02}	{'proportion': 1.0, 'k': 5, 'h': 0.02}	{'proportion': 2.0, 'k': 7, 'h': 0.2}
lphp	CalibratedClassifierCV	LLE_SMOTE	0.962393	0.0822431	0.918239	0.847059	0.935484	0.932096	0.0684422	53	13	3.07692	['Ex', 'DR']	{'base_estimator__C': 10.0, 'base_estimator__class_weight': None, 'base_estimator__dual': True, 'base_estimator__fit_intercept': True, 'base_estimator__intercept_scaling': 1, 'base_estimator__loss': 'hinge', 'base_estimator__max_iter': 1000, 'base_estimator__multi_class': 'ovr', 'base_estimator__penalty': 'l2', 'base_estimator__random_state': None, 'base_estimator__tol': 0.0001, 'base_estimator__…	{'base_estimator__C': 10.0, 'base_estimator__class_weight': None, 'base_estimator__dual': False, 'base_estimator__fit_intercept': True, 'base_estimator__intercept_scaling': 1, 'base_estimator__loss': 'squared_hinge', 'base_estimator__max_iter': 1000, 'base_estimator__multi_class': 'ovr', 'base_estimator__penalty': 'l2', 'base_estimator__random_state': None, 'base_estimator__tol': 0.0001, 'base_es…	{'base_estimator__C': 1.0, 'base_estimator__class_weight': None, 'base_estimator__dual': False, 'base_estimator__fit_intercept': True, 'base_estimator__intercept_scaling': 1, 'base_estimator__loss': 'squared_hinge', 'base_estimator__max_iter': 1000, 'base_estimator__multi_class': 'ovr', 'base_estimator__penalty': 'l2', 'base_estimator__random_state': None, 'base_estimator__tol': 0.0001, 'base_est…	{'base_estimator__C': 10.0, 'base_estimator__class_weight': None, 'base_estimator__dual': False, 'base_estimator__fit_intercept': True, 'base_estimator__intercept_scaling': 1, 'base_estimator__loss': 'squared_hinge', 'base_estimator__max_iter': 1000, 'base_estimator__multi_class': 'ovr', 'base_estimator__penalty': 'l2', 'base_estimator__random_state': None, 'base_estimator__tol': 0.0001, 'base_es…	{'base_estimator__C': 10.0, 'base_estimator__class_weight': None, 'base_estimator__dual': True, 'base_estimator__fit_intercept': True, 'base_estimator__intercept_scaling': 1, 'base_estimator__loss': 'hinge', 'base_estimator__max_iter': 1000, 'base_estimator__multi_class': 'ovr', 'base_estimator__penalty': 'l2', 'base_estimator__random_state': None, 'base_estimator__tol': 0.0001, 'base_estimator__…	{'base_estimator__C': 1.0, 'base_estimator__class_weight': None, 'base_estimator__dual': False, 'base_estimator__fit_intercept': True, 'base_estimator__intercept_scaling': 1, 'base_estimator__loss': 'squared_hinge', 'base_estimator__max_iter': 1000, 'base_estimator__multi_class': 'ovr', 'base_estimator__penalty': 'l1', 'base_estimator__random_state': None, 'base_estimator__tol': 0.0001, 'base_est…	{'proportion': 2.0, 'n_neighbors': 3, 'n_components': 5}	{'proportion': 0.75, 'n_neighbors': 3, 'n_components': 3}	{'proportion': 2.0, 'n_neighbors': 3, 'n_components': 3}	{'proportion': 1.0, 'n_neighbors': 3, 'n_components': 3}	{'proportion': 2.0, 'n_neighbors': 3, 'n_components': 5}	{'proportion': 0.1, 'n_neighbors': 3, 'n_components': 2}
lphp	CalibratedClassifierCV	LN_SMOTE	0.967521	0.0843273	0.930818	0.85	0.903226	0.915442	0.0421057	53	13	3.07692	['Ex', 'SCmp']	{'base_estimator__C': 10.0, 'base_estimator__class_weight': None, 'base_estimator__dual': True, 'base_estimator__fit_intercept': True, 'base_estimator__intercept_scaling': 1, 'base_estimator__loss': 'hinge', 'base_estimator__max_iter': 1000, 'base_estimator__multi_class': 'ovr', 'base_estimator__penalty': 'l2', 'base_estimator__random_state': None, 'base_estimator__tol': 0.0001, 'base_estimator__…	{'base_estimator__C': 10.0, 'base_estimator__class_weight': None, 'base_estimator__dual': True, 'base_estimator__fit_intercept': True, 'base_estimator__intercept_scaling': 1, 'base_estimator__loss': 'hinge', 'base_estimator__max_iter': 1000, 'base_estimator__multi_class': 'ovr', 'base_estimator__penalty': 'l2', 'base_estimator__random_state': None, 'base_estimator__tol': 0.0001, 'base_estimator__…	{'base_estimator__C': 1.0, 'base_estimator__class_weight': None, 'base_estimator__dual': False, 'base_estimator__fit_intercept': True, 'base_estimator__intercept_scaling': 1, 'base_estimator__loss': 'squared_hinge', 'base_estimator__max_iter': 1000, 'base_estimator__multi_class': 'ovr', 'base_estimator__penalty': 'l2', 'base_estimator__random_state': None, 'base_estimator__tol': 0.0001, 'base_est…	{'base_estimator__C': 10.0, 'base_estimator__class_weight': None, 'base_estimator__dual': True, 'base_estimator__fit_intercept': True, 'base_estimator__intercept_scaling': 1, 'base_estimator__loss': 'hinge', 'base_estimator__max_iter': 1000, 'base_estimator__multi_class': 'ovr', 'base_estimator__penalty': 'l2', 'base_estimator__random_state': None, 'base_estimator__tol': 0.0001, 'base_estimator__…	{'base_estimator__C': 10.0, 'base_estimator__class_weight': None, 'base_estimator__dual': True, 'base_estimator__fit_intercept': True, 'base_estimator__intercept_scaling': 1, 'base_estimator__loss': 'hinge', 'base_estimator__max_iter': 1000, 'base_estimator__multi_class': 'ovr', 'base_estimator__penalty': 'l2', 'base_estimator__random_state': None, 'base_estimator__tol': 0.0001, 'base_estimator__…	{'base_estimator__C': 1.0, 'base_estimator__class_weight': None, 'base_estimator__dual': False, 'base_estimator__fit_intercept': True, 'base_estimator__intercept_scaling': 1, 'base_estimator__loss': 'squared_hinge', 'base_estimator__max_iter': 1000, 'base_estimator__multi_class': 'ovr', 'base_estimator__penalty': 'l1', 'base_estimator__random_state': None, 'base_estimator__tol': 0.0001, 'base_est…	{'proportion': 1.5, 'n_neighbors': 7}	{'proportion': 0.5, 'n_neighbors': 7}	{'proportion': 2.0, 'n_neighbors': 3}	{'proportion': 1.0, 'n_neighbors': 3}	{'proportion': 0.75, 'n_neighbors': 7}	{'proportion': 0.1, 'n_neighbors': 5}
lphp	CalibratedClassifierCV	LVQ_SMOTE	0.961325	0.0856776	0.924528	0.842105	0.935484	0.907236	0.360141	53	13	3.07692	['Ex', 'A']	{'base_estimator__C': 1.0, 'base_estimator__class_weight': None, 'base_estimator__dual': False, 'base_estimator__fit_intercept': True, 'base_estimator__intercept_scaling': 1, 'base_estimator__loss': 'squared_hinge', 'base_estimator__max_iter': 1000, 'base_estimator__multi_class': 'ovr', 'base_estimator__penalty': 'l2', 'base_estimator__random_state': None, 'base_estimator__tol': 0.0001, 'base_est…	{'base_estimator__C': 1.0, 'base_estimator__class_weight': None, 'base_estimator__dual': False, 'base_estimator__fit_intercept': True, 'base_estimator__intercept_scaling': 1, 'base_estimator__loss': 'squared_hinge', 'base_estimator__max_iter': 1000, 'base_estimator__multi_class': 'ovr', 'base_estimator__penalty': 'l2', 'base_estimator__random_state': None, 'base_estimator__tol': 0.0001, 'base_est…	{'base_estimator__C': 10.0, 'base_estimator__class_weight': None, 'base_estimator__dual': True, 'base_estimator__fit_intercept': True, 'base_estimator__intercept_scaling': 1, 'base_estimator__loss': 'hinge', 'base_estimator__max_iter': 1000, 'base_estimator__multi_class': 'ovr', 'base_estimator__penalty': 'l2', 'base_estimator__random_state': None, 'base_estimator__tol': 0.0001, 'base_estimator__…	{'base_estimator__C': 1.0, 'base_estimator__class_weight': None, 'base_estimator__dual': False, 'base_estimator__fit_intercept': True, 'base_estimator__intercept_scaling': 1, 'base_estimator__loss': 'squared_hinge', 'base_estimator__max_iter': 1000, 'base_estimator__multi_class': 'ovr', 'base_estimator__penalty': 'l2', 'base_estimator__random_state': None, 'base_estimator__tol': 0.0001, 'base_est…	{'base_estimator__C': 1.0, 'base_estimator__class_weight': None, 'base_estimator__dual': True, 'base_estimator__fit_intercept': True, 'base_estimator__intercept_scaling': 1, 'base_estimator__loss': 'hinge', 'base_estimator__max_iter': 1000, 'base_estimator__multi_class': 'ovr', 'base_estimator__penalty': 'l2', 'base_estimator__random_state': None, 'base_estimator__tol': 0.0001, 'base_estimator__v…	{'base_estimator__C': 10.0, 'base_estimator__class_weight': None, 'base_estimator__dual': False, 'base_estimator__fit_intercept': True, 'base_estimator__intercept_scaling': 1, 'base_estimator__loss': 'squared_hinge', 'base_estimator__max_iter': 1000, 'base_estimator__multi_class': 'ovr', 'base_estimator__penalty': 'l1', 'base_estimator__random_state': None, 'base_estimator__tol': 0.0001, 'base_es…	{'proportion': 0.75, 'n_neighbors': 3, 'n_clusters': 12}	{'proportion': 0.75, 'n_neighbors': 3, 'n_clusters': 12}	{'proportion': 1.0, 'n_neighbors': 3, 'n_clusters': 8}	{'proportion': 0.75, 'n_neighbors': 3, 'n_clusters': 12}	{'proportion': 0.75, 'n_neighbors': 3, 'n_clusters': 12}	{'proportion': 0.25, 'n_neighbors': 7, 'n_clusters': 12}
lphp	CalibratedClassifierCV	Lee	0.963462	0.0801516	0.924528	0.860465	0.903226	0.932555	0.111419	53	13	3.07692	['Ex', 'SO']	{'base_estimator__C': 10.0, 'base_estimator__class_weight': None, 'base_estimator__dual': True, 'base_estimator__fit_intercept': True, 'base_estimator__intercept_scaling': 1, 'base_estimator__loss': 'hinge', 'base_estimator__max_iter': 1000, 'base_estimator__multi_class': 'ovr', 'base_estimator__penalty': 'l2', 'base_estimator__random_state': None, 'base_estimator__tol': 0.0001, 'base_estimator__…	{'base_estimator__C': 1.0, 'base_estimator__class_weight': None, 'base_estimator__dual': True, 'base_estimator__fit_intercept': True, 'base_estimator__intercept_scaling': 1, 'base_estimator__loss': 'hinge', 'base_estimator__max_iter': 1000, 'base_estimator__multi_class': 'ovr', 'base_estimator__penalty': 'l2', 'base_estimator__random_state': None, 'base_estimator__tol': 0.0001, 'base_estimator__v…	{'base_estimator__C': 1.0, 'base_estimator__class_weight': None, 'base_estimator__dual': True, 'base_estimator__fit_intercept': True, 'base_estimator__intercept_scaling': 1, 'base_estimator__loss': 'hinge', 'base_estimator__max_iter': 1000, 'base_estimator__multi_class': 'ovr', 'base_estimator__penalty': 'l2', 'base_estimator__random_state': None, 'base_estimator__tol': 0.0001, 'base_estimator__v…	{'base_estimator__C': 10.0, 'base_estimator__class_weight': None, 'base_estimator__dual': True, 'base_estimator__fit_intercept': True, 'base_estimator__intercept_scaling': 1, 'base_estimator__loss': 'hinge', 'base_estimator__max_iter': 1000, 'base_estimator__multi_class': 'ovr', 'base_estimator__penalty': 'l2', 'base_estimator__random_state': None, 'base_estimator__tol': 0.0001, 'base_estimator__…	{'base_estimator__C': 1.0, 'base_estimator__class_weight': None, 'base_estimator__dual': False, 'base_estimator__fit_intercept': True, 'base_estimator__intercept_scaling': 1, 'base_estimator__loss': 'squared_hinge', 'base_estimator__max_iter': 1000, 'base_estimator__multi_class': 'ovr', 'base_estimator__penalty': 'l2', 'base_estimator__random_state': None, 'base_estimator__tol': 0.0001, 'base_est…	{'base_estimator__C': 1.0, 'base_estimator__class_weight': None, 'base_estimator__dual': False, 'base_estimator__fit_intercept': True, 'base_estimator__intercept_scaling': 1, 'base_estimator__loss': 'squared_hinge', 'base_estimator__max_iter': 1000, 'base_estimator__multi_class': 'ovr', 'base_estimator__penalty': 'l1', 'base_estimator__random_state': None, 'base_estimator__tol': 0.0001, 'base_est…	{'proportion': 2.0, 'n_neighbors': 7, 'rejection_level': 0.7}	{'proportion': 2.0, 'n_neighbors': 3, 'rejection_level': 0.7}	{'proportion': 2.0, 'n_neighbors': 3, 'rejection_level': 0.7}	{'proportion': 1.5, 'n_neighbors': 5, 'rejection_level': 0.7}	{'proportion': 2.0, 'n_neighbors': 7, 'rejection_level': 0.7}	{'proportion': 0.1, 'n_neighbors': 3, 'rejection_level': 0.5}
lphp	CalibratedClassifierCV	MCT	0.958333	0.08338	0.91195	0.840909	0.870968	0.924038	0.0139346	53	13	3.07692	['Ex', 'SCpy']	{'base_estimator__C': 10.0, 'base_estimator__class_weight': None, 'base_estimator__dual': True, 'base_estimator__fit_intercept': True, 'base_estimator__intercept_scaling': 1, 'base_estimator__loss': 'hinge', 'base_estimator__max_iter': 1000, 'base_estimator__multi_class': 'ovr', 'base_estimator__penalty': 'l2', 'base_estimator__random_state': None, 'base_estimator__tol': 0.0001, 'base_estimator__…	{'base_estimator__C': 10.0, 'base_estimator__class_weight': None, 'base_estimator__dual': False, 'base_estimator__fit_intercept': True, 'base_estimator__intercept_scaling': 1, 'base_estimator__loss': 'squared_hinge', 'base_estimator__max_iter': 1000, 'base_estimator__multi_class': 'ovr', 'base_estimator__penalty': 'l2', 'base_estimator__random_state': None, 'base_estimator__tol': 0.0001, 'base_es…	{'base_estimator__C': 10.0, 'base_estimator__class_weight': None, 'base_estimator__dual': True, 'base_estimator__fit_intercept': True, 'base_estimator__intercept_scaling': 1, 'base_estimator__loss': 'hinge', 'base_estimator__max_iter': 1000, 'base_estimator__multi_class': 'ovr', 'base_estimator__penalty': 'l2', 'base_estimator__random_state': None, 'base_estimator__tol': 0.0001, 'base_estimator__…	{'base_estimator__C': 10.0, 'base_estimator__class_weight': None, 'base_estimator__dual': False, 'base_estimator__fit_intercept': True, 'base_estimator__intercept_scaling': 1, 'base_estimator__loss': 'squared_hinge', 'base_estimator__max_iter': 1000, 'base_estimator__multi_class': 'ovr', 'base_estimator__penalty': 'l2', 'base_estimator__random_state': None, 'base_estimator__tol': 0.0001, 'base_es…	{'base_estimator__C': 10.0, 'base_estimator__class_weight': None, 'base_estimator__dual': False, 'base_estimator__fit_intercept': True, 'base_estimator__intercept_scaling': 1, 'base_estimator__loss': 'squared_hinge', 'base_estimator__max_iter': 1000, 'base_estimator__multi_class': 'ovr', 'base_estimator__penalty': 'l2', 'base_estimator__random_state': None, 'base_estimator__tol': 0.0001, 'base_es…	{'base_estimator__C': 1.0, 'base_estimator__class_weight': None, 'base_estimator__dual': False, 'base_estimator__fit_intercept': True, 'base_estimator__intercept_scaling': 1, 'base_estimator__loss': 'squared_hinge', 'base_estimator__max_iter': 1000, 'base_estimator__multi_class': 'ovr', 'base_estimator__penalty': 'l1', 'base_estimator__random_state': None, 'base_estimator__tol': 0.0001, 'base_est…	{'proportion': 2.0}	{'proportion': 2.0}	{'proportion': 1.5}	{'proportion': 2.0}	{'proportion': 1.5}	{'proportion': 0.1}
lphp	CalibratedClassifierCV	MDO	0.95812	0.0864446	0.918239	0.821918	0.903226	0.907236	0.0420752	53	13	3.07692	['Ex', 'DR']	{'base_estimator__C': 10.0, 'base_estimator__class_weight': None, 'base_estimator__dual': True, 'base_estimator__fit_intercept': True, 'base_estimator__intercept_scaling': 1, 'base_estimator__loss': 'hinge', 'base_estimator__max_iter': 1000, 'base_estimator__multi_class': 'ovr', 'base_estimator__penalty': 'l2', 'base_estimator__random_state': None, 'base_estimator__tol': 0.0001, 'base_estimator__…	{'base_estimator__C': 10.0, 'base_estimator__class_weight': None, 'base_estimator__dual': True, 'base_estimator__fit_intercept': True, 'base_estimator__intercept_scaling': 1, 'base_estimator__loss': 'hinge', 'base_estimator__max_iter': 1000, 'base_estimator__multi_class': 'ovr', 'base_estimator__penalty': 'l2', 'base_estimator__random_state': None, 'base_estimator__tol': 0.0001, 'base_estimator__…	{'base_estimator__C': 1.0, 'base_estimator__class_weight': None, 'base_estimator__dual': False, 'base_estimator__fit_intercept': True, 'base_estimator__intercept_scaling': 1, 'base_estimator__loss': 'squared_hinge', 'base_estimator__max_iter': 1000, 'base_estimator__multi_class': 'ovr', 'base_estimator__penalty': 'l2', 'base_estimator__random_state': None, 'base_estimator__tol': 0.0001, 'base_est…	{'base_estimator__C': 10.0, 'base_estimator__class_weight': None, 'base_estimator__dual': False, 'base_estimator__fit_intercept': True, 'base_estimator__intercept_scaling': 1, 'base_estimator__loss': 'squared_hinge', 'base_estimator__max_iter': 1000, 'base_estimator__multi_class': 'ovr', 'base_estimator__penalty': 'l2', 'base_estimator__random_state': None, 'base_estimator__tol': 0.0001, 'base_es…	{'base_estimator__C': 10.0, 'base_estimator__class_weight': None, 'base_estimator__dual': True, 'base_estimator__fit_intercept': True, 'base_estimator__intercept_scaling': 1, 'base_estimator__loss': 'hinge', 'base_estimator__max_iter': 1000, 'base_estimator__multi_class': 'ovr', 'base_estimator__penalty': 'l2', 'base_estimator__random_state': None, 'base_estimator__tol': 0.0001, 'base_estimator__…	{'base_estimator__C': 1.0, 'base_estimator__class_weight': None, 'base_estimator__dual': False, 'base_estimator__fit_intercept': True, 'base_estimator__intercept_scaling': 1, 'base_estimator__loss': 'squared_hinge', 'base_estimator__max_iter': 1000, 'base_estimator__multi_class': 'ovr', 'base_estimator__penalty': 'l1', 'base_estimator__random_state': None, 'base_estimator__tol': 0.0001, 'base_est…	{'proportion': 0.25, 'K2': 7, 'K1_frac': 0.7}	{'proportion': 0.5, 'K2': 7, 'K1_frac': 0.7}	{'proportion': 1.5, 'K2': 5, 'K1_frac': 0.3}	{'proportion': 0.5, 'K2': 3, 'K1_frac': 0.5}	{'proportion': 0.5, 'K2': 3, 'K1_frac': 0.5}	{'proportion': 0.1, 'K2': 5, 'K1_frac': 0.3}
lphp	CalibratedClassifierCV	MSMOTE	0.950427	0.0943164	0.90566	0.809524	0.870968	0.894547	0.01408	53	13	3.07692	['Ex', 'NR', 'BL']	{'base_estimator__C': 10.0, 'base_estimator__class_weight': None, 'base_estimator__dual': True, 'base_estimator__fit_intercept': True, 'base_estimator__intercept_scaling': 1, 'base_estimator__loss': 'hinge', 'base_estimator__max_iter': 1000, 'base_estimator__multi_class': 'ovr', 'base_estimator__penalty': 'l2', 'base_estimator__random_state': None, 'base_estimator__tol': 0.0001, 'base_estimator__…	{'base_estimator__C': 10.0, 'base_estimator__class_weight': None, 'base_estimator__dual': True, 'base_estimator__fit_intercept': True, 'base_estimator__intercept_scaling': 1, 'base_estimator__loss': 'hinge', 'base_estimator__max_iter': 1000, 'base_estimator__multi_class': 'ovr', 'base_estimator__penalty': 'l2', 'base_estimator__random_state': None, 'base_estimator__tol': 0.0001, 'base_estimator__…	{'base_estimator__C': 10.0, 'base_estimator__class_weight': None, 'base_estimator__dual': False, 'base_estimator__fit_intercept': True, 'base_estimator__intercept_scaling': 1, 'base_estimator__loss': 'squared_hinge', 'base_estimator__max_iter': 1000, 'base_estimator__multi_class': 'ovr', 'base_estimator__penalty': 'l1', 'base_estimator__random_state': None, 'base_estimator__tol': 0.0001, 'base_es…	{'base_estimator__C': 10.0, 'base_estimator__class_weight': None, 'base_estimator__dual': True, 'base_estimator__fit_intercept': True, 'base_estimator__intercept_scaling': 1, 'base_estimator__loss': 'hinge', 'base_estimator__max_iter': 1000, 'base_estimator__multi_class': 'ovr', 'base_estimator__penalty': 'l2', 'base_estimator__random_state': None, 'base_estimator__tol': 0.0001, 'base_estimator__…	{'base_estimator__C': 10.0, 'base_estimator__class_weight': None, 'base_estimator__dual': True, 'base_estimator__fit_intercept': True, 'base_estimator__intercept_scaling': 1, 'base_estimator__loss': 'hinge', 'base_estimator__max_iter': 1000, 'base_estimator__multi_class': 'ovr', 'base_estimator__penalty': 'l2', 'base_estimator__random_state': None, 'base_estimator__tol': 0.0001, 'base_estimator__…	{'base_estimator__C': 10.0, 'base_estimator__class_weight': None, 'base_estimator__dual': False, 'base_estimator__fit_intercept': True, 'base_estimator__intercept_scaling': 1, 'base_estimator__loss': 'squared_hinge', 'base_estimator__max_iter': 1000, 'base_estimator__multi_class': 'ovr', 'base_estimator__penalty': 'l1', 'base_estimator__random_state': None, 'base_estimator__tol': 0.0001, 'base_es…	{'proportion': 0.1, 'n_neighbors': 3}	{'proportion': 0.25, 'n_neighbors': 3}	{'proportion': 0.75, 'n_neighbors': 5}	{'proportion': 0.75, 'n_neighbors': 5}	{'proportion': 0.25, 'n_neighbors': 3}	{'proportion': 1.0, 'n_neighbors': 7}
lphp	CalibratedClassifierCV	MSYN	0.96453	0.0843408	0.91195	0.829268	0.870968	0.898003	0.0640741	53	13	3.07692	['Ex']	{'base_estimator__C': 10.0, 'base_estimator__class_weight': None, 'base_estimator__dual': True, 'base_estimator__fit_intercept': True, 'base_estimator__intercept_scaling': 1, 'base_estimator__loss': 'hinge', 'base_estimator__max_iter': 1000, 'base_estimator__multi_class': 'ovr', 'base_estimator__penalty': 'l2', 'base_estimator__random_state': None, 'base_estimator__tol': 0.0001, 'base_estimator__…	{'base_estimator__C': 10.0, 'base_estimator__class_weight': None, 'base_estimator__dual': False, 'base_estimator__fit_intercept': True, 'base_estimator__intercept_scaling': 1, 'base_estimator__loss': 'squared_hinge', 'base_estimator__max_iter': 1000, 'base_estimator__multi_class': 'ovr', 'base_estimator__penalty': 'l2', 'base_estimator__random_state': None, 'base_estimator__tol': 0.0001, 'base_es…	{'base_estimator__C': 10.0, 'base_estimator__class_weight': None, 'base_estimator__dual': False, 'base_estimator__fit_intercept': True, 'base_estimator__intercept_scaling': 1, 'base_estimator__loss': 'squared_hinge', 'base_estimator__max_iter': 1000, 'base_estimator__multi_class': 'ovr', 'base_estimator__penalty': 'l2', 'base_estimator__random_state': None, 'base_estimator__tol': 0.0001, 'base_es…	{'base_estimator__C': 10.0, 'base_estimator__class_weight': None, 'base_estimator__dual': False, 'base_estimator__fit_intercept': True, 'base_estimator__intercept_scaling': 1, 'base_estimator__loss': 'squared_hinge', 'base_estimator__max_iter': 1000, 'base_estimator__multi_class': 'ovr', 'base_estimator__penalty': 'l2', 'base_estimator__random_state': None, 'base_estimator__tol': 0.0001, 'base_es…	{'base_estimator__C': 1.0, 'base_estimator__class_weight': None, 'base_estimator__dual': True, 'base_estimator__fit_intercept': True, 'base_estimator__intercept_scaling': 1, 'base_estimator__loss': 'hinge', 'base_estimator__max_iter': 1000, 'base_estimator__multi_class': 'ovr', 'base_estimator__penalty': 'l2', 'base_estimator__random_state': None, 'base_estimator__tol': 0.0001, 'base_estimator__v…	{'base_estimator__C': 1.0, 'base_estimator__class_weight': None, 'base_estimator__dual': False, 'base_estimator__fit_intercept': True, 'base_estimator__intercept_scaling': 1, 'base_estimator__loss': 'squared_hinge', 'base_estimator__max_iter': 1000, 'base_estimator__multi_class': 'ovr', 'base_estimator__penalty': 'l1', 'base_estimator__random_state': None, 'base_estimator__tol': 0.0001, 'base_est…	{'pressure': 2.5, 'n_neighbors': 3}	{'pressure': 1.5, 'n_neighbors': 3}	{'pressure': 1.5, 'n_neighbors': 3}	{'pressure': 1.5, 'n_neighbors': 3}	{'pressure': 2.0, 'n_neighbors': 3}	{'pressure': 1.5, 'n_neighbors': 5}
lphp	CalibratedClassifierCV	MWMOTE	0.968803	0.0776476	0.930818	0.860759	0.903226	0.924038	0.34545	53	13	3.07692	['Ex', 'Clus', 'BL']	{'base_estimator__C': 10.0, 'base_estimator__class_weight': None, 'base_estimator__dual': True, 'base_estimator__fit_intercept': True, 'base_estimator__intercept_scaling': 1, 'base_estimator__loss': 'hinge', 'base_estimator__max_iter': 1000, 'base_estimator__multi_class': 'ovr', 'base_estimator__penalty': 'l2', 'base_estimator__random_state': None, 'base_estimator__tol': 0.0001, 'base_estimator__…	{'base_estimator__C': 1.0, 'base_estimator__class_weight': None, 'base_estimator__dual': False, 'base_estimator__fit_intercept': True, 'base_estimator__intercept_scaling': 1, 'base_estimator__loss': 'squared_hinge', 'base_estimator__max_iter': 1000, 'base_estimator__multi_class': 'ovr', 'base_estimator__penalty': 'l2', 'base_estimator__random_state': None, 'base_estimator__tol': 0.0001, 'base_est…	{'base_estimator__C': 10.0, 'base_estimator__class_weight': None, 'base_estimator__dual': False, 'base_estimator__fit_intercept': True, 'base_estimator__intercept_scaling': 1, 'base_estimator__loss': 'squared_hinge', 'base_estimator__max_iter': 1000, 'base_estimator__multi_class': 'ovr', 'base_estimator__penalty': 'l2', 'base_estimator__random_state': None, 'base_estimator__tol': 0.0001, 'base_es…	{'base_estimator__C': 1.0, 'base_estimator__class_weight': None, 'base_estimator__dual': False, 'base_estimator__fit_intercept': True, 'base_estimator__intercept_scaling': 1, 'base_estimator__loss': 'squared_hinge', 'base_estimator__max_iter': 1000, 'base_estimator__multi_class': 'ovr', 'base_estimator__penalty': 'l2', 'base_estimator__random_state': None, 'base_estimator__tol': 0.0001, 'base_est…	{'base_estimator__C': 10.0, 'base_estimator__class_weight': None, 'base_estimator__dual': False, 'base_estimator__fit_intercept': True, 'base_estimator__intercept_scaling': 1, 'base_estimator__loss': 'squared_hinge', 'base_estimator__max_iter': 1000, 'base_estimator__multi_class': 'ovr', 'base_estimator__penalty': 'l1', 'base_estimator__random_state': None, 'base_estimator__tol': 0.0001, 'base_es…	{'base_estimator__C': 1.0, 'base_estimator__class_weight': None, 'base_estimator__dual': False, 'base_estimator__fit_intercept': True, 'base_estimator__intercept_scaling': 1, 'base_estimator__loss': 'squared_hinge', 'base_estimator__max_iter': 1000, 'base_estimator__multi_class': 'ovr', 'base_estimator__penalty': 'l1', 'base_estimator__random_state': None, 'base_estimator__tol': 0.0001, 'base_est…	{'proportion': 0.5, 'k1': 5, 'k2': 9, 'k3': 5, 'M': 10, 'cf_th': 5.0, 'cmax': 10.0}	{'proportion': 1.0, 'k1': 9, 'k2': 9, 'k3': 9, 'M': 4, 'cf_th': 5.0, 'cmax': 10.0}	{'proportion': 1.5, 'k1': 5, 'k2': 9, 'k3': 5, 'M': 10, 'cf_th': 5.0, 'cmax': 10.0}	{'proportion': 1.0, 'k1': 9, 'k2': 9, 'k3': 9, 'M': 4, 'cf_th': 5.0, 'cmax': 10.0}	{'proportion': 1.5, 'k1': 9, 'k2': 9, 'k3': 9, 'M': 4, 'cf_th': 5.0, 'cmax': 10.0}	{'proportion': 0.1, 'k1': 5, 'k2': 9, 'k3': 9, 'M': 10, 'cf_th': 5.0, 'cmax': 10.0}
lphp	CalibratedClassifierCV	NDO_sampling	0.963889	0.0906023	0.90566	0.804878	0.903226	0.910058	0.0126281	53	13	3.07692	['Ex', 'SO', 'A']	{'base_estimator__C': 10.0, 'base_estimator__class_weight': None, 'base_estimator__dual': True, 'base_estimator__fit_intercept': True, 'base_estimator__intercept_scaling': 1, 'base_estimator__loss': 'hinge', 'base_estimator__max_iter': 1000, 'base_estimator__multi_class': 'ovr', 'base_estimator__penalty': 'l2', 'base_estimator__random_state': None, 'base_estimator__tol': 0.0001, 'base_estimator__…	{'base_estimator__C': 10.0, 'base_estimator__class_weight': None, 'base_estimator__dual': True, 'base_estimator__fit_intercept': True, 'base_estimator__intercept_scaling': 1, 'base_estimator__loss': 'hinge', 'base_estimator__max_iter': 1000, 'base_estimator__multi_class': 'ovr', 'base_estimator__penalty': 'l2', 'base_estimator__random_state': None, 'base_estimator__tol': 0.0001, 'base_estimator__…	{'base_estimator__C': 10.0, 'base_estimator__class_weight': None, 'base_estimator__dual': True, 'base_estimator__fit_intercept': True, 'base_estimator__intercept_scaling': 1, 'base_estimator__loss': 'hinge', 'base_estimator__max_iter': 1000, 'base_estimator__multi_class': 'ovr', 'base_estimator__penalty': 'l2', 'base_estimator__random_state': None, 'base_estimator__tol': 0.0001, 'base_estimator__…	{'base_estimator__C': 10.0, 'base_estimator__class_weight': None, 'base_estimator__dual': False, 'base_estimator__fit_intercept': True, 'base_estimator__intercept_scaling': 1, 'base_estimator__loss': 'squared_hinge', 'base_estimator__max_iter': 1000, 'base_estimator__multi_class': 'ovr', 'base_estimator__penalty': 'l2', 'base_estimator__random_state': None, 'base_estimator__tol': 0.0001, 'base_es…	{'base_estimator__C': 10.0, 'base_estimator__class_weight': None, 'base_estimator__dual': True, 'base_estimator__fit_intercept': True, 'base_estimator__intercept_scaling': 1, 'base_estimator__loss': 'hinge', 'base_estimator__max_iter': 1000, 'base_estimator__multi_class': 'ovr', 'base_estimator__penalty': 'l2', 'base_estimator__random_state': None, 'base_estimator__tol': 0.0001, 'base_estimator__…	{'base_estimator__C': 10.0, 'base_estimator__class_weight': None, 'base_estimator__dual': False, 'base_estimator__fit_intercept': True, 'base_estimator__intercept_scaling': 1, 'base_estimator__loss': 'squared_hinge', 'base_estimator__max_iter': 1000, 'base_estimator__multi_class': 'ovr', 'base_estimator__penalty': 'l1', 'base_estimator__random_state': None, 'base_estimator__tol': 0.0001, 'base_es…	{'proportion': 0.25, 'n_neighbors': 7, 'T': 0.5}	{'proportion': 0.1, 'n_neighbors': 5, 'T': 0.5}	{'proportion': 1.5, 'n_neighbors': 3, 'T': 0.5}	{'proportion': 0.5, 'n_neighbors': 7, 'T': 0.5}	{'proportion': 1.5, 'n_neighbors': 5, 'T': 0.5}	{'proportion': 0.1, 'n_neighbors': 3, 'T': 0.5}
lphp	CalibratedClassifierCV	NRAS	0.938034	0.104031	0.849057	0.703297	0.806452	0.826898	0.116187	53	13	3.07692	['SO', 'NR']	{'base_estimator__C': 10.0, 'base_estimator__class_weight': None, 'base_estimator__dual': True, 'base_estimator__fit_intercept': True, 'base_estimator__intercept_scaling': 1, 'base_estimator__loss': 'hinge', 'base_estimator__max_iter': 1000, 'base_estimator__multi_class': 'ovr', 'base_estimator__penalty': 'l2', 'base_estimator__random_state': None, 'base_estimator__tol': 0.0001, 'base_estimator__…	{'base_estimator__C': 10.0, 'base_estimator__class_weight': None, 'base_estimator__dual': False, 'base_estimator__fit_intercept': True, 'base_estimator__intercept_scaling': 1, 'base_estimator__loss': 'squared_hinge', 'base_estimator__max_iter': 1000, 'base_estimator__multi_class': 'ovr', 'base_estimator__penalty': 'l2', 'base_estimator__random_state': None, 'base_estimator__tol': 0.0001, 'base_es…	{'base_estimator__C': 10.0, 'base_estimator__class_weight': None, 'base_estimator__dual': False, 'base_estimator__fit_intercept': True, 'base_estimator__intercept_scaling': 1, 'base_estimator__loss': 'squared_hinge', 'base_estimator__max_iter': 1000, 'base_estimator__multi_class': 'ovr', 'base_estimator__penalty': 'l2', 'base_estimator__random_state': None, 'base_estimator__tol': 0.0001, 'base_es…	{'base_estimator__C': 10.0, 'base_estimator__class_weight': None, 'base_estimator__dual': False, 'base_estimator__fit_intercept': True, 'base_estimator__intercept_scaling': 1, 'base_estimator__loss': 'squared_hinge', 'base_estimator__max_iter': 1000, 'base_estimator__multi_class': 'ovr', 'base_estimator__penalty': 'l2', 'base_estimator__random_state': None, 'base_estimator__tol': 0.0001, 'base_es…	{'base_estimator__C': 10.0, 'base_estimator__class_weight': None, 'base_estimator__dual': False, 'base_estimator__fit_intercept': True, 'base_estimator__intercept_scaling': 1, 'base_estimator__loss': 'squared_hinge', 'base_estimator__max_iter': 1000, 'base_estimator__multi_class': 'ovr', 'base_estimator__penalty': 'l2', 'base_estimator__random_state': None, 'base_estimator__tol': 0.0001, 'base_es…	{'base_estimator__C': 1.0, 'base_estimator__class_weight': None, 'base_estimator__dual': False, 'base_estimator__fit_intercept': True, 'base_estimator__intercept_scaling': 1, 'base_estimator__loss': 'squared_hinge', 'base_estimator__max_iter': 1000, 'base_estimator__multi_class': 'ovr', 'base_estimator__penalty': 'l1', 'base_estimator__random_state': None, 'base_estimator__tol': 0.0001, 'base_est…	{'proportion': 0.75, 'n_neighbors': 9, 't': 0.8}	{'proportion': 0.1, 'n_neighbors': 7, 't': 0.8}	{'proportion': 1.5, 'n_neighbors': 5, 't': 0.3}	{'proportion': 1.5, 'n_neighbors': 5, 't': 0.3}	{'proportion': 0.1, 'n_neighbors': 7, 't': 0.8}	{'proportion': 1.5, 'n_neighbors': 7, 't': 0.5}
lphp	CalibratedClassifierCV	NRSBoundary_SMOTE	0.96453	0.0809507	0.924528	0.857143	0.903226	0.924038	0.153572	53	13	3.07692	['Ex', 'BL']	{'base_estimator__C': 1.0, 'base_estimator__class_weight': None, 'base_estimator__dual': True, 'base_estimator__fit_intercept': True, 'base_estimator__intercept_scaling': 1, 'base_estimator__loss': 'hinge', 'base_estimator__max_iter': 1000, 'base_estimator__multi_class': 'ovr', 'base_estimator__penalty': 'l2', 'base_estimator__random_state': None, 'base_estimator__tol': 0.0001, 'base_estimator__v…	{'base_estimator__C': 10.0, 'base_estimator__class_weight': None, 'base_estimator__dual': True, 'base_estimator__fit_intercept': True, 'base_estimator__intercept_scaling': 1, 'base_estimator__loss': 'hinge', 'base_estimator__max_iter': 1000, 'base_estimator__multi_class': 'ovr', 'base_estimator__penalty': 'l2', 'base_estimator__random_state': None, 'base_estimator__tol': 0.0001, 'base_estimator__…	{'base_estimator__C': 10.0, 'base_estimator__class_weight': None, 'base_estimator__dual': True, 'base_estimator__fit_intercept': True, 'base_estimator__intercept_scaling': 1, 'base_estimator__loss': 'hinge', 'base_estimator__max_iter': 1000, 'base_estimator__multi_class': 'ovr', 'base_estimator__penalty': 'l2', 'base_estimator__random_state': None, 'base_estimator__tol': 0.0001, 'base_estimator__…	{'base_estimator__C': 10.0, 'base_estimator__class_weight': None, 'base_estimator__dual': True, 'base_estimator__fit_intercept': True, 'base_estimator__intercept_scaling': 1, 'base_estimator__loss': 'hinge', 'base_estimator__max_iter': 1000, 'base_estimator__multi_class': 'ovr', 'base_estimator__penalty': 'l2', 'base_estimator__random_state': None, 'base_estimator__tol': 0.0001, 'base_estimator__…	{'base_estimator__C': 10.0, 'base_estimator__class_weight': None, 'base_estimator__dual': False, 'base_estimator__fit_intercept': True, 'base_estimator__intercept_scaling': 1, 'base_estimator__loss': 'squared_hinge', 'base_estimator__max_iter': 1000, 'base_estimator__multi_class': 'ovr', 'base_estimator__penalty': 'l2', 'base_estimator__random_state': None, 'base_estimator__tol': 0.0001, 'base_es…	{'base_estimator__C': 1.0, 'base_estimator__class_weight': None, 'base_estimator__dual': False, 'base_estimator__fit_intercept': True, 'base_estimator__intercept_scaling': 1, 'base_estimator__loss': 'squared_hinge', 'base_estimator__max_iter': 1000, 'base_estimator__multi_class': 'ovr', 'base_estimator__penalty': 'l1', 'base_estimator__random_state': None, 'base_estimator__tol': 0.0001, 'base_est…	{'proportion': 2.0, 'n_neighbors': 7, 'w': 0.05}	{'proportion': 2.0, 'n_neighbors': 7, 'w': 0.01}	{'proportion': 2.0, 'n_neighbors': 7, 'w': 0.01}	{'proportion': 2.0, 'n_neighbors': 7, 'w': 0.01}	{'proportion': 1.5, 'n_neighbors': 7, 'w': 0.01}	{'proportion': 0.25, 'n_neighbors': 7, 'w': 0.05}
lphp	CalibratedClassifierCV	NT_SMOTE	0.960043	0.0823104	0.918239	0.847059	0.870968	0.919866	0.0134989	53	13	3.07692	['Ex', 'A']	{'base_estimator__C': 10.0, 'base_estimator__class_weight': None, 'base_estimator__dual': True, 'base_estimator__fit_intercept': True, 'base_estimator__intercept_scaling': 1, 'base_estimator__loss': 'hinge', 'base_estimator__max_iter': 1000, 'base_estimator__multi_class': 'ovr', 'base_estimator__penalty': 'l2', 'base_estimator__random_state': None, 'base_estimator__tol': 0.0001, 'base_estimator__…	{'base_estimator__C': 10.0, 'base_estimator__class_weight': None, 'base_estimator__dual': True, 'base_estimator__fit_intercept': True, 'base_estimator__intercept_scaling': 1, 'base_estimator__loss': 'hinge', 'base_estimator__max_iter': 1000, 'base_estimator__multi_class': 'ovr', 'base_estimator__penalty': 'l2', 'base_estimator__random_state': None, 'base_estimator__tol': 0.0001, 'base_estimator__…	{'base_estimator__C': 10.0, 'base_estimator__class_weight': None, 'base_estimator__dual': True, 'base_estimator__fit_intercept': True, 'base_estimator__intercept_scaling': 1, 'base_estimator__loss': 'hinge', 'base_estimator__max_iter': 1000, 'base_estimator__multi_class': 'ovr', 'base_estimator__penalty': 'l2', 'base_estimator__random_state': None, 'base_estimator__tol': 0.0001, 'base_estimator__…	{'base_estimator__C': 10.0, 'base_estimator__class_weight': None, 'base_estimator__dual': True, 'base_estimator__fit_intercept': True, 'base_estimator__intercept_scaling': 1, 'base_estimator__loss': 'hinge', 'base_estimator__max_iter': 1000, 'base_estimator__multi_class': 'ovr', 'base_estimator__penalty': 'l2', 'base_estimator__random_state': None, 'base_estimator__tol': 0.0001, 'base_estimator__…	{'base_estimator__C': 1.0, 'base_estimator__class_weight': None, 'base_estimator__dual': False, 'base_estimator__fit_intercept': True, 'base_estimator__intercept_scaling': 1, 'base_estimator__loss': 'squared_hinge', 'base_estimator__max_iter': 1000, 'base_estimator__multi_class': 'ovr', 'base_estimator__penalty': 'l1', 'base_estimator__random_state': None, 'base_estimator__tol': 0.0001, 'base_est…	{'base_estimator__C': 1.0, 'base_estimator__class_weight': None, 'base_estimator__dual': False, 'base_estimator__fit_intercept': True, 'base_estimator__intercept_scaling': 1, 'base_estimator__loss': 'squared_hinge', 'base_estimator__max_iter': 1000, 'base_estimator__multi_class': 'ovr', 'base_estimator__penalty': 'l1', 'base_estimator__random_state': None, 'base_estimator__tol': 0.0001, 'base_est…	{'proportion': 2.0}	{'proportion': 1.5}	{'proportion': 1.5}	{'proportion': 1.5}	{'proportion': 2.0}	{'proportion': 0.5}
lphp	CalibratedClassifierCV	OUPS	0.957051	0.0849802	0.91195	0.825	0.903226	0.888675	0.0344012	53	13	3.07692	['Ex', 'SO']	{'base_estimator__C': 10.0, 'base_estimator__class_weight': None, 'base_estimator__dual': True, 'base_estimator__fit_intercept': True, 'base_estimator__intercept_scaling': 1, 'base_estimator__loss': 'hinge', 'base_estimator__max_iter': 1000, 'base_estimator__multi_class': 'ovr', 'base_estimator__penalty': 'l2', 'base_estimator__random_state': None, 'base_estimator__tol': 0.0001, 'base_estimator__…	{'base_estimator__C': 10.0, 'base_estimator__class_weight': None, 'base_estimator__dual': False, 'base_estimator__fit_intercept': True, 'base_estimator__intercept_scaling': 1, 'base_estimator__loss': 'squared_hinge', 'base_estimator__max_iter': 1000, 'base_estimator__multi_class': 'ovr', 'base_estimator__penalty': 'l2', 'base_estimator__random_state': None, 'base_estimator__tol': 0.0001, 'base_es…	{'base_estimator__C': 10.0, 'base_estimator__class_weight': None, 'base_estimator__dual': False, 'base_estimator__fit_intercept': True, 'base_estimator__intercept_scaling': 1, 'base_estimator__loss': 'squared_hinge', 'base_estimator__max_iter': 1000, 'base_estimator__multi_class': 'ovr', 'base_estimator__penalty': 'l2', 'base_estimator__random_state': None, 'base_estimator__tol': 0.0001, 'base_es…	{'base_estimator__C': 10.0, 'base_estimator__class_weight': None, 'base_estimator__dual': False, 'base_estimator__fit_intercept': True, 'base_estimator__intercept_scaling': 1, 'base_estimator__loss': 'squared_hinge', 'base_estimator__max_iter': 1000, 'base_estimator__multi_class': 'ovr', 'base_estimator__penalty': 'l2', 'base_estimator__random_state': None, 'base_estimator__tol': 0.0001, 'base_es…	{'base_estimator__C': 10.0, 'base_estimator__class_weight': None, 'base_estimator__dual': True, 'base_estimator__fit_intercept': True, 'base_estimator__intercept_scaling': 1, 'base_estimator__loss': 'hinge', 'base_estimator__max_iter': 1000, 'base_estimator__multi_class': 'ovr', 'base_estimator__penalty': 'l2', 'base_estimator__random_state': None, 'base_estimator__tol': 0.0001, 'base_estimator__…	{'base_estimator__C': 1.0, 'base_estimator__class_weight': None, 'base_estimator__dual': False, 'base_estimator__fit_intercept': True, 'base_estimator__intercept_scaling': 1, 'base_estimator__loss': 'squared_hinge', 'base_estimator__max_iter': 1000, 'base_estimator__multi_class': 'ovr', 'base_estimator__penalty': 'l1', 'base_estimator__random_state': None, 'base_estimator__tol': 0.0001, 'base_est…	{'proportion': 1.5}	{'proportion': 1.5}	{'proportion': 1.5}	{'proportion': 1.5}	{'proportion': 1.5}	{'proportion': 2.0}
lphp	CalibratedClassifierCV	PDFOS	0.958974	0.0883384	0.899371	0.790123	0.903226	0.873396	0.49356	53	13	3.07692	['Ex', 'DE']	{'base_estimator__C': 10.0, 'base_estimator__class_weight': None, 'base_estimator__dual': True, 'base_estimator__fit_intercept': True, 'base_estimator__intercept_scaling': 1, 'base_estimator__loss': 'hinge', 'base_estimator__max_iter': 1000, 'base_estimator__multi_class': 'ovr', 'base_estimator__penalty': 'l2', 'base_estimator__random_state': None, 'base_estimator__tol': 0.0001, 'base_estimator__…	{'base_estimator__C': 10.0, 'base_estimator__class_weight': None, 'base_estimator__dual': False, 'base_estimator__fit_intercept': True, 'base_estimator__intercept_scaling': 1, 'base_estimator__loss': 'squared_hinge', 'base_estimator__max_iter': 1000, 'base_estimator__multi_class': 'ovr', 'base_estimator__penalty': 'l2', 'base_estimator__random_state': None, 'base_estimator__tol': 0.0001, 'base_es…	{'base_estimator__C': 1.0, 'base_estimator__class_weight': None, 'base_estimator__dual': True, 'base_estimator__fit_intercept': True, 'base_estimator__intercept_scaling': 1, 'base_estimator__loss': 'hinge', 'base_estimator__max_iter': 1000, 'base_estimator__multi_class': 'ovr', 'base_estimator__penalty': 'l2', 'base_estimator__random_state': None, 'base_estimator__tol': 0.0001, 'base_estimator__v…	{'base_estimator__C': 1.0, 'base_estimator__class_weight': None, 'base_estimator__dual': False, 'base_estimator__fit_intercept': True, 'base_estimator__intercept_scaling': 1, 'base_estimator__loss': 'squared_hinge', 'base_estimator__max_iter': 1000, 'base_estimator__multi_class': 'ovr', 'base_estimator__penalty': 'l2', 'base_estimator__random_state': None, 'base_estimator__tol': 0.0001, 'base_est…	{'base_estimator__C': 10.0, 'base_estimator__class_weight': None, 'base_estimator__dual': False, 'base_estimator__fit_intercept': True, 'base_estimator__intercept_scaling': 1, 'base_estimator__loss': 'squared_hinge', 'base_estimator__max_iter': 1000, 'base_estimator__multi_class': 'ovr', 'base_estimator__penalty': 'l2', 'base_estimator__random_state': None, 'base_estimator__tol': 0.0001, 'base_es…	{'base_estimator__C': 1.0, 'base_estimator__class_weight': None, 'base_estimator__dual': False, 'base_estimator__fit_intercept': True, 'base_estimator__intercept_scaling': 1, 'base_estimator__loss': 'squared_hinge', 'base_estimator__max_iter': 1000, 'base_estimator__multi_class': 'ovr', 'base_estimator__penalty': 'l1', 'base_estimator__random_state': None, 'base_estimator__tol': 0.0001, 'base_est…	{'proportion': 0.25}	{'proportion': 0.25}	{'proportion': 1.5}	{'proportion': 1.0}	{'proportion': 0.5}	{'proportion': 0.1}
lphp	CalibratedClassifierCV	ProWSyn	0.966239	0.0775412	0.918239	0.850575	0.935484	0.928306	0.0520939	53	13	3.07692	['Ex', 'SO']	{'base_estimator__C': 10.0, 'base_estimator__class_weight': None, 'base_estimator__dual': True, 'base_estimator__fit_intercept': True, 'base_estimator__intercept_scaling': 1, 'base_estimator__loss': 'hinge', 'base_estimator__max_iter': 1000, 'base_estimator__multi_class': 'ovr', 'base_estimator__penalty': 'l2', 'base_estimator__random_state': None, 'base_estimator__tol': 0.0001, 'base_estimator__…	{'base_estimator__C': 10.0, 'base_estimator__class_weight': None, 'base_estimator__dual': True, 'base_estimator__fit_intercept': True, 'base_estimator__intercept_scaling': 1, 'base_estimator__loss': 'hinge', 'base_estimator__max_iter': 1000, 'base_estimator__multi_class': 'ovr', 'base_estimator__penalty': 'l2', 'base_estimator__random_state': None, 'base_estimator__tol': 0.0001, 'base_estimator__…	{'base_estimator__C': 10.0, 'base_estimator__class_weight': None, 'base_estimator__dual': True, 'base_estimator__fit_intercept': True, 'base_estimator__intercept_scaling': 1, 'base_estimator__loss': 'hinge', 'base_estimator__max_iter': 1000, 'base_estimator__multi_class': 'ovr', 'base_estimator__penalty': 'l2', 'base_estimator__random_state': None, 'base_estimator__tol': 0.0001, 'base_estimator__…	{'base_estimator__C': 10.0, 'base_estimator__class_weight': None, 'base_estimator__dual': True, 'base_estimator__fit_intercept': True, 'base_estimator__intercept_scaling': 1, 'base_estimator__loss': 'hinge', 'base_estimator__max_iter': 1000, 'base_estimator__multi_class': 'ovr', 'base_estimator__penalty': 'l2', 'base_estimator__random_state': None, 'base_estimator__tol': 0.0001, 'base_estimator__…	{'base_estimator__C': 10.0, 'base_estimator__class_weight': None, 'base_estimator__dual': True, 'base_estimator__fit_intercept': True, 'base_estimator__intercept_scaling': 1, 'base_estimator__loss': 'hinge', 'base_estimator__max_iter': 1000, 'base_estimator__multi_class': 'ovr', 'base_estimator__penalty': 'l2', 'base_estimator__random_state': None, 'base_estimator__tol': 0.0001, 'base_estimator__…	{'base_estimator__C': 1.0, 'base_estimator__class_weight': None, 'base_estimator__dual': False, 'base_estimator__fit_intercept': True, 'base_estimator__intercept_scaling': 1, 'base_estimator__loss': 'squared_hinge', 'base_estimator__max_iter': 1000, 'base_estimator__multi_class': 'ovr', 'base_estimator__penalty': 'l1', 'base_estimator__random_state': None, 'base_estimator__tol': 0.0001, 'base_est…	{'proportion': 1.0, 'n_neighbors': 7, 'L': 3, 'theta': 0.1}	{'proportion': 1.0, 'n_neighbors': 7, 'L': 3, 'theta': 0.1}	{'proportion': 1.5, 'n_neighbors': 7, 'L': 5, 'theta': 2.0}	{'proportion': 1.5, 'n_neighbors': 7, 'L': 5, 'theta': 2.0}	{'proportion': 1.5, 'n_neighbors': 7, 'L': 3, 'theta': 2.0}	{'proportion': 0.1, 'n_neighbors': 3, 'L': 5, 'theta': 0.1}
lphp	CalibratedClassifierCV	ROSE	0.959188	0.102441	0.886792	0.790698	0.83871	0.882886	0.00870888	53	13	3.07692	['Ex', 'SCmp']	{'base_estimator__C': 1.0, 'base_estimator__class_weight': None, 'base_estimator__dual': False, 'base_estimator__fit_intercept': True, 'base_estimator__intercept_scaling': 1, 'base_estimator__loss': 'squared_hinge', 'base_estimator__max_iter': 1000, 'base_estimator__multi_class': 'ovr', 'base_estimator__penalty': 'l2', 'base_estimator__random_state': None, 'base_estimator__tol': 0.0001, 'base_est…	{'base_estimator__C': 1.0, 'base_estimator__class_weight': None, 'base_estimator__dual': True, 'base_estimator__fit_intercept': True, 'base_estimator__intercept_scaling': 1, 'base_estimator__loss': 'hinge', 'base_estimator__max_iter': 1000, 'base_estimator__multi_class': 'ovr', 'base_estimator__penalty': 'l2', 'base_estimator__random_state': None, 'base_estimator__tol': 0.0001, 'base_estimator__v…	{'base_estimator__C': 1.0, 'base_estimator__class_weight': None, 'base_estimator__dual': False, 'base_estimator__fit_intercept': True, 'base_estimator__intercept_scaling': 1, 'base_estimator__loss': 'squared_hinge', 'base_estimator__max_iter': 1000, 'base_estimator__multi_class': 'ovr', 'base_estimator__penalty': 'l1', 'base_estimator__random_state': None, 'base_estimator__tol': 0.0001, 'base_est…	{'base_estimator__C': 1.0, 'base_estimator__class_weight': None, 'base_estimator__dual': True, 'base_estimator__fit_intercept': True, 'base_estimator__intercept_scaling': 1, 'base_estimator__loss': 'hinge', 'base_estimator__max_iter': 1000, 'base_estimator__multi_class': 'ovr', 'base_estimator__penalty': 'l2', 'base_estimator__random_state': None, 'base_estimator__tol': 0.0001, 'base_estimator__v…	{'base_estimator__C': 10.0, 'base_estimator__class_weight': None, 'base_estimator__dual': False, 'base_estimator__fit_intercept': True, 'base_estimator__intercept_scaling': 1, 'base_estimator__loss': 'squared_hinge', 'base_estimator__max_iter': 1000, 'base_estimator__multi_class': 'ovr', 'base_estimator__penalty': 'l2', 'base_estimator__random_state': None, 'base_estimator__tol': 0.0001, 'base_es…	{'base_estimator__C': 10.0, 'base_estimator__class_weight': None, 'base_estimator__dual': True, 'base_estimator__fit_intercept': True, 'base_estimator__intercept_scaling': 1, 'base_estimator__loss': 'hinge', 'base_estimator__max_iter': 1000, 'base_estimator__multi_class': 'ovr', 'base_estimator__penalty': 'l2', 'base_estimator__random_state': None, 'base_estimator__tol': 0.0001, 'base_estimator__…	{'proportion': 2.0}	{'proportion': 1.0}	{'proportion': 1.5}	{'proportion': 1.0}	{'proportion': 0.1}	{'proportion': 1.0}
lphp	CalibratedClassifierCV	RWO_sampling	0.951282	0.099585	0.918239	0.839506	0.83871	0.906765	0.0587871	53	13	3.07692	['Ex']	{'base_estimator__C': 10.0, 'base_estimator__class_weight': None, 'base_estimator__dual': True, 'base_estimator__fit_intercept': True, 'base_estimator__intercept_scaling': 1, 'base_estimator__loss': 'hinge', 'base_estimator__max_iter': 1000, 'base_estimator__multi_class': 'ovr', 'base_estimator__penalty': 'l2', 'base_estimator__random_state': None, 'base_estimator__tol': 0.0001, 'base_estimator__…	{'base_estimator__C': 10.0, 'base_estimator__class_weight': None, 'base_estimator__dual': True, 'base_estimator__fit_intercept': True, 'base_estimator__intercept_scaling': 1, 'base_estimator__loss': 'hinge', 'base_estimator__max_iter': 1000, 'base_estimator__multi_class': 'ovr', 'base_estimator__penalty': 'l2', 'base_estimator__random_state': None, 'base_estimator__tol': 0.0001, 'base_estimator__…	{'base_estimator__C': 1.0, 'base_estimator__class_weight': None, 'base_estimator__dual': False, 'base_estimator__fit_intercept': True, 'base_estimator__intercept_scaling': 1, 'base_estimator__loss': 'squared_hinge', 'base_estimator__max_iter': 1000, 'base_estimator__multi_class': 'ovr', 'base_estimator__penalty': 'l2', 'base_estimator__random_state': None, 'base_estimator__tol': 0.0001, 'base_est…	{'base_estimator__C': 10.0, 'base_estimator__class_weight': None, 'base_estimator__dual': True, 'base_estimator__fit_intercept': True, 'base_estimator__intercept_scaling': 1, 'base_estimator__loss': 'hinge', 'base_estimator__max_iter': 1000, 'base_estimator__multi_class': 'ovr', 'base_estimator__penalty': 'l2', 'base_estimator__random_state': None, 'base_estimator__tol': 0.0001, 'base_estimator__…	{'base_estimator__C': 10.0, 'base_estimator__class_weight': None, 'base_estimator__dual': False, 'base_estimator__fit_intercept': True, 'base_estimator__intercept_scaling': 1, 'base_estimator__loss': 'squared_hinge', 'base_estimator__max_iter': 1000, 'base_estimator__multi_class': 'ovr', 'base_estimator__penalty': 'l2', 'base_estimator__random_state': None, 'base_estimator__tol': 0.0001, 'base_es…	{'base_estimator__C': 1.0, 'base_estimator__class_weight': None, 'base_estimator__dual': False, 'base_estimator__fit_intercept': True, 'base_estimator__intercept_scaling': 1, 'base_estimator__loss': 'squared_hinge', 'base_estimator__max_iter': 1000, 'base_estimator__multi_class': 'ovr', 'base_estimator__penalty': 'l1', 'base_estimator__random_state': None, 'base_estimator__tol': 0.0001, 'base_est…	{'proportion': 0.75}	{'proportion': 0.75}	{'proportion': 1.5}	{'proportion': 0.75}	{'proportion': 0.25}	{'proportion': 2.0}
lphp	CalibratedClassifierCV	Random_SMOTE	0.964957	0.0783485	0.924528	0.857143	0.935484	0.928306	0.0177088	53	13	3.07692	['Ex', 'SCmp']	{'base_estimator__C': 10.0, 'base_estimator__class_weight': None, 'base_estimator__dual': True, 'base_estimator__fit_intercept': True, 'base_estimator__intercept_scaling': 1, 'base_estimator__loss': 'hinge', 'base_estimator__max_iter': 1000, 'base_estimator__multi_class': 'ovr', 'base_estimator__penalty': 'l2', 'base_estimator__random_state': None, 'base_estimator__tol': 0.0001, 'base_estimator__…	{'base_estimator__C': 1.0, 'base_estimator__class_weight': None, 'base_estimator__dual': True, 'base_estimator__fit_intercept': True, 'base_estimator__intercept_scaling': 1, 'base_estimator__loss': 'hinge', 'base_estimator__max_iter': 1000, 'base_estimator__multi_class': 'ovr', 'base_estimator__penalty': 'l2', 'base_estimator__random_state': None, 'base_estimator__tol': 0.0001, 'base_estimator__v…	{'base_estimator__C': 10.0, 'base_estimator__class_weight': None, 'base_estimator__dual': False, 'base_estimator__fit_intercept': True, 'base_estimator__intercept_scaling': 1, 'base_estimator__loss': 'squared_hinge', 'base_estimator__max_iter': 1000, 'base_estimator__multi_class': 'ovr', 'base_estimator__penalty': 'l2', 'base_estimator__random_state': None, 'base_estimator__tol': 0.0001, 'base_es…	{'base_estimator__C': 1.0, 'base_estimator__class_weight': None, 'base_estimator__dual': True, 'base_estimator__fit_intercept': True, 'base_estimator__intercept_scaling': 1, 'base_estimator__loss': 'hinge', 'base_estimator__max_iter': 1000, 'base_estimator__multi_class': 'ovr', 'base_estimator__penalty': 'l2', 'base_estimator__random_state': None, 'base_estimator__tol': 0.0001, 'base_estimator__v…	{'base_estimator__C': 1.0, 'base_estimator__class_weight': None, 'base_estimator__dual': True, 'base_estimator__fit_intercept': True, 'base_estimator__intercept_scaling': 1, 'base_estimator__loss': 'hinge', 'base_estimator__max_iter': 1000, 'base_estimator__multi_class': 'ovr', 'base_estimator__penalty': 'l2', 'base_estimator__random_state': None, 'base_estimator__tol': 0.0001, 'base_estimator__v…	{'base_estimator__C': 1.0, 'base_estimator__class_weight': None, 'base_estimator__dual': False, 'base_estimator__fit_intercept': True, 'base_estimator__intercept_scaling': 1, 'base_estimator__loss': 'squared_hinge', 'base_estimator__max_iter': 1000, 'base_estimator__multi_class': 'ovr', 'base_estimator__penalty': 'l1', 'base_estimator__random_state': None, 'base_estimator__tol': 0.0001, 'base_est…	{'proportion': 2.0, 'n_neighbors': 5}	{'proportion': 2.0, 'n_neighbors': 5}	{'proportion': 2.0, 'n_neighbors': 5}	{'proportion': 2.0, 'n_neighbors': 5}	{'proportion': 1.0, 'n_neighbors': 7}	{'proportion': 0.1, 'n_neighbors': 5}
lphp	CalibratedClassifierCV	SDSMOTE	0.965171	0.0812294	0.930818	0.86747	0.935484	0.928191	0.044272	53	13	3.07692	['Ex', 'SO', 'BL']	{'base_estimator__C': 10.0, 'base_estimator__class_weight': None, 'base_estimator__dual': True, 'base_estimator__fit_intercept': True, 'base_estimator__intercept_scaling': 1, 'base_estimator__loss': 'hinge', 'base_estimator__max_iter': 1000, 'base_estimator__multi_class': 'ovr', 'base_estimator__penalty': 'l2', 'base_estimator__random_state': None, 'base_estimator__tol': 0.0001, 'base_estimator__…	{'base_estimator__C': 10.0, 'base_estimator__class_weight': None, 'base_estimator__dual': False, 'base_estimator__fit_intercept': True, 'base_estimator__intercept_scaling': 1, 'base_estimator__loss': 'squared_hinge', 'base_estimator__max_iter': 1000, 'base_estimator__multi_class': 'ovr', 'base_estimator__penalty': 'l2', 'base_estimator__random_state': None, 'base_estimator__tol': 0.0001, 'base_es…	{'base_estimator__C': 10.0, 'base_estimator__class_weight': None, 'base_estimator__dual': False, 'base_estimator__fit_intercept': True, 'base_estimator__intercept_scaling': 1, 'base_estimator__loss': 'squared_hinge', 'base_estimator__max_iter': 1000, 'base_estimator__multi_class': 'ovr', 'base_estimator__penalty': 'l2', 'base_estimator__random_state': None, 'base_estimator__tol': 0.0001, 'base_es…	{'base_estimator__C': 10.0, 'base_estimator__class_weight': None, 'base_estimator__dual': False, 'base_estimator__fit_intercept': True, 'base_estimator__intercept_scaling': 1, 'base_estimator__loss': 'squared_hinge', 'base_estimator__max_iter': 1000, 'base_estimator__multi_class': 'ovr', 'base_estimator__penalty': 'l2', 'base_estimator__random_state': None, 'base_estimator__tol': 0.0001, 'base_es…	{'base_estimator__C': 10.0, 'base_estimator__class_weight': None, 'base_estimator__dual': True, 'base_estimator__fit_intercept': True, 'base_estimator__intercept_scaling': 1, 'base_estimator__loss': 'hinge', 'base_estimator__max_iter': 1000, 'base_estimator__multi_class': 'ovr', 'base_estimator__penalty': 'l2', 'base_estimator__random_state': None, 'base_estimator__tol': 0.0001, 'base_estimator__…	{'base_estimator__C': 1.0, 'base_estimator__class_weight': None, 'base_estimator__dual': False, 'base_estimator__fit_intercept': True, 'base_estimator__intercept_scaling': 1, 'base_estimator__loss': 'squared_hinge', 'base_estimator__max_iter': 1000, 'base_estimator__multi_class': 'ovr', 'base_estimator__penalty': 'l1', 'base_estimator__random_state': None, 'base_estimator__tol': 0.0001, 'base_est…	{'proportion': 2.0, 'n_neighbors': 3}	{'proportion': 1.5, 'n_neighbors': 5}	{'proportion': 1.5, 'n_neighbors': 5}	{'proportion': 1.5, 'n_neighbors': 5}	{'proportion': 2.0, 'n_neighbors': 3}	{'proportion': 0.1, 'n_neighbors': 3}
lphp	CalibratedClassifierCV	SL_graph_SMOTE	0.958974	0.0981486	0.90566	0.804598	0.903226	0.894547	0.0264182	53	13	3.07692	['Ex', 'BL']	{'base_estimator__C': 1.0, 'base_estimator__class_weight': None, 'base_estimator__dual': False, 'base_estimator__fit_intercept': True, 'base_estimator__intercept_scaling': 1, 'base_estimator__loss': 'squared_hinge', 'base_estimator__max_iter': 1000, 'base_estimator__multi_class': 'ovr', 'base_estimator__penalty': 'l2', 'base_estimator__random_state': None, 'base_estimator__tol': 0.0001, 'base_est…	{'base_estimator__C': 1.0, 'base_estimator__class_weight': None, 'base_estimator__dual': False, 'base_estimator__fit_intercept': True, 'base_estimator__intercept_scaling': 1, 'base_estimator__loss': 'squared_hinge', 'base_estimator__max_iter': 1000, 'base_estimator__multi_class': 'ovr', 'base_estimator__penalty': 'l2', 'base_estimator__random_state': None, 'base_estimator__tol': 0.0001, 'base_est…	{'base_estimator__C': 10.0, 'base_estimator__class_weight': None, 'base_estimator__dual': True, 'base_estimator__fit_intercept': True, 'base_estimator__intercept_scaling': 1, 'base_estimator__loss': 'hinge', 'base_estimator__max_iter': 1000, 'base_estimator__multi_class': 'ovr', 'base_estimator__penalty': 'l2', 'base_estimator__random_state': None, 'base_estimator__tol': 0.0001, 'base_estimator__…	{'base_estimator__C': 10.0, 'base_estimator__class_weight': None, 'base_estimator__dual': True, 'base_estimator__fit_intercept': True, 'base_estimator__intercept_scaling': 1, 'base_estimator__loss': 'hinge', 'base_estimator__max_iter': 1000, 'base_estimator__multi_class': 'ovr', 'base_estimator__penalty': 'l2', 'base_estimator__random_state': None, 'base_estimator__tol': 0.0001, 'base_estimator__…	{'base_estimator__C': 10.0, 'base_estimator__class_weight': None, 'base_estimator__dual': False, 'base_estimator__fit_intercept': True, 'base_estimator__intercept_scaling': 1, 'base_estimator__loss': 'squared_hinge', 'base_estimator__max_iter': 1000, 'base_estimator__multi_class': 'ovr', 'base_estimator__penalty': 'l2', 'base_estimator__random_state': None, 'base_estimator__tol': 0.0001, 'base_es…	{'base_estimator__C': 1.0, 'base_estimator__class_weight': None, 'base_estimator__dual': False, 'base_estimator__fit_intercept': True, 'base_estimator__intercept_scaling': 1, 'base_estimator__loss': 'squared_hinge', 'base_estimator__max_iter': 1000, 'base_estimator__multi_class': 'ovr', 'base_estimator__penalty': 'l1', 'base_estimator__random_state': None, 'base_estimator__tol': 0.0001, 'base_est…	{'proportion': 0.5, 'n_neighbors': 3}	{'proportion': 0.1, 'n_neighbors': 5}	{'proportion': 1.0, 'n_neighbors': 3}	{'proportion': 1.0, 'n_neighbors': 3}	{'proportion': 0.1, 'n_neighbors': 5}	{'proportion': 1.0, 'n_neighbors': 7}
lphp	CalibratedClassifierCV	SMMO	0.946795	0.0935961	0.893082	0.760563	0.870968	0.818587	0.0255475	53	13	3.07692	['BL', 'Ex', 'Clas']	{'base_estimator__C': 10.0, 'base_estimator__class_weight': None, 'base_estimator__dual': True, 'base_estimator__fit_intercept': True, 'base_estimator__intercept_scaling': 1, 'base_estimator__loss': 'hinge', 'base_estimator__max_iter': 1000, 'base_estimator__multi_class': 'ovr', 'base_estimator__penalty': 'l2', 'base_estimator__random_state': None, 'base_estimator__tol': 0.0001, 'base_estimator__…	{'base_estimator__C': 1.0, 'base_estimator__class_weight': None, 'base_estimator__dual': True, 'base_estimator__fit_intercept': True, 'base_estimator__intercept_scaling': 1, 'base_estimator__loss': 'hinge', 'base_estimator__max_iter': 1000, 'base_estimator__multi_class': 'ovr', 'base_estimator__penalty': 'l2', 'base_estimator__random_state': None, 'base_estimator__tol': 0.0001, 'base_estimator__v…	{'base_estimator__C': 1.0, 'base_estimator__class_weight': None, 'base_estimator__dual': True, 'base_estimator__fit_intercept': True, 'base_estimator__intercept_scaling': 1, 'base_estimator__loss': 'hinge', 'base_estimator__max_iter': 1000, 'base_estimator__multi_class': 'ovr', 'base_estimator__penalty': 'l2', 'base_estimator__random_state': None, 'base_estimator__tol': 0.0001, 'base_estimator__v…	{'base_estimator__C': 1.0, 'base_estimator__class_weight': None, 'base_estimator__dual': True, 'base_estimator__fit_intercept': True, 'base_estimator__intercept_scaling': 1, 'base_estimator__loss': 'hinge', 'base_estimator__max_iter': 1000, 'base_estimator__multi_class': 'ovr', 'base_estimator__penalty': 'l2', 'base_estimator__random_state': None, 'base_estimator__tol': 0.0001, 'base_estimator__v…	{'base_estimator__C': 1.0, 'base_estimator__class_weight': None, 'base_estimator__dual': True, 'base_estimator__fit_intercept': True, 'base_estimator__intercept_scaling': 1, 'base_estimator__loss': 'hinge', 'base_estimator__max_iter': 1000, 'base_estimator__multi_class': 'ovr', 'base_estimator__penalty': 'l2', 'base_estimator__random_state': None, 'base_estimator__tol': 0.0001, 'base_estimator__v…	{'base_estimator__C': 1.0, 'base_estimator__class_weight': None, 'base_estimator__dual': False, 'base_estimator__fit_intercept': True, 'base_estimator__intercept_scaling': 1, 'base_estimator__loss': 'squared_hinge', 'base_estimator__max_iter': 1000, 'base_estimator__multi_class': 'ovr', 'base_estimator__penalty': 'l1', 'base_estimator__random_state': None, 'base_estimator__tol': 0.0001, 'base_est…	{'proportion': 0.25, 'n_neighbors': 3, 'ensemble': [QuadraticDiscriminantAnalysis(priors=None, reg_param=0.0, store_covariance=False, tol=0.0001), DecisionTreeClassifier(class_weight=None, criterion='gini', max_depth=None, max_features=None, max_leaf_nodes=None, min_impurity_decrease=0.0, min_impurity_split=None, min_samples_leaf=1, min_samples_split=2, min_weight_fraction_leaf=0.0, presort=False…	{'proportion': 0.5, 'n_neighbors': 5, 'ensemble': [QuadraticDiscriminantAnalysis(priors=None, reg_param=0.0, store_covariance=False, tol=0.0001), DecisionTreeClassifier(class_weight=None, criterion='gini', max_depth=None, max_features=None, max_leaf_nodes=None, min_impurity_decrease=0.0, min_impurity_split=None, min_samples_leaf=1, min_samples_split=2, min_weight_fraction_leaf=0.0, presort=False,…	{'proportion': 1.0, 'n_neighbors': 7, 'ensemble': [QuadraticDiscriminantAnalysis(priors=None, reg_param=0.0, store_covariance=False, tol=0.0001), DecisionTreeClassifier(class_weight=None, criterion='gini', max_depth=None, max_features=None, max_leaf_nodes=None, min_impurity_decrease=0.0, min_impurity_split=None, min_samples_leaf=1, min_samples_split=2, min_weight_fraction_leaf=0.0, presort=False,…	{'proportion': 0.5, 'n_neighbors': 7, 'ensemble': [QuadraticDiscriminantAnalysis(priors=None, reg_param=0.0, store_covariance=False, tol=0.0001), DecisionTreeClassifier(class_weight=None, criterion='gini', max_depth=None, max_features=None, max_leaf_nodes=None, min_impurity_decrease=0.0, min_impurity_split=None, min_samples_leaf=1, min_samples_split=2, min_weight_fraction_leaf=0.0, presort=False,…	{'proportion': 0.5, 'n_neighbors': 3, 'ensemble': [QuadraticDiscriminantAnalysis(priors=None, reg_param=0.0, store_covariance=False, tol=0.0001), DecisionTreeClassifier(class_weight=None, criterion='gini', max_depth=None, max_features=None, max_leaf_nodes=None, min_impurity_decrease=0.0, min_impurity_split=None, min_samples_leaf=1, min_samples_split=2, min_weight_fraction_leaf=0.0, presort=False,…	{'proportion': 1.5, 'n_neighbors': 5, 'ensemble': [QuadraticDiscriminantAnalysis(priors=None, reg_param=0.0, store_covariance=False, tol=0.0001), DecisionTreeClassifier(class_weight=None, criterion='gini', max_depth=None, max_features=None, max_leaf_nodes=None, min_impurity_decrease=0.0, min_impurity_split=None, min_samples_leaf=1, min_samples_split=2, min_weight_fraction_leaf=0.0, presort=False,…
lphp	CalibratedClassifierCV	SMOBD	0.96688	0.0781992	0.924528	0.853659	0.903226	0.924038	0.036526	53	13	3.07692	['Clus', 'DB', 'Ex', 'NR']	{'base_estimator__C': 10.0, 'base_estimator__class_weight': None, 'base_estimator__dual': True, 'base_estimator__fit_intercept': True, 'base_estimator__intercept_scaling': 1, 'base_estimator__loss': 'hinge', 'base_estimator__max_iter': 1000, 'base_estimator__multi_class': 'ovr', 'base_estimator__penalty': 'l2', 'base_estimator__random_state': None, 'base_estimator__tol': 0.0001, 'base_estimator__…	{'base_estimator__C': 10.0, 'base_estimator__class_weight': None, 'base_estimator__dual': True, 'base_estimator__fit_intercept': True, 'base_estimator__intercept_scaling': 1, 'base_estimator__loss': 'hinge', 'base_estimator__max_iter': 1000, 'base_estimator__multi_class': 'ovr', 'base_estimator__penalty': 'l2', 'base_estimator__random_state': None, 'base_estimator__tol': 0.0001, 'base_estimator__…	{'base_estimator__C': 10.0, 'base_estimator__class_weight': None, 'base_estimator__dual': False, 'base_estimator__fit_intercept': True, 'base_estimator__intercept_scaling': 1, 'base_estimator__loss': 'squared_hinge', 'base_estimator__max_iter': 1000, 'base_estimator__multi_class': 'ovr', 'base_estimator__penalty': 'l2', 'base_estimator__random_state': None, 'base_estimator__tol': 0.0001, 'base_es…	{'base_estimator__C': 10.0, 'base_estimator__class_weight': None, 'base_estimator__dual': True, 'base_estimator__fit_intercept': True, 'base_estimator__intercept_scaling': 1, 'base_estimator__loss': 'hinge', 'base_estimator__max_iter': 1000, 'base_estimator__multi_class': 'ovr', 'base_estimator__penalty': 'l2', 'base_estimator__random_state': None, 'base_estimator__tol': 0.0001, 'base_estimator__…	{'base_estimator__C': 1.0, 'base_estimator__class_weight': None, 'base_estimator__dual': False, 'base_estimator__fit_intercept': True, 'base_estimator__intercept_scaling': 1, 'base_estimator__loss': 'squared_hinge', 'base_estimator__max_iter': 1000, 'base_estimator__multi_class': 'ovr', 'base_estimator__penalty': 'l2', 'base_estimator__random_state': None, 'base_estimator__tol': 0.0001, 'base_est…	{'base_estimator__C': 1.0, 'base_estimator__class_weight': None, 'base_estimator__dual': False, 'base_estimator__fit_intercept': True, 'base_estimator__intercept_scaling': 1, 'base_estimator__loss': 'squared_hinge', 'base_estimator__max_iter': 1000, 'base_estimator__multi_class': 'ovr', 'base_estimator__penalty': 'l1', 'base_estimator__random_state': None, 'base_estimator__tol': 0.0001, 'base_est…	{'proportion': 2.0, 'eta1': 0.1, 't': 2.5, 'min_samples': 5, 'max_eps': 2.0}	{'proportion': 1.0, 'eta1': 0.1, 't': 2.5, 'min_samples': 5, 'max_eps': 1.0}	{'proportion': 2.0, 'eta1': 0.5, 't': 1.5, 'min_samples': 5, 'max_eps': 1.0}	{'proportion': 1.0, 'eta1': 0.1, 't': 2.5, 'min_samples': 5, 'max_eps': 1.0}	{'proportion': 2.0, 'eta1': 0.1, 't': 1.5, 'min_samples': 5, 'max_eps': 0.1}	{'proportion': 0.1, 'eta1': 0.1, 't': 2.5, 'min_samples': 5, 'max_eps': 0.1}
lphp	CalibratedClassifierCV	SMOTE	0.962821	0.0804563	0.918239	0.840909	0.903226	0.924038	0.00725764	53	13	3.07692	['SO', 'Ex']	{'base_estimator__C': 10.0, 'base_estimator__class_weight': None, 'base_estimator__dual': True, 'base_estimator__fit_intercept': True, 'base_estimator__intercept_scaling': 1, 'base_estimator__loss': 'hinge', 'base_estimator__max_iter': 1000, 'base_estimator__multi_class': 'ovr', 'base_estimator__penalty': 'l2', 'base_estimator__random_state': None, 'base_estimator__tol': 0.0001, 'base_estimator__…	{'base_estimator__C': 10.0, 'base_estimator__class_weight': None, 'base_estimator__dual': False, 'base_estimator__fit_intercept': True, 'base_estimator__intercept_scaling': 1, 'base_estimator__loss': 'squared_hinge', 'base_estimator__max_iter': 1000, 'base_estimator__multi_class': 'ovr', 'base_estimator__penalty': 'l2', 'base_estimator__random_state': None, 'base_estimator__tol': 0.0001, 'base_es…	{'base_estimator__C': 10.0, 'base_estimator__class_weight': None, 'base_estimator__dual': False, 'base_estimator__fit_intercept': True, 'base_estimator__intercept_scaling': 1, 'base_estimator__loss': 'squared_hinge', 'base_estimator__max_iter': 1000, 'base_estimator__multi_class': 'ovr', 'base_estimator__penalty': 'l2', 'base_estimator__random_state': None, 'base_estimator__tol': 0.0001, 'base_es…	{'base_estimator__C': 1.0, 'base_estimator__class_weight': None, 'base_estimator__dual': True, 'base_estimator__fit_intercept': True, 'base_estimator__intercept_scaling': 1, 'base_estimator__loss': 'hinge', 'base_estimator__max_iter': 1000, 'base_estimator__multi_class': 'ovr', 'base_estimator__penalty': 'l2', 'base_estimator__random_state': None, 'base_estimator__tol': 0.0001, 'base_estimator__v…	{'base_estimator__C': 10.0, 'base_estimator__class_weight': None, 'base_estimator__dual': True, 'base_estimator__fit_intercept': True, 'base_estimator__intercept_scaling': 1, 'base_estimator__loss': 'hinge', 'base_estimator__max_iter': 1000, 'base_estimator__multi_class': 'ovr', 'base_estimator__penalty': 'l2', 'base_estimator__random_state': None, 'base_estimator__tol': 0.0001, 'base_estimator__…	{'base_estimator__C': 1.0, 'base_estimator__class_weight': None, 'base_estimator__dual': False, 'base_estimator__fit_intercept': True, 'base_estimator__intercept_scaling': 1, 'base_estimator__loss': 'squared_hinge', 'base_estimator__max_iter': 1000, 'base_estimator__multi_class': 'ovr', 'base_estimator__penalty': 'l1', 'base_estimator__random_state': None, 'base_estimator__tol': 0.0001, 'base_est…	{'proportion': 1.5, 'n_neighbors': 7}	{'proportion': 0.5, 'n_neighbors': 7}	{'proportion': 1.5, 'n_neighbors': 7}	{'proportion': 2.0, 'n_neighbors': 7}	{'proportion': 2.0, 'n_neighbors': 7}	{'proportion': 0.1, 'n_neighbors': 7}
lphp	CalibratedClassifierCV	SMOTE_Cosine	0.968162	0.0780016	0.937107	0.880952	0.903226	0.940994	0.0252569	53	13	3.07692	['Ex']	{'base_estimator__C': 10.0, 'base_estimator__class_weight': None, 'base_estimator__dual': True, 'base_estimator__fit_intercept': True, 'base_estimator__intercept_scaling': 1, 'base_estimator__loss': 'hinge', 'base_estimator__max_iter': 1000, 'base_estimator__multi_class': 'ovr', 'base_estimator__penalty': 'l2', 'base_estimator__random_state': None, 'base_estimator__tol': 0.0001, 'base_estimator__…	{'base_estimator__C': 10.0, 'base_estimator__class_weight': None, 'base_estimator__dual': False, 'base_estimator__fit_intercept': True, 'base_estimator__intercept_scaling': 1, 'base_estimator__loss': 'squared_hinge', 'base_estimator__max_iter': 1000, 'base_estimator__multi_class': 'ovr', 'base_estimator__penalty': 'l2', 'base_estimator__random_state': None, 'base_estimator__tol': 0.0001, 'base_es…	{'base_estimator__C': 10.0, 'base_estimator__class_weight': None, 'base_estimator__dual': False, 'base_estimator__fit_intercept': True, 'base_estimator__intercept_scaling': 1, 'base_estimator__loss': 'squared_hinge', 'base_estimator__max_iter': 1000, 'base_estimator__multi_class': 'ovr', 'base_estimator__penalty': 'l2', 'base_estimator__random_state': None, 'base_estimator__tol': 0.0001, 'base_es…	{'base_estimator__C': 10.0, 'base_estimator__class_weight': None, 'base_estimator__dual': False, 'base_estimator__fit_intercept': True, 'base_estimator__intercept_scaling': 1, 'base_estimator__loss': 'squared_hinge', 'base_estimator__max_iter': 1000, 'base_estimator__multi_class': 'ovr', 'base_estimator__penalty': 'l2', 'base_estimator__random_state': None, 'base_estimator__tol': 0.0001, 'base_es…	{'base_estimator__C': 10.0, 'base_estimator__class_weight': None, 'base_estimator__dual': True, 'base_estimator__fit_intercept': True, 'base_estimator__intercept_scaling': 1, 'base_estimator__loss': 'hinge', 'base_estimator__max_iter': 1000, 'base_estimator__multi_class': 'ovr', 'base_estimator__penalty': 'l2', 'base_estimator__random_state': None, 'base_estimator__tol': 0.0001, 'base_estimator__…	{'base_estimator__C': 1.0, 'base_estimator__class_weight': None, 'base_estimator__dual': False, 'base_estimator__fit_intercept': True, 'base_estimator__intercept_scaling': 1, 'base_estimator__loss': 'squared_hinge', 'base_estimator__max_iter': 1000, 'base_estimator__multi_class': 'ovr', 'base_estimator__penalty': 'l1', 'base_estimator__random_state': None, 'base_estimator__tol': 0.0001, 'base_est…	{'proportion': 2.0, 'n_neighbors': 7}	{'proportion': 2.0, 'n_neighbors': 7}	{'proportion': 2.0, 'n_neighbors': 7}	{'proportion': 2.0, 'n_neighbors': 7}	{'proportion': 0.5, 'n_neighbors': 7}	{'proportion': 0.1, 'n_neighbors': 7}
lphp	CalibratedClassifierCV	SMOTE_D	0.963034	0.0809104	0.918239	0.850575	0.870968	0.928306	0.0133542	53	13	3.07692	['Ex']	{'base_estimator__C': 10.0, 'base_estimator__class_weight': None, 'base_estimator__dual': True, 'base_estimator__fit_intercept': True, 'base_estimator__intercept_scaling': 1, 'base_estimator__loss': 'hinge', 'base_estimator__max_iter': 1000, 'base_estimator__multi_class': 'ovr', 'base_estimator__penalty': 'l2', 'base_estimator__random_state': None, 'base_estimator__tol': 0.0001, 'base_estimator__…	{'base_estimator__C': 10.0, 'base_estimator__class_weight': None, 'base_estimator__dual': True, 'base_estimator__fit_intercept': True, 'base_estimator__intercept_scaling': 1, 'base_estimator__loss': 'hinge', 'base_estimator__max_iter': 1000, 'base_estimator__multi_class': 'ovr', 'base_estimator__penalty': 'l2', 'base_estimator__random_state': None, 'base_estimator__tol': 0.0001, 'base_estimator__…	{'base_estimator__C': 10.0, 'base_estimator__class_weight': None, 'base_estimator__dual': False, 'base_estimator__fit_intercept': True, 'base_estimator__intercept_scaling': 1, 'base_estimator__loss': 'squared_hinge', 'base_estimator__max_iter': 1000, 'base_estimator__multi_class': 'ovr', 'base_estimator__penalty': 'l2', 'base_estimator__random_state': None, 'base_estimator__tol': 0.0001, 'base_es…	{'base_estimator__C': 10.0, 'base_estimator__class_weight': None, 'base_estimator__dual': False, 'base_estimator__fit_intercept': True, 'base_estimator__intercept_scaling': 1, 'base_estimator__loss': 'squared_hinge', 'base_estimator__max_iter': 1000, 'base_estimator__multi_class': 'ovr', 'base_estimator__penalty': 'l2', 'base_estimator__random_state': None, 'base_estimator__tol': 0.0001, 'base_es…	{'base_estimator__C': 10.0, 'base_estimator__class_weight': None, 'base_estimator__dual': False, 'base_estimator__fit_intercept': True, 'base_estimator__intercept_scaling': 1, 'base_estimator__loss': 'squared_hinge', 'base_estimator__max_iter': 1000, 'base_estimator__multi_class': 'ovr', 'base_estimator__penalty': 'l2', 'base_estimator__random_state': None, 'base_estimator__tol': 0.0001, 'base_es…	{'base_estimator__C': 1.0, 'base_estimator__class_weight': None, 'base_estimator__dual': False, 'base_estimator__fit_intercept': True, 'base_estimator__intercept_scaling': 1, 'base_estimator__loss': 'squared_hinge', 'base_estimator__max_iter': 1000, 'base_estimator__multi_class': 'ovr', 'base_estimator__penalty': 'l1', 'base_estimator__random_state': None, 'base_estimator__tol': 0.0001, 'base_est…	{'proportion': 2.0, 'k': 3}	{'proportion': 1.5, 'k': 5}	{'proportion': 2.0, 'k': 3}	{'proportion': 2.0, 'k': 3}	{'proportion': 0.5, 'k': 7}	{'proportion': 0.25, 'k': 5}
lphp	CalibratedClassifierCV	SMOTE_ENN	0.897009	0.126024	0.836478	0.714286	0.709677	0.847319	0.0741324	53	13	3.07692	['SO', 'NR', 'CM']	{'base_estimator__C': 10.0, 'base_estimator__class_weight': None, 'base_estimator__dual': False, 'base_estimator__fit_intercept': True, 'base_estimator__intercept_scaling': 1, 'base_estimator__loss': 'squared_hinge', 'base_estimator__max_iter': 1000, 'base_estimator__multi_class': 'ovr', 'base_estimator__penalty': 'l2', 'base_estimator__random_state': None, 'base_estimator__tol': 0.0001, 'base_es…	{'base_estimator__C': 1.0, 'base_estimator__class_weight': None, 'base_estimator__dual': True, 'base_estimator__fit_intercept': True, 'base_estimator__intercept_scaling': 1, 'base_estimator__loss': 'hinge', 'base_estimator__max_iter': 1000, 'base_estimator__multi_class': 'ovr', 'base_estimator__penalty': 'l2', 'base_estimator__random_state': None, 'base_estimator__tol': 0.0001, 'base_estimator__v…	{'base_estimator__C': 1.0, 'base_estimator__class_weight': None, 'base_estimator__dual': True, 'base_estimator__fit_intercept': True, 'base_estimator__intercept_scaling': 1, 'base_estimator__loss': 'hinge', 'base_estimator__max_iter': 1000, 'base_estimator__multi_class': 'ovr', 'base_estimator__penalty': 'l2', 'base_estimator__random_state': None, 'base_estimator__tol': 0.0001, 'base_estimator__v…	{'base_estimator__C': 10.0, 'base_estimator__class_weight': None, 'base_estimator__dual': True, 'base_estimator__fit_intercept': True, 'base_estimator__intercept_scaling': 1, 'base_estimator__loss': 'hinge', 'base_estimator__max_iter': 1000, 'base_estimator__multi_class': 'ovr', 'base_estimator__penalty': 'l2', 'base_estimator__random_state': None, 'base_estimator__tol': 0.0001, 'base_estimator__…	{'base_estimator__C': 1.0, 'base_estimator__class_weight': None, 'base_estimator__dual': True, 'base_estimator__fit_intercept': True, 'base_estimator__intercept_scaling': 1, 'base_estimator__loss': 'hinge', 'base_estimator__max_iter': 1000, 'base_estimator__multi_class': 'ovr', 'base_estimator__penalty': 'l2', 'base_estimator__random_state': None, 'base_estimator__tol': 0.0001, 'base_estimator__v…	{'base_estimator__C': 1.0, 'base_estimator__class_weight': None, 'base_estimator__dual': False, 'base_estimator__fit_intercept': True, 'base_estimator__intercept_scaling': 1, 'base_estimator__loss': 'squared_hinge', 'base_estimator__max_iter': 1000, 'base_estimator__multi_class': 'ovr', 'base_estimator__penalty': 'l1', 'base_estimator__random_state': None, 'base_estimator__tol': 0.0001, 'base_est…	{'proportion': 1.5, 'n_neighbors': 7}	{'proportion': 0.5, 'n_neighbors': 3}	{'proportion': 1.0, 'n_neighbors': 5}	{'proportion': 1.0, 'n_neighbors': 5}	{'proportion': 0.75, 'n_neighbors': 7}	{'proportion': 0.5, 'n_neighbors': 5}
lphp	CalibratedClassifierCV	SMOTE_FRST_2T	0.966667	0.0765228	0.918239	0.835443	0.903226	0.898003	0.190514	53	13	3.07692	['CM', 'NR', 'SO', 'A']	{'base_estimator__C': 10.0, 'base_estimator__class_weight': None, 'base_estimator__dual': True, 'base_estimator__fit_intercept': True, 'base_estimator__intercept_scaling': 1, 'base_estimator__loss': 'hinge', 'base_estimator__max_iter': 1000, 'base_estimator__multi_class': 'ovr', 'base_estimator__penalty': 'l2', 'base_estimator__random_state': None, 'base_estimator__tol': 0.0001, 'base_estimator__…	{'base_estimator__C': 10.0, 'base_estimator__class_weight': None, 'base_estimator__dual': False, 'base_estimator__fit_intercept': True, 'base_estimator__intercept_scaling': 1, 'base_estimator__loss': 'squared_hinge', 'base_estimator__max_iter': 1000, 'base_estimator__multi_class': 'ovr', 'base_estimator__penalty': 'l2', 'base_estimator__random_state': None, 'base_estimator__tol': 0.0001, 'base_es…	{'base_estimator__C': 1.0, 'base_estimator__class_weight': None, 'base_estimator__dual': True, 'base_estimator__fit_intercept': True, 'base_estimator__intercept_scaling': 1, 'base_estimator__loss': 'hinge', 'base_estimator__max_iter': 1000, 'base_estimator__multi_class': 'ovr', 'base_estimator__penalty': 'l2', 'base_estimator__random_state': None, 'base_estimator__tol': 0.0001, 'base_estimator__v…	{'base_estimator__C': 1.0, 'base_estimator__class_weight': None, 'base_estimator__dual': True, 'base_estimator__fit_intercept': True, 'base_estimator__intercept_scaling': 1, 'base_estimator__loss': 'hinge', 'base_estimator__max_iter': 1000, 'base_estimator__multi_class': 'ovr', 'base_estimator__penalty': 'l2', 'base_estimator__random_state': None, 'base_estimator__tol': 0.0001, 'base_estimator__v…	{'base_estimator__C': 10.0, 'base_estimator__class_weight': None, 'base_estimator__dual': False, 'base_estimator__fit_intercept': True, 'base_estimator__intercept_scaling': 1, 'base_estimator__loss': 'squared_hinge', 'base_estimator__max_iter': 1000, 'base_estimator__multi_class': 'ovr', 'base_estimator__penalty': 'l1', 'base_estimator__random_state': None, 'base_estimator__tol': 0.0001, 'base_es…	{'base_estimator__C': 1.0, 'base_estimator__class_weight': None, 'base_estimator__dual': False, 'base_estimator__fit_intercept': True, 'base_estimator__intercept_scaling': 1, 'base_estimator__loss': 'squared_hinge', 'base_estimator__max_iter': 1000, 'base_estimator__multi_class': 'ovr', 'base_estimator__penalty': 'l1', 'base_estimator__random_state': None, 'base_estimator__tol': 0.0001, 'base_est…	{'n_neighbors': 3, 'gamma_S': 1.0, 'gamma_M': 0.05}	{'n_neighbors': 3, 'gamma_S': 1.0, 'gamma_M': 0.05}	{'n_neighbors': 3, 'gamma_S': 1.0, 'gamma_M': 0.03}	{'n_neighbors': 5, 'gamma_S': 0.8, 'gamma_M': 0.05}	{'n_neighbors': 7, 'gamma_S': 0.8, 'gamma_M': 0.03}	{'n_neighbors': 5, 'gamma_S': 0.8, 'gamma_M': 0.05}
lphp	CalibratedClassifierCV	SMOTE_IPF	0.967094	0.0788758	0.918239	0.850575	0.935484	0.928306	0.373399	53	13	3.07692	['CM', 'Clas']	{'base_estimator__C': 10.0, 'base_estimator__class_weight': None, 'base_estimator__dual': True, 'base_estimator__fit_intercept': True, 'base_estimator__intercept_scaling': 1, 'base_estimator__loss': 'hinge', 'base_estimator__max_iter': 1000, 'base_estimator__multi_class': 'ovr', 'base_estimator__penalty': 'l2', 'base_estimator__random_state': None, 'base_estimator__tol': 0.0001, 'base_estimator__…	{'base_estimator__C': 10.0, 'base_estimator__class_weight': None, 'base_estimator__dual': True, 'base_estimator__fit_intercept': True, 'base_estimator__intercept_scaling': 1, 'base_estimator__loss': 'hinge', 'base_estimator__max_iter': 1000, 'base_estimator__multi_class': 'ovr', 'base_estimator__penalty': 'l2', 'base_estimator__random_state': None, 'base_estimator__tol': 0.0001, 'base_estimator__…	{'base_estimator__C': 10.0, 'base_estimator__class_weight': None, 'base_estimator__dual': True, 'base_estimator__fit_intercept': True, 'base_estimator__intercept_scaling': 1, 'base_estimator__loss': 'hinge', 'base_estimator__max_iter': 1000, 'base_estimator__multi_class': 'ovr', 'base_estimator__penalty': 'l2', 'base_estimator__random_state': None, 'base_estimator__tol': 0.0001, 'base_estimator__…	{'base_estimator__C': 1.0, 'base_estimator__class_weight': None, 'base_estimator__dual': True, 'base_estimator__fit_intercept': True, 'base_estimator__intercept_scaling': 1, 'base_estimator__loss': 'hinge', 'base_estimator__max_iter': 1000, 'base_estimator__multi_class': 'ovr', 'base_estimator__penalty': 'l2', 'base_estimator__random_state': None, 'base_estimator__tol': 0.0001, 'base_estimator__v…	{'base_estimator__C': 10.0, 'base_estimator__class_weight': None, 'base_estimator__dual': False, 'base_estimator__fit_intercept': True, 'base_estimator__intercept_scaling': 1, 'base_estimator__loss': 'squared_hinge', 'base_estimator__max_iter': 1000, 'base_estimator__multi_class': 'ovr', 'base_estimator__penalty': 'l1', 'base_estimator__random_state': None, 'base_estimator__tol': 0.0001, 'base_es…	{'base_estimator__C': 1.0, 'base_estimator__class_weight': None, 'base_estimator__dual': False, 'base_estimator__fit_intercept': True, 'base_estimator__intercept_scaling': 1, 'base_estimator__loss': 'squared_hinge', 'base_estimator__max_iter': 1000, 'base_estimator__multi_class': 'ovr', 'base_estimator__penalty': 'l1', 'base_estimator__random_state': None, 'base_estimator__tol': 0.0001, 'base_est…	{'proportion': 1.5, 'n_neighbors': 7, 'n_folds': 9, 'k': 3, 'p': 0.01, 'voting': 'majority', 'classifier': DecisionTreeClassifier(class_weight=None, criterion='gini', max_depth=None, max_features=None, max_leaf_nodes=None, min_impurity_decrease=0.0, min_impurity_split=None, min_samples_leaf=1, min_samples_split=2, min_weight_fraction_leaf=0.0, presort=False, random_state=2, splitter='best')}	{'proportion': 1.5, 'n_neighbors': 7, 'n_folds': 9, 'k': 3, 'p': 0.01, 'voting': 'majority', 'classifier': DecisionTreeClassifier(class_weight=None, criterion='gini', max_depth=None, max_features=None, max_leaf_nodes=None, min_impurity_decrease=0.0, min_impurity_split=None, min_samples_leaf=1, min_samples_split=2, min_weight_fraction_leaf=0.0, presort=False, random_state=2, splitter='best')}	{'proportion': 1.5, 'n_neighbors': 7, 'n_folds': 9, 'k': 3, 'p': 0.01, 'voting': 'majority', 'classifier': DecisionTreeClassifier(class_weight=None, criterion='gini', max_depth=None, max_features=None, max_leaf_nodes=None, min_impurity_decrease=0.0, min_impurity_split=None, min_samples_leaf=1, min_samples_split=2, min_weight_fraction_leaf=0.0, presort=False, random_state=2, splitter='best')}	{'proportion': 2.0, 'n_neighbors': 3, 'n_folds': 9, 'k': 3, 'p': 0.01, 'voting': 'majority', 'classifier': DecisionTreeClassifier(class_weight=None, criterion='gini', max_depth=None, max_features=None, max_leaf_nodes=None, min_impurity_decrease=0.0, min_impurity_split=None, min_samples_leaf=1, min_samples_split=2, min_weight_fraction_leaf=0.0, presort=False, random_state=2, splitter='best')}	{'proportion': 0.5, 'n_neighbors': 5, 'n_folds': 9, 'k': 3, 'p': 0.01, 'voting': 'consensus', 'classifier': DecisionTreeClassifier(class_weight=None, criterion='gini', max_depth=None, max_features=None, max_leaf_nodes=None, min_impurity_decrease=0.0, min_impurity_split=None, min_samples_leaf=1, min_samples_split=2, min_weight_fraction_leaf=0.0, presort=False, random_state=2, splitter='best')}	{'proportion': 0.1, 'n_neighbors': 7, 'n_folds': 9, 'k': 3, 'p': 0.01, 'voting': 'consensus', 'classifier': DecisionTreeClassifier(class_weight=None, criterion='gini', max_depth=None, max_features=None, max_leaf_nodes=None, min_impurity_decrease=0.0, min_impurity_split=None, min_samples_leaf=1, min_samples_split=2, min_weight_fraction_leaf=0.0, presort=False, random_state=2, splitter='best')}
lphp	CalibratedClassifierCV	SMOTE_OUT	0.966239	0.0797214	0.924528	0.860465	0.903226	0.932555	0.0178541	53	13	3.07692	['Ex']	{'base_estimator__C': 10.0, 'base_estimator__class_weight': None, 'base_estimator__dual': True, 'base_estimator__fit_intercept': True, 'base_estimator__intercept_scaling': 1, 'base_estimator__loss': 'hinge', 'base_estimator__max_iter': 1000, 'base_estimator__multi_class': 'ovr', 'base_estimator__penalty': 'l2', 'base_estimator__random_state': None, 'base_estimator__tol': 0.0001, 'base_estimator__…	{'base_estimator__C': 10.0, 'base_estimator__class_weight': None, 'base_estimator__dual': False, 'base_estimator__fit_intercept': True, 'base_estimator__intercept_scaling': 1, 'base_estimator__loss': 'squared_hinge', 'base_estimator__max_iter': 1000, 'base_estimator__multi_class': 'ovr', 'base_estimator__penalty': 'l2', 'base_estimator__random_state': None, 'base_estimator__tol': 0.0001, 'base_es…	{'base_estimator__C': 10.0, 'base_estimator__class_weight': None, 'base_estimator__dual': False, 'base_estimator__fit_intercept': True, 'base_estimator__intercept_scaling': 1, 'base_estimator__loss': 'squared_hinge', 'base_estimator__max_iter': 1000, 'base_estimator__multi_class': 'ovr', 'base_estimator__penalty': 'l2', 'base_estimator__random_state': None, 'base_estimator__tol': 0.0001, 'base_es…	{'base_estimator__C': 10.0, 'base_estimator__class_weight': None, 'base_estimator__dual': False, 'base_estimator__fit_intercept': True, 'base_estimator__intercept_scaling': 1, 'base_estimator__loss': 'squared_hinge', 'base_estimator__max_iter': 1000, 'base_estimator__multi_class': 'ovr', 'base_estimator__penalty': 'l2', 'base_estimator__random_state': None, 'base_estimator__tol': 0.0001, 'base_es…	{'base_estimator__C': 10.0, 'base_estimator__class_weight': None, 'base_estimator__dual': True, 'base_estimator__fit_intercept': True, 'base_estimator__intercept_scaling': 1, 'base_estimator__loss': 'hinge', 'base_estimator__max_iter': 1000, 'base_estimator__multi_class': 'ovr', 'base_estimator__penalty': 'l2', 'base_estimator__random_state': None, 'base_estimator__tol': 0.0001, 'base_estimator__…	{'base_estimator__C': 1.0, 'base_estimator__class_weight': None, 'base_estimator__dual': False, 'base_estimator__fit_intercept': True, 'base_estimator__intercept_scaling': 1, 'base_estimator__loss': 'squared_hinge', 'base_estimator__max_iter': 1000, 'base_estimator__multi_class': 'ovr', 'base_estimator__penalty': 'l1', 'base_estimator__random_state': None, 'base_estimator__tol': 0.0001, 'base_est…	{'proportion': 1.5, 'n_neighbors': 5}	{'proportion': 1.5, 'n_neighbors': 5}	{'proportion': 1.5, 'n_neighbors': 5}	{'proportion': 1.5, 'n_neighbors': 5}	{'proportion': 1.5, 'n_neighbors': 3}	{'proportion': 0.25, 'n_neighbors': 3}
lphp	CalibratedClassifierCV	SMOTE_RSB	0.964103	0.0841647	0.924528	0.846154	0.903226	0.902868	0.0317886	53	13	3.07692	['Ex', 'SO']	{'base_estimator__C': 10.0, 'base_estimator__class_weight': None, 'base_estimator__dual': True, 'base_estimator__fit_intercept': True, 'base_estimator__intercept_scaling': 1, 'base_estimator__loss': 'hinge', 'base_estimator__max_iter': 1000, 'base_estimator__multi_class': 'ovr', 'base_estimator__penalty': 'l2', 'base_estimator__random_state': None, 'base_estimator__tol': 0.0001, 'base_estimator__…	{'base_estimator__C': 10.0, 'base_estimator__class_weight': None, 'base_estimator__dual': False, 'base_estimator__fit_intercept': True, 'base_estimator__intercept_scaling': 1, 'base_estimator__loss': 'squared_hinge', 'base_estimator__max_iter': 1000, 'base_estimator__multi_class': 'ovr', 'base_estimator__penalty': 'l2', 'base_estimator__random_state': None, 'base_estimator__tol': 0.0001, 'base_es…	{'base_estimator__C': 10.0, 'base_estimator__class_weight': None, 'base_estimator__dual': True, 'base_estimator__fit_intercept': True, 'base_estimator__intercept_scaling': 1, 'base_estimator__loss': 'hinge', 'base_estimator__max_iter': 1000, 'base_estimator__multi_class': 'ovr', 'base_estimator__penalty': 'l2', 'base_estimator__random_state': None, 'base_estimator__tol': 0.0001, 'base_estimator__…	{'base_estimator__C': 10.0, 'base_estimator__class_weight': None, 'base_estimator__dual': False, 'base_estimator__fit_intercept': True, 'base_estimator__intercept_scaling': 1, 'base_estimator__loss': 'squared_hinge', 'base_estimator__max_iter': 1000, 'base_estimator__multi_class': 'ovr', 'base_estimator__penalty': 'l2', 'base_estimator__random_state': None, 'base_estimator__tol': 0.0001, 'base_es…	{'base_estimator__C': 10.0, 'base_estimator__class_weight': None, 'base_estimator__dual': False, 'base_estimator__fit_intercept': True, 'base_estimator__intercept_scaling': 1, 'base_estimator__loss': 'squared_hinge', 'base_estimator__max_iter': 1000, 'base_estimator__multi_class': 'ovr', 'base_estimator__penalty': 'l1', 'base_estimator__random_state': None, 'base_estimator__tol': 0.0001, 'base_es…	{'base_estimator__C': 1.0, 'base_estimator__class_weight': None, 'base_estimator__dual': False, 'base_estimator__fit_intercept': True, 'base_estimator__intercept_scaling': 1, 'base_estimator__loss': 'squared_hinge', 'base_estimator__max_iter': 1000, 'base_estimator__multi_class': 'ovr', 'base_estimator__penalty': 'l1', 'base_estimator__random_state': None, 'base_estimator__tol': 0.0001, 'base_est…	{'proportion': 1.0, 'n_neighbors': 3}	{'proportion': 1.5, 'n_neighbors': 3}	{'proportion': 2.0, 'n_neighbors': 5}	{'proportion': 1.5, 'n_neighbors': 3}	{'proportion': 1.0, 'n_neighbors': 7}	{'proportion': 2.0, 'n_neighbors': 5}
lphp	CalibratedClassifierCV	SMOTE_TomekLinks	0.964316	0.0793515	0.918239	0.850575	0.903226	0.928306	0.0366963	53	13	3.07692	['SO', 'NR', 'CM']	{'base_estimator__C': 10.0, 'base_estimator__class_weight': None, 'base_estimator__dual': False, 'base_estimator__fit_intercept': True, 'base_estimator__intercept_scaling': 1, 'base_estimator__loss': 'squared_hinge', 'base_estimator__max_iter': 1000, 'base_estimator__multi_class': 'ovr', 'base_estimator__penalty': 'l2', 'base_estimator__random_state': None, 'base_estimator__tol': 0.0001, 'base_es…	{'base_estimator__C': 10.0, 'base_estimator__class_weight': None, 'base_estimator__dual': True, 'base_estimator__fit_intercept': True, 'base_estimator__intercept_scaling': 1, 'base_estimator__loss': 'hinge', 'base_estimator__max_iter': 1000, 'base_estimator__multi_class': 'ovr', 'base_estimator__penalty': 'l2', 'base_estimator__random_state': None, 'base_estimator__tol': 0.0001, 'base_estimator__…	{'base_estimator__C': 10.0, 'base_estimator__class_weight': None, 'base_estimator__dual': True, 'base_estimator__fit_intercept': True, 'base_estimator__intercept_scaling': 1, 'base_estimator__loss': 'hinge', 'base_estimator__max_iter': 1000, 'base_estimator__multi_class': 'ovr', 'base_estimator__penalty': 'l2', 'base_estimator__random_state': None, 'base_estimator__tol': 0.0001, 'base_estimator__…	{'base_estimator__C': 10.0, 'base_estimator__class_weight': None, 'base_estimator__dual': False, 'base_estimator__fit_intercept': True, 'base_estimator__intercept_scaling': 1, 'base_estimator__loss': 'squared_hinge', 'base_estimator__max_iter': 1000, 'base_estimator__multi_class': 'ovr', 'base_estimator__penalty': 'l2', 'base_estimator__random_state': None, 'base_estimator__tol': 0.0001, 'base_es…	{'base_estimator__C': 1.0, 'base_estimator__class_weight': None, 'base_estimator__dual': True, 'base_estimator__fit_intercept': True, 'base_estimator__intercept_scaling': 1, 'base_estimator__loss': 'hinge', 'base_estimator__max_iter': 1000, 'base_estimator__multi_class': 'ovr', 'base_estimator__penalty': 'l2', 'base_estimator__random_state': None, 'base_estimator__tol': 0.0001, 'base_estimator__v…	{'base_estimator__C': 1.0, 'base_estimator__class_weight': None, 'base_estimator__dual': False, 'base_estimator__fit_intercept': True, 'base_estimator__intercept_scaling': 1, 'base_estimator__loss': 'squared_hinge', 'base_estimator__max_iter': 1000, 'base_estimator__multi_class': 'ovr', 'base_estimator__penalty': 'l1', 'base_estimator__random_state': None, 'base_estimator__tol': 0.0001, 'base_est…	{'proportion': 2.0, 'n_neighbors': 7}	{'proportion': 1.5, 'n_neighbors': 7}	{'proportion': 1.5, 'n_neighbors': 7}	{'proportion': 1.5, 'n_neighbors': 7}	{'proportion': 0.75, 'n_neighbors': 3}	{'proportion': 0.25, 'n_neighbors': 3}
lphp	CalibratedClassifierCV	SN_SMOTE	0.962607	0.0809096	0.930818	0.857143	0.903226	0.924038	0.01887	53	13	3.07692	['Ex', 'SO']	{'base_estimator__C': 10.0, 'base_estimator__class_weight': None, 'base_estimator__dual': False, 'base_estimator__fit_intercept': True, 'base_estimator__intercept_scaling': 1, 'base_estimator__loss': 'squared_hinge', 'base_estimator__max_iter': 1000, 'base_estimator__multi_class': 'ovr', 'base_estimator__penalty': 'l2', 'base_estimator__random_state': None, 'base_estimator__tol': 0.0001, 'base_es…	{'base_estimator__C': 1.0, 'base_estimator__class_weight': None, 'base_estimator__dual': True, 'base_estimator__fit_intercept': True, 'base_estimator__intercept_scaling': 1, 'base_estimator__loss': 'hinge', 'base_estimator__max_iter': 1000, 'base_estimator__multi_class': 'ovr', 'base_estimator__penalty': 'l2', 'base_estimator__random_state': None, 'base_estimator__tol': 0.0001, 'base_estimator__v…	{'base_estimator__C': 1.0, 'base_estimator__class_weight': None, 'base_estimator__dual': True, 'base_estimator__fit_intercept': True, 'base_estimator__intercept_scaling': 1, 'base_estimator__loss': 'hinge', 'base_estimator__max_iter': 1000, 'base_estimator__multi_class': 'ovr', 'base_estimator__penalty': 'l2', 'base_estimator__random_state': None, 'base_estimator__tol': 0.0001, 'base_estimator__v…	{'base_estimator__C': 1.0, 'base_estimator__class_weight': None, 'base_estimator__dual': True, 'base_estimator__fit_intercept': True, 'base_estimator__intercept_scaling': 1, 'base_estimator__loss': 'hinge', 'base_estimator__max_iter': 1000, 'base_estimator__multi_class': 'ovr', 'base_estimator__penalty': 'l2', 'base_estimator__random_state': None, 'base_estimator__tol': 0.0001, 'base_estimator__v…	{'base_estimator__C': 1.0, 'base_estimator__class_weight': None, 'base_estimator__dual': True, 'base_estimator__fit_intercept': True, 'base_estimator__intercept_scaling': 1, 'base_estimator__loss': 'hinge', 'base_estimator__max_iter': 1000, 'base_estimator__multi_class': 'ovr', 'base_estimator__penalty': 'l2', 'base_estimator__random_state': None, 'base_estimator__tol': 0.0001, 'base_estimator__v…	{'base_estimator__C': 1.0, 'base_estimator__class_weight': None, 'base_estimator__dual': False, 'base_estimator__fit_intercept': True, 'base_estimator__intercept_scaling': 1, 'base_estimator__loss': 'squared_hinge', 'base_estimator__max_iter': 1000, 'base_estimator__multi_class': 'ovr', 'base_estimator__penalty': 'l1', 'base_estimator__random_state': None, 'base_estimator__tol': 0.0001, 'base_est…	{'proportion': 1.5, 'n_neighbors': 7}	{'proportion': 0.75, 'n_neighbors': 3}	{'proportion': 2.0, 'n_neighbors': 3}	{'proportion': 2.0, 'n_neighbors': 3}	{'proportion': 1.0, 'n_neighbors': 7}	{'proportion': 0.1, 'n_neighbors': 3}
lphp	CalibratedClassifierCV	SOI_CJ	0.953419	0.089481	0.918239	0.819277	0.903226	0.898717	0.0760022	53	13	3.07692	['Ex', 'Clus', 'SCmp']	{'base_estimator__C': 10.0, 'base_estimator__class_weight': None, 'base_estimator__dual': False, 'base_estimator__fit_intercept': True, 'base_estimator__intercept_scaling': 1, 'base_estimator__loss': 'squared_hinge', 'base_estimator__max_iter': 1000, 'base_estimator__multi_class': 'ovr', 'base_estimator__penalty': 'l2', 'base_estimator__random_state': None, 'base_estimator__tol': 0.0001, 'base_es…	{'base_estimator__C': 10.0, 'base_estimator__class_weight': None, 'base_estimator__dual': True, 'base_estimator__fit_intercept': True, 'base_estimator__intercept_scaling': 1, 'base_estimator__loss': 'hinge', 'base_estimator__max_iter': 1000, 'base_estimator__multi_class': 'ovr', 'base_estimator__penalty': 'l2', 'base_estimator__random_state': None, 'base_estimator__tol': 0.0001, 'base_estimator__…	{'base_estimator__C': 10.0, 'base_estimator__class_weight': None, 'base_estimator__dual': True, 'base_estimator__fit_intercept': True, 'base_estimator__intercept_scaling': 1, 'base_estimator__loss': 'hinge', 'base_estimator__max_iter': 1000, 'base_estimator__multi_class': 'ovr', 'base_estimator__penalty': 'l2', 'base_estimator__random_state': None, 'base_estimator__tol': 0.0001, 'base_estimator__…	{'base_estimator__C': 10.0, 'base_estimator__class_weight': None, 'base_estimator__dual': False, 'base_estimator__fit_intercept': True, 'base_estimator__intercept_scaling': 1, 'base_estimator__loss': 'squared_hinge', 'base_estimator__max_iter': 1000, 'base_estimator__multi_class': 'ovr', 'base_estimator__penalty': 'l1', 'base_estimator__random_state': None, 'base_estimator__tol': 0.0001, 'base_es…	{'base_estimator__C': 10.0, 'base_estimator__class_weight': None, 'base_estimator__dual': False, 'base_estimator__fit_intercept': True, 'base_estimator__intercept_scaling': 1, 'base_estimator__loss': 'squared_hinge', 'base_estimator__max_iter': 1000, 'base_estimator__multi_class': 'ovr', 'base_estimator__penalty': 'l2', 'base_estimator__random_state': None, 'base_estimator__tol': 0.0001, 'base_es…	{'base_estimator__C': 10.0, 'base_estimator__class_weight': None, 'base_estimator__dual': False, 'base_estimator__fit_intercept': True, 'base_estimator__intercept_scaling': 1, 'base_estimator__loss': 'squared_hinge', 'base_estimator__max_iter': 1000, 'base_estimator__multi_class': 'ovr', 'base_estimator__penalty': 'l1', 'base_estimator__random_state': None, 'base_estimator__tol': 0.0001, 'base_es…	{'proportion': 0.5, 'n_neighbors': 3, 'method': 'interpolation'}	{'proportion': 0.25, 'n_neighbors': 7, 'method': 'jittering'}	{'proportion': 2.0, 'n_neighbors': 3, 'method': 'interpolation'}	{'proportion': 2.0, 'n_neighbors': 3, 'method': 'interpolation'}	{'proportion': 0.25, 'n_neighbors': 7, 'method': 'jittering'}	{'proportion': 2.0, 'n_neighbors': 5, 'method': 'jittering'}
lphp	CalibratedClassifierCV	SOMO	0.959615	0.088541	0.91195	0.833333	0.903226	0.911465	0.0989727	53	13	3.07692	['Ex', 'Clus']	{'base_estimator__C': 10.0, 'base_estimator__class_weight': None, 'base_estimator__dual': True, 'base_estimator__fit_intercept': True, 'base_estimator__intercept_scaling': 1, 'base_estimator__loss': 'hinge', 'base_estimator__max_iter': 1000, 'base_estimator__multi_class': 'ovr', 'base_estimator__penalty': 'l2', 'base_estimator__random_state': None, 'base_estimator__tol': 0.0001, 'base_estimator__…	{'base_estimator__C': 1.0, 'base_estimator__class_weight': None, 'base_estimator__dual': True, 'base_estimator__fit_intercept': True, 'base_estimator__intercept_scaling': 1, 'base_estimator__loss': 'hinge', 'base_estimator__max_iter': 1000, 'base_estimator__multi_class': 'ovr', 'base_estimator__penalty': 'l2', 'base_estimator__random_state': None, 'base_estimator__tol': 0.0001, 'base_estimator__v…	{'base_estimator__C': 10.0, 'base_estimator__class_weight': None, 'base_estimator__dual': False, 'base_estimator__fit_intercept': True, 'base_estimator__intercept_scaling': 1, 'base_estimator__loss': 'squared_hinge', 'base_estimator__max_iter': 1000, 'base_estimator__multi_class': 'ovr', 'base_estimator__penalty': 'l2', 'base_estimator__random_state': None, 'base_estimator__tol': 0.0001, 'base_es…	{'base_estimator__C': 10.0, 'base_estimator__class_weight': None, 'base_estimator__dual': False, 'base_estimator__fit_intercept': True, 'base_estimator__intercept_scaling': 1, 'base_estimator__loss': 'squared_hinge', 'base_estimator__max_iter': 1000, 'base_estimator__multi_class': 'ovr', 'base_estimator__penalty': 'l2', 'base_estimator__random_state': None, 'base_estimator__tol': 0.0001, 'base_es…	{'base_estimator__C': 10.0, 'base_estimator__class_weight': None, 'base_estimator__dual': False, 'base_estimator__fit_intercept': True, 'base_estimator__intercept_scaling': 1, 'base_estimator__loss': 'squared_hinge', 'base_estimator__max_iter': 1000, 'base_estimator__multi_class': 'ovr', 'base_estimator__penalty': 'l2', 'base_estimator__random_state': None, 'base_estimator__tol': 0.0001, 'base_es…	{'base_estimator__C': 1.0, 'base_estimator__class_weight': None, 'base_estimator__dual': False, 'base_estimator__fit_intercept': True, 'base_estimator__intercept_scaling': 1, 'base_estimator__loss': 'squared_hinge', 'base_estimator__max_iter': 1000, 'base_estimator__multi_class': 'ovr', 'base_estimator__penalty': 'l1', 'base_estimator__random_state': None, 'base_estimator__tol': 0.0001, 'base_est…	{'proportion': 2.0, 'n_grid': 5, 'sigma': 0.4, 'learning_rate': 0.3, 'n_iter': 100}	{'proportion': 0.75, 'n_grid': 13, 'sigma': 0.4, 'learning_rate': 0.5, 'n_iter': 100}	{'proportion': 2.0, 'n_grid': 13, 'sigma': 0.4, 'learning_rate': 0.3, 'n_iter': 100}	{'proportion': 1.5, 'n_grid': 9, 'sigma': 0.4, 'learning_rate': 0.3, 'n_iter': 100}	{'proportion': 2.0, 'n_grid': 5, 'sigma': 0.4, 'learning_rate': 0.3, 'n_iter': 100}	{'proportion': 0.75, 'n_grid': 13, 'sigma': 0.4, 'learning_rate': 0.3, 'n_iter': 100}
lphp	CalibratedClassifierCV	SPY	0.934829	0.107257	0.861635	0.666667	0.806452	0.735254	0.0144361	53	13	3.07692	['CM']	{'base_estimator__C': 1.0, 'base_estimator__class_weight': None, 'base_estimator__dual': False, 'base_estimator__fit_intercept': True, 'base_estimator__intercept_scaling': 1, 'base_estimator__loss': 'squared_hinge', 'base_estimator__max_iter': 1000, 'base_estimator__multi_class': 'ovr', 'base_estimator__penalty': 'l2', 'base_estimator__random_state': None, 'base_estimator__tol': 0.0001, 'base_est…	{'base_estimator__C': 10.0, 'base_estimator__class_weight': None, 'base_estimator__dual': False, 'base_estimator__fit_intercept': True, 'base_estimator__intercept_scaling': 1, 'base_estimator__loss': 'squared_hinge', 'base_estimator__max_iter': 1000, 'base_estimator__multi_class': 'ovr', 'base_estimator__penalty': 'l2', 'base_estimator__random_state': None, 'base_estimator__tol': 0.0001, 'base_es…	{'base_estimator__C': 10.0, 'base_estimator__class_weight': None, 'base_estimator__dual': False, 'base_estimator__fit_intercept': True, 'base_estimator__intercept_scaling': 1, 'base_estimator__loss': 'squared_hinge', 'base_estimator__max_iter': 1000, 'base_estimator__multi_class': 'ovr', 'base_estimator__penalty': 'l2', 'base_estimator__random_state': None, 'base_estimator__tol': 0.0001, 'base_es…	{'base_estimator__C': 10.0, 'base_estimator__class_weight': None, 'base_estimator__dual': False, 'base_estimator__fit_intercept': True, 'base_estimator__intercept_scaling': 1, 'base_estimator__loss': 'squared_hinge', 'base_estimator__max_iter': 1000, 'base_estimator__multi_class': 'ovr', 'base_estimator__penalty': 'l2', 'base_estimator__random_state': None, 'base_estimator__tol': 0.0001, 'base_es…	{'base_estimator__C': 10.0, 'base_estimator__class_weight': None, 'base_estimator__dual': True, 'base_estimator__fit_intercept': True, 'base_estimator__intercept_scaling': 1, 'base_estimator__loss': 'hinge', 'base_estimator__max_iter': 1000, 'base_estimator__multi_class': 'ovr', 'base_estimator__penalty': 'l2', 'base_estimator__random_state': None, 'base_estimator__tol': 0.0001, 'base_estimator__…	{'base_estimator__C': 10.0, 'base_estimator__class_weight': None, 'base_estimator__dual': False, 'base_estimator__fit_intercept': True, 'base_estimator__intercept_scaling': 1, 'base_estimator__loss': 'squared_hinge', 'base_estimator__max_iter': 1000, 'base_estimator__multi_class': 'ovr', 'base_estimator__penalty': 'l1', 'base_estimator__random_state': None, 'base_estimator__tol': 0.0001, 'base_es…	{'n_neighbors': 5, 'threshold': 0.3}	{'n_neighbors': 5, 'threshold': 0.3}	{'n_neighbors': 5, 'threshold': 0.3}	{'n_neighbors': 5, 'threshold': 0.3}	{'n_neighbors': 5, 'threshold': 0.3}	{'n_neighbors': 7, 'threshold': 0.7}
lphp	CalibratedClassifierCV	SUNDO	0.896581	0.13499	0.867925	0.746988	0.806452	0.841879	0.204882	53	13	3.07692	['CM', 'A']	{'base_estimator__C': 10.0, 'base_estimator__class_weight': None, 'base_estimator__dual': True, 'base_estimator__fit_intercept': True, 'base_estimator__intercept_scaling': 1, 'base_estimator__loss': 'hinge', 'base_estimator__max_iter': 1000, 'base_estimator__multi_class': 'ovr', 'base_estimator__penalty': 'l2', 'base_estimator__random_state': None, 'base_estimator__tol': 0.0001, 'base_estimator__…	{'base_estimator__C': 1.0, 'base_estimator__class_weight': None, 'base_estimator__dual': True, 'base_estimator__fit_intercept': True, 'base_estimator__intercept_scaling': 1, 'base_estimator__loss': 'hinge', 'base_estimator__max_iter': 1000, 'base_estimator__multi_class': 'ovr', 'base_estimator__penalty': 'l2', 'base_estimator__random_state': None, 'base_estimator__tol': 0.0001, 'base_estimator__v…	{'base_estimator__C': 1.0, 'base_estimator__class_weight': None, 'base_estimator__dual': True, 'base_estimator__fit_intercept': True, 'base_estimator__intercept_scaling': 1, 'base_estimator__loss': 'hinge', 'base_estimator__max_iter': 1000, 'base_estimator__multi_class': 'ovr', 'base_estimator__penalty': 'l2', 'base_estimator__random_state': None, 'base_estimator__tol': 0.0001, 'base_estimator__v…	{'base_estimator__C': 1.0, 'base_estimator__class_weight': None, 'base_estimator__dual': True, 'base_estimator__fit_intercept': True, 'base_estimator__intercept_scaling': 1, 'base_estimator__loss': 'hinge', 'base_estimator__max_iter': 1000, 'base_estimator__multi_class': 'ovr', 'base_estimator__penalty': 'l2', 'base_estimator__random_state': None, 'base_estimator__tol': 0.0001, 'base_estimator__v…	{'base_estimator__C': 10.0, 'base_estimator__class_weight': None, 'base_estimator__dual': False, 'base_estimator__fit_intercept': True, 'base_estimator__intercept_scaling': 1, 'base_estimator__loss': 'squared_hinge', 'base_estimator__max_iter': 1000, 'base_estimator__multi_class': 'ovr', 'base_estimator__penalty': 'l1', 'base_estimator__random_state': None, 'base_estimator__tol': 0.0001, 'base_es…	{'base_estimator__C': 1.0, 'base_estimator__class_weight': None, 'base_estimator__dual': False, 'base_estimator__fit_intercept': True, 'base_estimator__intercept_scaling': 1, 'base_estimator__loss': 'squared_hinge', 'base_estimator__max_iter': 1000, 'base_estimator__multi_class': 'ovr', 'base_estimator__penalty': 'l1', 'base_estimator__random_state': None, 'base_estimator__tol': 0.0001, 'base_est…	{}	{}	{}	{}	{}	{}
lphp	CalibratedClassifierCV	SVM_balance	0.949145	0.0937694	0.893082	0.804598	0.870968	0.898717	0.20557	53	13	3.07692	['Ex', 'Clas', 'CM']	{'base_estimator__C': 1.0, 'base_estimator__class_weight': None, 'base_estimator__dual': True, 'base_estimator__fit_intercept': True, 'base_estimator__intercept_scaling': 1, 'base_estimator__loss': 'hinge', 'base_estimator__max_iter': 1000, 'base_estimator__multi_class': 'ovr', 'base_estimator__penalty': 'l2', 'base_estimator__random_state': None, 'base_estimator__tol': 0.0001, 'base_estimator__v…	{'base_estimator__C': 1.0, 'base_estimator__class_weight': None, 'base_estimator__dual': True, 'base_estimator__fit_intercept': True, 'base_estimator__intercept_scaling': 1, 'base_estimator__loss': 'hinge', 'base_estimator__max_iter': 1000, 'base_estimator__multi_class': 'ovr', 'base_estimator__penalty': 'l2', 'base_estimator__random_state': None, 'base_estimator__tol': 0.0001, 'base_estimator__v…	{'base_estimator__C': 1.0, 'base_estimator__class_weight': None, 'base_estimator__dual': True, 'base_estimator__fit_intercept': True, 'base_estimator__intercept_scaling': 1, 'base_estimator__loss': 'hinge', 'base_estimator__max_iter': 1000, 'base_estimator__multi_class': 'ovr', 'base_estimator__penalty': 'l2', 'base_estimator__random_state': None, 'base_estimator__tol': 0.0001, 'base_estimator__v…	{'base_estimator__C': 1.0, 'base_estimator__class_weight': None, 'base_estimator__dual': True, 'base_estimator__fit_intercept': True, 'base_estimator__intercept_scaling': 1, 'base_estimator__loss': 'hinge', 'base_estimator__max_iter': 1000, 'base_estimator__multi_class': 'ovr', 'base_estimator__penalty': 'l2', 'base_estimator__random_state': None, 'base_estimator__tol': 0.0001, 'base_estimator__v…	{'base_estimator__C': 10.0, 'base_estimator__class_weight': None, 'base_estimator__dual': True, 'base_estimator__fit_intercept': True, 'base_estimator__intercept_scaling': 1, 'base_estimator__loss': 'hinge', 'base_estimator__max_iter': 1000, 'base_estimator__multi_class': 'ovr', 'base_estimator__penalty': 'l2', 'base_estimator__random_state': None, 'base_estimator__tol': 0.0001, 'base_estimator__…	{'base_estimator__C': 1.0, 'base_estimator__class_weight': None, 'base_estimator__dual': False, 'base_estimator__fit_intercept': True, 'base_estimator__intercept_scaling': 1, 'base_estimator__loss': 'squared_hinge', 'base_estimator__max_iter': 1000, 'base_estimator__multi_class': 'ovr', 'base_estimator__penalty': 'l1', 'base_estimator__random_state': None, 'base_estimator__tol': 0.0001, 'base_est…	{'proportion': 2.0, 'n_neighbors': 5}	{'proportion': 0.5, 'n_neighbors': 3}	{'proportion': 2.0, 'n_neighbors': 7}	{'proportion': 1.5, 'n_neighbors': 7}	{'proportion': 1.0, 'n_neighbors': 3}	{'proportion': 0.1, 'n_neighbors': 3}
lphp	CalibratedClassifierCV	Safe_Level_SMOTE	0.936752	0.113046	0.849057	0.639175	0.806452	0.784873	0.0262724	53	13	3.07692	['BL', 'Ex', 'SCmp']	{'base_estimator__C': 10.0, 'base_estimator__class_weight': None, 'base_estimator__dual': False, 'base_estimator__fit_intercept': True, 'base_estimator__intercept_scaling': 1, 'base_estimator__loss': 'squared_hinge', 'base_estimator__max_iter': 1000, 'base_estimator__multi_class': 'ovr', 'base_estimator__penalty': 'l2', 'base_estimator__random_state': None, 'base_estimator__tol': 0.0001, 'base_es…	{'base_estimator__C': 10.0, 'base_estimator__class_weight': None, 'base_estimator__dual': True, 'base_estimator__fit_intercept': True, 'base_estimator__intercept_scaling': 1, 'base_estimator__loss': 'hinge', 'base_estimator__max_iter': 1000, 'base_estimator__multi_class': 'ovr', 'base_estimator__penalty': 'l2', 'base_estimator__random_state': None, 'base_estimator__tol': 0.0001, 'base_estimator__…	{'base_estimator__C': 10.0, 'base_estimator__class_weight': None, 'base_estimator__dual': False, 'base_estimator__fit_intercept': True, 'base_estimator__intercept_scaling': 1, 'base_estimator__loss': 'squared_hinge', 'base_estimator__max_iter': 1000, 'base_estimator__multi_class': 'ovr', 'base_estimator__penalty': 'l1', 'base_estimator__random_state': None, 'base_estimator__tol': 0.0001, 'base_es…	{'base_estimator__C': 10.0, 'base_estimator__class_weight': None, 'base_estimator__dual': False, 'base_estimator__fit_intercept': True, 'base_estimator__intercept_scaling': 1, 'base_estimator__loss': 'squared_hinge', 'base_estimator__max_iter': 1000, 'base_estimator__multi_class': 'ovr', 'base_estimator__penalty': 'l1', 'base_estimator__random_state': None, 'base_estimator__tol': 0.0001, 'base_es…	{'base_estimator__C': 10.0, 'base_estimator__class_weight': None, 'base_estimator__dual': False, 'base_estimator__fit_intercept': True, 'base_estimator__intercept_scaling': 1, 'base_estimator__loss': 'squared_hinge', 'base_estimator__max_iter': 1000, 'base_estimator__multi_class': 'ovr', 'base_estimator__penalty': 'l2', 'base_estimator__random_state': None, 'base_estimator__tol': 0.0001, 'base_es…	{'base_estimator__C': 10.0, 'base_estimator__class_weight': None, 'base_estimator__dual': False, 'base_estimator__fit_intercept': True, 'base_estimator__intercept_scaling': 1, 'base_estimator__loss': 'squared_hinge', 'base_estimator__max_iter': 1000, 'base_estimator__multi_class': 'ovr', 'base_estimator__penalty': 'l1', 'base_estimator__random_state': None, 'base_estimator__tol': 0.0001, 'base_es…	{'proportion': 0.1, 'n_neighbors': 7}	{'proportion': 0.25, 'n_neighbors': 5}	{'proportion': 1.0, 'n_neighbors': 3}	{'proportion': 1.0, 'n_neighbors': 3}	{'proportion': 0.1, 'n_neighbors': 3}	{'proportion': 2.0, 'n_neighbors': 3}
lphp	CalibratedClassifierCV	Selected_SMOTE	0.971581	0.0802764	0.924528	0.853659	0.903226	0.921954	0.0148593	53	13	3.07692	['Ex', 'SCmp']	{'base_estimator__C': 10.0, 'base_estimator__class_weight': None, 'base_estimator__dual': False, 'base_estimator__fit_intercept': True, 'base_estimator__intercept_scaling': 1, 'base_estimator__loss': 'squared_hinge', 'base_estimator__max_iter': 1000, 'base_estimator__multi_class': 'ovr', 'base_estimator__penalty': 'l2', 'base_estimator__random_state': None, 'base_estimator__tol': 0.0001, 'base_es…	{'base_estimator__C': 10.0, 'base_estimator__class_weight': None, 'base_estimator__dual': True, 'base_estimator__fit_intercept': True, 'base_estimator__intercept_scaling': 1, 'base_estimator__loss': 'hinge', 'base_estimator__max_iter': 1000, 'base_estimator__multi_class': 'ovr', 'base_estimator__penalty': 'l2', 'base_estimator__random_state': None, 'base_estimator__tol': 0.0001, 'base_estimator__…	{'base_estimator__C': 1.0, 'base_estimator__class_weight': None, 'base_estimator__dual': False, 'base_estimator__fit_intercept': True, 'base_estimator__intercept_scaling': 1, 'base_estimator__loss': 'squared_hinge', 'base_estimator__max_iter': 1000, 'base_estimator__multi_class': 'ovr', 'base_estimator__penalty': 'l2', 'base_estimator__random_state': None, 'base_estimator__tol': 0.0001, 'base_est…	{'base_estimator__C': 10.0, 'base_estimator__class_weight': None, 'base_estimator__dual': False, 'base_estimator__fit_intercept': True, 'base_estimator__intercept_scaling': 1, 'base_estimator__loss': 'squared_hinge', 'base_estimator__max_iter': 1000, 'base_estimator__multi_class': 'ovr', 'base_estimator__penalty': 'l2', 'base_estimator__random_state': None, 'base_estimator__tol': 0.0001, 'base_es…	{'base_estimator__C': 10.0, 'base_estimator__class_weight': None, 'base_estimator__dual': False, 'base_estimator__fit_intercept': True, 'base_estimator__intercept_scaling': 1, 'base_estimator__loss': 'squared_hinge', 'base_estimator__max_iter': 1000, 'base_estimator__multi_class': 'ovr', 'base_estimator__penalty': 'l1', 'base_estimator__random_state': None, 'base_estimator__tol': 0.0001, 'base_es…	{'base_estimator__C': 1.0, 'base_estimator__class_weight': None, 'base_estimator__dual': False, 'base_estimator__fit_intercept': True, 'base_estimator__intercept_scaling': 1, 'base_estimator__loss': 'squared_hinge', 'base_estimator__max_iter': 1000, 'base_estimator__multi_class': 'ovr', 'base_estimator__penalty': 'l1', 'base_estimator__random_state': None, 'base_estimator__tol': 0.0001, 'base_est…	{'proportion': 0.75, 'n_neighbors': 7, 'perc_sign_attr': 0.5}	{'proportion': 1.0, 'n_neighbors': 5, 'perc_sign_attr': 0.3}	{'proportion': 2.0, 'n_neighbors': 3, 'perc_sign_attr': 0.3}	{'proportion': 1.0, 'n_neighbors': 5, 'perc_sign_attr': 0.3}	{'proportion': 0.75, 'n_neighbors': 7, 'perc_sign_attr': 0.5}	{'proportion': 2.0, 'n_neighbors': 7, 'perc_sign_attr': 0.8}
lphp	CalibratedClassifierCV	Stefanowski	0.93953	0.104779	0.867925	0.769231	0.806452	0.877667	0.0469724	53	13	3.07692	['CM', 'NR', 'SCpy', 'BL']	{'base_estimator__C': 10.0, 'base_estimator__class_weight': None, 'base_estimator__dual': False, 'base_estimator__fit_intercept': True, 'base_estimator__intercept_scaling': 1, 'base_estimator__loss': 'squared_hinge', 'base_estimator__max_iter': 1000, 'base_estimator__multi_class': 'ovr', 'base_estimator__penalty': 'l2', 'base_estimator__random_state': None, 'base_estimator__tol': 0.0001, 'base_es…	{'base_estimator__C': 10.0, 'base_estimator__class_weight': None, 'base_estimator__dual': False, 'base_estimator__fit_intercept': True, 'base_estimator__intercept_scaling': 1, 'base_estimator__loss': 'squared_hinge', 'base_estimator__max_iter': 1000, 'base_estimator__multi_class': 'ovr', 'base_estimator__penalty': 'l2', 'base_estimator__random_state': None, 'base_estimator__tol': 0.0001, 'base_es…	{'base_estimator__C': 10.0, 'base_estimator__class_weight': None, 'base_estimator__dual': True, 'base_estimator__fit_intercept': True, 'base_estimator__intercept_scaling': 1, 'base_estimator__loss': 'hinge', 'base_estimator__max_iter': 1000, 'base_estimator__multi_class': 'ovr', 'base_estimator__penalty': 'l2', 'base_estimator__random_state': None, 'base_estimator__tol': 0.0001, 'base_estimator__…	{'base_estimator__C': 10.0, 'base_estimator__class_weight': None, 'base_estimator__dual': True, 'base_estimator__fit_intercept': True, 'base_estimator__intercept_scaling': 1, 'base_estimator__loss': 'hinge', 'base_estimator__max_iter': 1000, 'base_estimator__multi_class': 'ovr', 'base_estimator__penalty': 'l2', 'base_estimator__random_state': None, 'base_estimator__tol': 0.0001, 'base_estimator__…	{'base_estimator__C': 10.0, 'base_estimator__class_weight': None, 'base_estimator__dual': False, 'base_estimator__fit_intercept': True, 'base_estimator__intercept_scaling': 1, 'base_estimator__loss': 'squared_hinge', 'base_estimator__max_iter': 1000, 'base_estimator__multi_class': 'ovr', 'base_estimator__penalty': 'l2', 'base_estimator__random_state': None, 'base_estimator__tol': 0.0001, 'base_es…	{'base_estimator__C': 10.0, 'base_estimator__class_weight': None, 'base_estimator__dual': False, 'base_estimator__fit_intercept': True, 'base_estimator__intercept_scaling': 1, 'base_estimator__loss': 'squared_hinge', 'base_estimator__max_iter': 1000, 'base_estimator__multi_class': 'ovr', 'base_estimator__penalty': 'l1', 'base_estimator__random_state': None, 'base_estimator__tol': 0.0001, 'base_es…	{'strategy': 'strong_amp'}	{'strategy': 'strong_amp'}	{'strategy': 'strong_amp'}	{'strategy': 'strong_amp'}	{'strategy': 'strong_amp'}	{'strategy': 'weak_amp_relabel'}
lphp	CalibratedClassifierCV	TRIM_SMOTE	0.951496	0.0910036	0.91195	0.837209	0.83871	0.915675	0.0897111	53	13	3.07692	['Ex', 'Clus']	{'base_estimator__C': 10.0, 'base_estimator__class_weight': None, 'base_estimator__dual': False, 'base_estimator__fit_intercept': True, 'base_estimator__intercept_scaling': 1, 'base_estimator__loss': 'squared_hinge', 'base_estimator__max_iter': 1000, 'base_estimator__multi_class': 'ovr', 'base_estimator__penalty': 'l2', 'base_estimator__random_state': None, 'base_estimator__tol': 0.0001, 'base_es…	{'base_estimator__C': 10.0, 'base_estimator__class_weight': None, 'base_estimator__dual': True, 'base_estimator__fit_intercept': True, 'base_estimator__intercept_scaling': 1, 'base_estimator__loss': 'hinge', 'base_estimator__max_iter': 1000, 'base_estimator__multi_class': 'ovr', 'base_estimator__penalty': 'l2', 'base_estimator__random_state': None, 'base_estimator__tol': 0.0001, 'base_estimator__…	{'base_estimator__C': 10.0, 'base_estimator__class_weight': None, 'base_estimator__dual': True, 'base_estimator__fit_intercept': True, 'base_estimator__intercept_scaling': 1, 'base_estimator__loss': 'hinge', 'base_estimator__max_iter': 1000, 'base_estimator__multi_class': 'ovr', 'base_estimator__penalty': 'l2', 'base_estimator__random_state': None, 'base_estimator__tol': 0.0001, 'base_estimator__…	{'base_estimator__C': 10.0, 'base_estimator__class_weight': None, 'base_estimator__dual': True, 'base_estimator__fit_intercept': True, 'base_estimator__intercept_scaling': 1, 'base_estimator__loss': 'hinge', 'base_estimator__max_iter': 1000, 'base_estimator__multi_class': 'ovr', 'base_estimator__penalty': 'l2', 'base_estimator__random_state': None, 'base_estimator__tol': 0.0001, 'base_estimator__…	{'base_estimator__C': 10.0, 'base_estimator__class_weight': None, 'base_estimator__dual': False, 'base_estimator__fit_intercept': True, 'base_estimator__intercept_scaling': 1, 'base_estimator__loss': 'squared_hinge', 'base_estimator__max_iter': 1000, 'base_estimator__multi_class': 'ovr', 'base_estimator__penalty': 'l2', 'base_estimator__random_state': None, 'base_estimator__tol': 0.0001, 'base_es…	{'base_estimator__C': 1.0, 'base_estimator__class_weight': None, 'base_estimator__dual': False, 'base_estimator__fit_intercept': True, 'base_estimator__intercept_scaling': 1, 'base_estimator__loss': 'squared_hinge', 'base_estimator__max_iter': 1000, 'base_estimator__multi_class': 'ovr', 'base_estimator__penalty': 'l1', 'base_estimator__random_state': None, 'base_estimator__tol': 0.0001, 'base_est…	{'proportion': 2.0, 'n_neighbors': 7, 'min_precision': 0.3}	{'proportion': 1.5, 'n_neighbors': 5, 'min_precision': 0.3}	{'proportion': 1.5, 'n_neighbors': 5, 'min_precision': 0.3}	{'proportion': 1.5, 'n_neighbors': 5, 'min_precision': 0.3}	{'proportion': 0.1, 'n_neighbors': 5, 'min_precision': 0.3}	{'proportion': 0.1, 'n_neighbors': 7, 'min_precision': 0.3}
lphp	CalibratedClassifierCV	VIS_RST	0.823308	0.321796	0.446541	0.46988	0.733333	0.516398	0.0751591	53	13	3.07692	['CM', 'NR']	{'base_estimator__C': 1.0, 'base_estimator__class_weight': None, 'base_estimator__dual': True, 'base_estimator__fit_intercept': True, 'base_estimator__intercept_scaling': 1, 'base_estimator__loss': 'hinge', 'base_estimator__max_iter': 1000, 'base_estimator__multi_class': 'ovr', 'base_estimator__penalty': 'l2', 'base_estimator__random_state': None, 'base_estimator__tol': 0.0001, 'base_estimator__v…	{'base_estimator__C': 1.0, 'base_estimator__class_weight': None, 'base_estimator__dual': False, 'base_estimator__fit_intercept': True, 'base_estimator__intercept_scaling': 1, 'base_estimator__loss': 'squared_hinge', 'base_estimator__max_iter': 1000, 'base_estimator__multi_class': 'ovr', 'base_estimator__penalty': 'l1', 'base_estimator__random_state': None, 'base_estimator__tol': 0.0001, 'base_est…	{'base_estimator__C': 1.0, 'base_estimator__class_weight': None, 'base_estimator__dual': False, 'base_estimator__fit_intercept': True, 'base_estimator__intercept_scaling': 1, 'base_estimator__loss': 'squared_hinge', 'base_estimator__max_iter': 1000, 'base_estimator__multi_class': 'ovr', 'base_estimator__penalty': 'l1', 'base_estimator__random_state': None, 'base_estimator__tol': 0.0001, 'base_est…	{'base_estimator__C': 1.0, 'base_estimator__class_weight': None, 'base_estimator__dual': False, 'base_estimator__fit_intercept': True, 'base_estimator__intercept_scaling': 1, 'base_estimator__loss': 'squared_hinge', 'base_estimator__max_iter': 1000, 'base_estimator__multi_class': 'ovr', 'base_estimator__penalty': 'l1', 'base_estimator__random_state': None, 'base_estimator__tol': 0.0001, 'base_est…	{'base_estimator__C': 10.0, 'base_estimator__class_weight': None, 'base_estimator__dual': False, 'base_estimator__fit_intercept': True, 'base_estimator__intercept_scaling': 1, 'base_estimator__loss': 'squared_hinge', 'base_estimator__max_iter': 1000, 'base_estimator__multi_class': 'ovr', 'base_estimator__penalty': 'l2', 'base_estimator__random_state': None, 'base_estimator__tol': 0.0001, 'base_es…	{'base_estimator__C': 10.0, 'base_estimator__class_weight': None, 'base_estimator__dual': True, 'base_estimator__fit_intercept': True, 'base_estimator__intercept_scaling': 1, 'base_estimator__loss': 'hinge', 'base_estimator__max_iter': 1000, 'base_estimator__multi_class': 'ovr', 'base_estimator__penalty': 'l2', 'base_estimator__random_state': None, 'base_estimator__tol': 0.0001, 'base_estimator__…	{'proportion': 1.0, 'n_neighbors': 7}	{'proportion': 0.1, 'n_neighbors': 3}	{'proportion': 0.1, 'n_neighbors': 3}	{'proportion': 0.1, 'n_neighbors': 3}	{'proportion': 0.5, 'n_neighbors': 7}	{'proportion': 1.0, 'n_neighbors': 3}
lphp	CalibratedClassifierCV	V_SYNTH	0.92265	0.11168	0.867925	0.676923	0.806452	0.805961	0.0378848	53	13	3.07692	['Ex', 'SO']	{'base_estimator__C': 1.0, 'base_estimator__class_weight': None, 'base_estimator__dual': True, 'base_estimator__fit_intercept': True, 'base_estimator__intercept_scaling': 1, 'base_estimator__loss': 'hinge', 'base_estimator__max_iter': 1000, 'base_estimator__multi_class': 'ovr', 'base_estimator__penalty': 'l2', 'base_estimator__random_state': None, 'base_estimator__tol': 0.0001, 'base_estimator__v…	{'base_estimator__C': 1.0, 'base_estimator__class_weight': None, 'base_estimator__dual': True, 'base_estimator__fit_intercept': True, 'base_estimator__intercept_scaling': 1, 'base_estimator__loss': 'hinge', 'base_estimator__max_iter': 1000, 'base_estimator__multi_class': 'ovr', 'base_estimator__penalty': 'l2', 'base_estimator__random_state': None, 'base_estimator__tol': 0.0001, 'base_estimator__v…	{'base_estimator__C': 1.0, 'base_estimator__class_weight': None, 'base_estimator__dual': True, 'base_estimator__fit_intercept': True, 'base_estimator__intercept_scaling': 1, 'base_estimator__loss': 'hinge', 'base_estimator__max_iter': 1000, 'base_estimator__multi_class': 'ovr', 'base_estimator__penalty': 'l2', 'base_estimator__random_state': None, 'base_estimator__tol': 0.0001, 'base_estimator__v…	{'base_estimator__C': 1.0, 'base_estimator__class_weight': None, 'base_estimator__dual': True, 'base_estimator__fit_intercept': True, 'base_estimator__intercept_scaling': 1, 'base_estimator__loss': 'hinge', 'base_estimator__max_iter': 1000, 'base_estimator__multi_class': 'ovr', 'base_estimator__penalty': 'l2', 'base_estimator__random_state': None, 'base_estimator__tol': 0.0001, 'base_estimator__v…	{'base_estimator__C': 1.0, 'base_estimator__class_weight': None, 'base_estimator__dual': False, 'base_estimator__fit_intercept': True, 'base_estimator__intercept_scaling': 1, 'base_estimator__loss': 'squared_hinge', 'base_estimator__max_iter': 1000, 'base_estimator__multi_class': 'ovr', 'base_estimator__penalty': 'l2', 'base_estimator__random_state': None, 'base_estimator__tol': 0.0001, 'base_est…	{'base_estimator__C': 1.0, 'base_estimator__class_weight': None, 'base_estimator__dual': True, 'base_estimator__fit_intercept': True, 'base_estimator__intercept_scaling': 1, 'base_estimator__loss': 'hinge', 'base_estimator__max_iter': 1000, 'base_estimator__multi_class': 'ovr', 'base_estimator__penalty': 'l2', 'base_estimator__random_state': None, 'base_estimator__tol': 0.0001, 'base_estimator__v…	{'proportion': 0.1, 'n_components': 3}	{'proportion': 0.1, 'n_components': 3}	{'proportion': 1.0, 'n_components': 3}	{'proportion': 0.1, 'n_components': 3}	{'proportion': 0.1, 'n_components': 3}	{'proportion': 2.0, 'n_components': 3}
lphp	CalibratedClassifierCV	cluster_SMOTE	0.965598	0.0791239	0.924528	0.857143	0.903226	0.928306	0.328146	53	13	3.07692	['Ex', 'Clus']	{'base_estimator__C': 10.0, 'base_estimator__class_weight': None, 'base_estimator__dual': True, 'base_estimator__fit_intercept': True, 'base_estimator__intercept_scaling': 1, 'base_estimator__loss': 'hinge', 'base_estimator__max_iter': 1000, 'base_estimator__multi_class': 'ovr', 'base_estimator__penalty': 'l2', 'base_estimator__random_state': None, 'base_estimator__tol': 0.0001, 'base_estimator__…	{'base_estimator__C': 10.0, 'base_estimator__class_weight': None, 'base_estimator__dual': True, 'base_estimator__fit_intercept': True, 'base_estimator__intercept_scaling': 1, 'base_estimator__loss': 'hinge', 'base_estimator__max_iter': 1000, 'base_estimator__multi_class': 'ovr', 'base_estimator__penalty': 'l2', 'base_estimator__random_state': None, 'base_estimator__tol': 0.0001, 'base_estimator__…	{'base_estimator__C': 10.0, 'base_estimator__class_weight': None, 'base_estimator__dual': True, 'base_estimator__fit_intercept': True, 'base_estimator__intercept_scaling': 1, 'base_estimator__loss': 'hinge', 'base_estimator__max_iter': 1000, 'base_estimator__multi_class': 'ovr', 'base_estimator__penalty': 'l2', 'base_estimator__random_state': None, 'base_estimator__tol': 0.0001, 'base_estimator__…	{'base_estimator__C': 10.0, 'base_estimator__class_weight': None, 'base_estimator__dual': False, 'base_estimator__fit_intercept': True, 'base_estimator__intercept_scaling': 1, 'base_estimator__loss': 'squared_hinge', 'base_estimator__max_iter': 1000, 'base_estimator__multi_class': 'ovr', 'base_estimator__penalty': 'l2', 'base_estimator__random_state': None, 'base_estimator__tol': 0.0001, 'base_es…	{'base_estimator__C': 10.0, 'base_estimator__class_weight': None, 'base_estimator__dual': False, 'base_estimator__fit_intercept': True, 'base_estimator__intercept_scaling': 1, 'base_estimator__loss': 'squared_hinge', 'base_estimator__max_iter': 1000, 'base_estimator__multi_class': 'ovr', 'base_estimator__penalty': 'l2', 'base_estimator__random_state': None, 'base_estimator__tol': 0.0001, 'base_es…	{'base_estimator__C': 1.0, 'base_estimator__class_weight': None, 'base_estimator__dual': False, 'base_estimator__fit_intercept': True, 'base_estimator__intercept_scaling': 1, 'base_estimator__loss': 'squared_hinge', 'base_estimator__max_iter': 1000, 'base_estimator__multi_class': 'ovr', 'base_estimator__penalty': 'l1', 'base_estimator__random_state': None, 'base_estimator__tol': 0.0001, 'base_est…	{'proportion': 2.0, 'n_neighbors': 5, 'n_clusters': 5}	{'proportion': 1.0, 'n_neighbors': 7, 'n_clusters': 9}	{'proportion': 2.0, 'n_neighbors': 5, 'n_clusters': 3}	{'proportion': 1.5, 'n_neighbors': 3, 'n_clusters': 9}	{'proportion': 2.0, 'n_neighbors': 5, 'n_clusters': 5}	{'proportion': 0.75, 'n_neighbors': 7, 'n_clusters': 9}
lphp	CalibratedClassifierCV	distance_SMOTE	0.962179	0.0796241	0.918239	0.850575	0.903226	0.928306	0.0158218	53	13	3.07692	['Ex', 'SO']	{'base_estimator__C': 10.0, 'base_estimator__class_weight': None, 'base_estimator__dual': False, 'base_estimator__fit_intercept': True, 'base_estimator__intercept_scaling': 1, 'base_estimator__loss': 'squared_hinge', 'base_estimator__max_iter': 1000, 'base_estimator__multi_class': 'ovr', 'base_estimator__penalty': 'l2', 'base_estimator__random_state': None, 'base_estimator__tol': 0.0001, 'base_es…	{'base_estimator__C': 10.0, 'base_estimator__class_weight': None, 'base_estimator__dual': False, 'base_estimator__fit_intercept': True, 'base_estimator__intercept_scaling': 1, 'base_estimator__loss': 'squared_hinge', 'base_estimator__max_iter': 1000, 'base_estimator__multi_class': 'ovr', 'base_estimator__penalty': 'l2', 'base_estimator__random_state': None, 'base_estimator__tol': 0.0001, 'base_es…	{'base_estimator__C': 10.0, 'base_estimator__class_weight': None, 'base_estimator__dual': False, 'base_estimator__fit_intercept': True, 'base_estimator__intercept_scaling': 1, 'base_estimator__loss': 'squared_hinge', 'base_estimator__max_iter': 1000, 'base_estimator__multi_class': 'ovr', 'base_estimator__penalty': 'l2', 'base_estimator__random_state': None, 'base_estimator__tol': 0.0001, 'base_es…	{'base_estimator__C': 10.0, 'base_estimator__class_weight': None, 'base_estimator__dual': True, 'base_estimator__fit_intercept': True, 'base_estimator__intercept_scaling': 1, 'base_estimator__loss': 'hinge', 'base_estimator__max_iter': 1000, 'base_estimator__multi_class': 'ovr', 'base_estimator__penalty': 'l2', 'base_estimator__random_state': None, 'base_estimator__tol': 0.0001, 'base_estimator__…	{'base_estimator__C': 10.0, 'base_estimator__class_weight': None, 'base_estimator__dual': True, 'base_estimator__fit_intercept': True, 'base_estimator__intercept_scaling': 1, 'base_estimator__loss': 'hinge', 'base_estimator__max_iter': 1000, 'base_estimator__multi_class': 'ovr', 'base_estimator__penalty': 'l2', 'base_estimator__random_state': None, 'base_estimator__tol': 0.0001, 'base_estimator__…	{'base_estimator__C': 1.0, 'base_estimator__class_weight': None, 'base_estimator__dual': False, 'base_estimator__fit_intercept': True, 'base_estimator__intercept_scaling': 1, 'base_estimator__loss': 'squared_hinge', 'base_estimator__max_iter': 1000, 'base_estimator__multi_class': 'ovr', 'base_estimator__penalty': 'l1', 'base_estimator__random_state': None, 'base_estimator__tol': 0.0001, 'base_est…	{'proportion': 1.0, 'n_neighbors': 3}	{'proportion': 2.0, 'n_neighbors': 5}	{'proportion': 2.0, 'n_neighbors': 5}	{'proportion': 2.0, 'n_neighbors': 5}	{'proportion': 2.0, 'n_neighbors': 5}	{'proportion': 0.1, 'n_neighbors': 7}
lphp	CalibratedClassifierCV	kmeans_SMOTE	0.961538	0.0873947	0.918239	0.831169	0.903226	0.889877	0.905361	53	13	3.07692	['Ex', 'Clus']	{'base_estimator__C': 10.0, 'base_estimator__class_weight': None, 'base_estimator__dual': True, 'base_estimator__fit_intercept': True, 'base_estimator__intercept_scaling': 1, 'base_estimator__loss': 'hinge', 'base_estimator__max_iter': 1000, 'base_estimator__multi_class': 'ovr', 'base_estimator__penalty': 'l2', 'base_estimator__random_state': None, 'base_estimator__tol': 0.0001, 'base_estimator__…	{'base_estimator__C': 1.0, 'base_estimator__class_weight': None, 'base_estimator__dual': True, 'base_estimator__fit_intercept': True, 'base_estimator__intercept_scaling': 1, 'base_estimator__loss': 'hinge', 'base_estimator__max_iter': 1000, 'base_estimator__multi_class': 'ovr', 'base_estimator__penalty': 'l2', 'base_estimator__random_state': None, 'base_estimator__tol': 0.0001, 'base_estimator__v…	{'base_estimator__C': 10.0, 'base_estimator__class_weight': None, 'base_estimator__dual': True, 'base_estimator__fit_intercept': True, 'base_estimator__intercept_scaling': 1, 'base_estimator__loss': 'hinge', 'base_estimator__max_iter': 1000, 'base_estimator__multi_class': 'ovr', 'base_estimator__penalty': 'l2', 'base_estimator__random_state': None, 'base_estimator__tol': 0.0001, 'base_estimator__…	{'base_estimator__C': 1.0, 'base_estimator__class_weight': None, 'base_estimator__dual': True, 'base_estimator__fit_intercept': True, 'base_estimator__intercept_scaling': 1, 'base_estimator__loss': 'hinge', 'base_estimator__max_iter': 1000, 'base_estimator__multi_class': 'ovr', 'base_estimator__penalty': 'l2', 'base_estimator__random_state': None, 'base_estimator__tol': 0.0001, 'base_estimator__v…	{'base_estimator__C': 10.0, 'base_estimator__class_weight': None, 'base_estimator__dual': True, 'base_estimator__fit_intercept': True, 'base_estimator__intercept_scaling': 1, 'base_estimator__loss': 'hinge', 'base_estimator__max_iter': 1000, 'base_estimator__multi_class': 'ovr', 'base_estimator__penalty': 'l2', 'base_estimator__random_state': None, 'base_estimator__tol': 0.0001, 'base_estimator__…	{'base_estimator__C': 1.0, 'base_estimator__class_weight': None, 'base_estimator__dual': False, 'base_estimator__fit_intercept': True, 'base_estimator__intercept_scaling': 1, 'base_estimator__loss': 'squared_hinge', 'base_estimator__max_iter': 1000, 'base_estimator__multi_class': 'ovr', 'base_estimator__penalty': 'l1', 'base_estimator__random_state': None, 'base_estimator__tol': 0.0001, 'base_est…	{'proportion': 2.0, 'n_neighbors': 7, 'n_clusters': 20, 'irt': 1.0}	{'proportion': 0.75, 'n_neighbors': 7, 'n_clusters': 20, 'irt': 1.0}	{'proportion': 1.5, 'n_neighbors': 7, 'n_clusters': 20, 'irt': 1.5}	{'proportion': 0.75, 'n_neighbors': 7, 'n_clusters': 20, 'irt': 1.0}	{'proportion': 2.0, 'n_neighbors': 7, 'n_clusters': 20, 'irt': 1.0}	{'proportion': 2.0, 'n_neighbors': 5, 'n_clusters': 5, 'irt': 1.0}
lphp	CalibratedClassifierCV	polynom_fit_SMOTE	0.967094	0.0806311	0.924528	0.860465	0.935484	0.932555	0.0466224	53	13	3.07692	['Ex']	{'base_estimator__C': 10.0, 'base_estimator__class_weight': None, 'base_estimator__dual': True, 'base_estimator__fit_intercept': True, 'base_estimator__intercept_scaling': 1, 'base_estimator__loss': 'hinge', 'base_estimator__max_iter': 1000, 'base_estimator__multi_class': 'ovr', 'base_estimator__penalty': 'l2', 'base_estimator__random_state': None, 'base_estimator__tol': 0.0001, 'base_estimator__…	{'base_estimator__C': 10.0, 'base_estimator__class_weight': None, 'base_estimator__dual': False, 'base_estimator__fit_intercept': True, 'base_estimator__intercept_scaling': 1, 'base_estimator__loss': 'squared_hinge', 'base_estimator__max_iter': 1000, 'base_estimator__multi_class': 'ovr', 'base_estimator__penalty': 'l2', 'base_estimator__random_state': None, 'base_estimator__tol': 0.0001, 'base_es…	{'base_estimator__C': 10.0, 'base_estimator__class_weight': None, 'base_estimator__dual': False, 'base_estimator__fit_intercept': True, 'base_estimator__intercept_scaling': 1, 'base_estimator__loss': 'squared_hinge', 'base_estimator__max_iter': 1000, 'base_estimator__multi_class': 'ovr', 'base_estimator__penalty': 'l2', 'base_estimator__random_state': None, 'base_estimator__tol': 0.0001, 'base_es…	{'base_estimator__C': 10.0, 'base_estimator__class_weight': None, 'base_estimator__dual': False, 'base_estimator__fit_intercept': True, 'base_estimator__intercept_scaling': 1, 'base_estimator__loss': 'squared_hinge', 'base_estimator__max_iter': 1000, 'base_estimator__multi_class': 'ovr', 'base_estimator__penalty': 'l2', 'base_estimator__random_state': None, 'base_estimator__tol': 0.0001, 'base_es…	{'base_estimator__C': 10.0, 'base_estimator__class_weight': None, 'base_estimator__dual': False, 'base_estimator__fit_intercept': True, 'base_estimator__intercept_scaling': 1, 'base_estimator__loss': 'squared_hinge', 'base_estimator__max_iter': 1000, 'base_estimator__multi_class': 'ovr', 'base_estimator__penalty': 'l2', 'base_estimator__random_state': None, 'base_estimator__tol': 0.0001, 'base_es…	{'base_estimator__C': 1.0, 'base_estimator__class_weight': None, 'base_estimator__dual': False, 'base_estimator__fit_intercept': True, 'base_estimator__intercept_scaling': 1, 'base_estimator__loss': 'squared_hinge', 'base_estimator__max_iter': 1000, 'base_estimator__multi_class': 'ovr', 'base_estimator__penalty': 'l1', 'base_estimator__random_state': None, 'base_estimator__tol': 0.0001, 'base_est…	{'proportion': 1.5, 'topology': 'star'}	{'proportion': 2.0, 'topology': 'bus'}	{'proportion': 2.0, 'topology': 'bus'}	{'proportion': 2.0, 'topology': 'bus'}	{'proportion': 2.0, 'topology': 'star'}	{'proportion': 0.25, 'topology': 'poly_2'}
lphp	DecisionTreeClassifier	ADASYN	0.725855	0.223537	0.773585	0.581395	0.548387	0.723536	0.0274217	53	13	3.07692	['SO', 'Ex', 'BL', 'DB']	{'class_weight': None, 'criterion': 'entropy', 'max_depth': 5, 'max_features': None, 'max_leaf_nodes': None, 'min_impurity_decrease': 0.0, 'min_impurity_split': None, 'min_samples_leaf': 1, 'min_samples_split': 2, 'min_weight_fraction_leaf': 0.0, 'presort': False, 'random_state': None, 'splitter': 'best'}	{'class_weight': None, 'criterion': 'entropy', 'max_depth': 5, 'max_features': None, 'max_leaf_nodes': None, 'min_impurity_decrease': 0.0, 'min_impurity_split': None, 'min_samples_leaf': 1, 'min_samples_split': 2, 'min_weight_fraction_leaf': 0.0, 'presort': False, 'random_state': None, 'splitter': 'best'}	{'class_weight': None, 'criterion': 'entropy', 'max_depth': 5, 'max_features': None, 'max_leaf_nodes': None, 'min_impurity_decrease': 0.0, 'min_impurity_split': None, 'min_samples_leaf': 1, 'min_samples_split': 2, 'min_weight_fraction_leaf': 0.0, 'presort': False, 'random_state': None, 'splitter': 'best'}	{'class_weight': None, 'criterion': 'entropy', 'max_depth': 5, 'max_features': None, 'max_leaf_nodes': None, 'min_impurity_decrease': 0.0, 'min_impurity_split': None, 'min_samples_leaf': 1, 'min_samples_split': 2, 'min_weight_fraction_leaf': 0.0, 'presort': False, 'random_state': None, 'splitter': 'best'}	{'class_weight': None, 'criterion': 'entropy', 'max_depth': 5, 'max_features': None, 'max_leaf_nodes': None, 'min_impurity_decrease': 0.0, 'min_impurity_split': None, 'min_samples_leaf': 1, 'min_samples_split': 2, 'min_weight_fraction_leaf': 0.0, 'presort': False, 'random_state': None, 'splitter': 'best'}	{'class_weight': None, 'criterion': 'gini', 'max_depth': 5, 'max_features': None, 'max_leaf_nodes': None, 'min_impurity_decrease': 0.0, 'min_impurity_split': None, 'min_samples_leaf': 1, 'min_samples_split': 2, 'min_weight_fraction_leaf': 0.0, 'presort': False, 'random_state': None, 'splitter': 'best'}	{'n_neighbors': 3, 'd_th': 0.9, 'beta': 1.0}	{'n_neighbors': 3, 'd_th': 0.9, 'beta': 1.0}	{'n_neighbors': 3, 'd_th': 0.9, 'beta': 1.0}	{'n_neighbors': 3, 'd_th': 0.9, 'beta': 1.0}	{'n_neighbors': 9, 'd_th': 0.9, 'beta': 0.5}	{'n_neighbors': 3, 'd_th': 0.9, 'beta': 0.5}
lphp	DecisionTreeClassifier	ADOMS	0.726068	0.219235	0.773585	0.571429	0.548387	0.712525	0.104221	53	13	3.07692	['DR', 'Ex']	{'class_weight': None, 'criterion': 'entropy', 'max_depth': 5, 'max_features': None, 'max_leaf_nodes': None, 'min_impurity_decrease': 0.0, 'min_impurity_split': None, 'min_samples_leaf': 1, 'min_samples_split': 2, 'min_weight_fraction_leaf': 0.0, 'presort': False, 'random_state': None, 'splitter': 'best'}	{'class_weight': None, 'criterion': 'entropy', 'max_depth': 5, 'max_features': None, 'max_leaf_nodes': None, 'min_impurity_decrease': 0.0, 'min_impurity_split': None, 'min_samples_leaf': 1, 'min_samples_split': 2, 'min_weight_fraction_leaf': 0.0, 'presort': False, 'random_state': None, 'splitter': 'best'}	{'class_weight': None, 'criterion': 'entropy', 'max_depth': 5, 'max_features': None, 'max_leaf_nodes': None, 'min_impurity_decrease': 0.0, 'min_impurity_split': None, 'min_samples_leaf': 1, 'min_samples_split': 2, 'min_weight_fraction_leaf': 0.0, 'presort': False, 'random_state': None, 'splitter': 'best'}	{'class_weight': None, 'criterion': 'entropy', 'max_depth': 5, 'max_features': None, 'max_leaf_nodes': None, 'min_impurity_decrease': 0.0, 'min_impurity_split': None, 'min_samples_leaf': 1, 'min_samples_split': 2, 'min_weight_fraction_leaf': 0.0, 'presort': False, 'random_state': None, 'splitter': 'best'}	{'class_weight': None, 'criterion': 'entropy', 'max_depth': 5, 'max_features': None, 'max_leaf_nodes': None, 'min_impurity_decrease': 0.0, 'min_impurity_split': None, 'min_samples_leaf': 1, 'min_samples_split': 2, 'min_weight_fraction_leaf': 0.0, 'presort': False, 'random_state': None, 'splitter': 'best'}	{'class_weight': None, 'criterion': 'gini', 'max_depth': 5, 'max_features': None, 'max_leaf_nodes': None, 'min_impurity_decrease': 0.0, 'min_impurity_split': None, 'min_samples_leaf': 1, 'min_samples_split': 2, 'min_weight_fraction_leaf': 0.0, 'presort': False, 'random_state': None, 'splitter': 'best'}	{'proportion': 0.75, 'n_neighbors': 3}	{'proportion': 0.75, 'n_neighbors': 3}	{'proportion': 0.75, 'n_neighbors': 3}	{'proportion': 0.75, 'n_neighbors': 3}	{'proportion': 0.75, 'n_neighbors': 3}	{'proportion': 0.1, 'n_neighbors': 5}
lphp	DecisionTreeClassifier	AHC	0.692308	0.227114	0.773585	0.538462	0.483871	0.67653	0.562022	53	13	3.07692	['CM', 'Clus', 'A']	{'class_weight': None, 'criterion': 'gini', 'max_depth': 5, 'max_features': None, 'max_leaf_nodes': None, 'min_impurity_decrease': 0.0, 'min_impurity_split': None, 'min_samples_leaf': 1, 'min_samples_split': 2, 'min_weight_fraction_leaf': 0.0, 'presort': False, 'random_state': None, 'splitter': 'best'}	{'class_weight': None, 'criterion': 'gini', 'max_depth': 5, 'max_features': None, 'max_leaf_nodes': None, 'min_impurity_decrease': 0.0, 'min_impurity_split': None, 'min_samples_leaf': 1, 'min_samples_split': 2, 'min_weight_fraction_leaf': 0.0, 'presort': False, 'random_state': None, 'splitter': 'best'}	{'class_weight': None, 'criterion': 'gini', 'max_depth': 5, 'max_features': None, 'max_leaf_nodes': None, 'min_impurity_decrease': 0.0, 'min_impurity_split': None, 'min_samples_leaf': 1, 'min_samples_split': 2, 'min_weight_fraction_leaf': 0.0, 'presort': False, 'random_state': None, 'splitter': 'best'}	{'class_weight': None, 'criterion': 'gini', 'max_depth': 5, 'max_features': None, 'max_leaf_nodes': None, 'min_impurity_decrease': 0.0, 'min_impurity_split': None, 'min_samples_leaf': 1, 'min_samples_split': 2, 'min_weight_fraction_leaf': 0.0, 'presort': False, 'random_state': None, 'splitter': 'best'}	{'class_weight': None, 'criterion': 'gini', 'max_depth': 5, 'max_features': None, 'max_leaf_nodes': None, 'min_impurity_decrease': 0.0, 'min_impurity_split': None, 'min_samples_leaf': 1, 'min_samples_split': 2, 'min_weight_fraction_leaf': 0.0, 'presort': False, 'random_state': None, 'splitter': 'best'}	{'class_weight': None, 'criterion': 'entropy', 'max_depth': None, 'max_features': None, 'max_leaf_nodes': None, 'min_impurity_decrease': 0.0, 'min_impurity_split': None, 'min_samples_leaf': 1, 'min_samples_split': 2, 'min_weight_fraction_leaf': 0.0, 'presort': False, 'random_state': None, 'splitter': 'best'}	{'strategy': 'min'}	{'strategy': 'min'}	{'strategy': 'min'}	{'strategy': 'min'}	{'strategy': 'min'}	{'strategy': 'maj'}
lphp	DecisionTreeClassifier	AND_SMOTE	0.682372	0.227033	0.754717	0.516854	0.516129	0.676056	0.042399	53	13	3.07692	['Ex', 'SO']	{'class_weight': None, 'criterion': 'entropy', 'max_depth': None, 'max_features': None, 'max_leaf_nodes': None, 'min_impurity_decrease': 0.0, 'min_impurity_split': None, 'min_samples_leaf': 1, 'min_samples_split': 2, 'min_weight_fraction_leaf': 0.0, 'presort': False, 'random_state': None, 'splitter': 'best'}	{'class_weight': None, 'criterion': 'entropy', 'max_depth': None, 'max_features': None, 'max_leaf_nodes': None, 'min_impurity_decrease': 0.0, 'min_impurity_split': None, 'min_samples_leaf': 1, 'min_samples_split': 2, 'min_weight_fraction_leaf': 0.0, 'presort': False, 'random_state': None, 'splitter': 'best'}	{'class_weight': None, 'criterion': 'entropy', 'max_depth': None, 'max_features': None, 'max_leaf_nodes': None, 'min_impurity_decrease': 0.0, 'min_impurity_split': None, 'min_samples_leaf': 1, 'min_samples_split': 2, 'min_weight_fraction_leaf': 0.0, 'presort': False, 'random_state': None, 'splitter': 'best'}	{'class_weight': None, 'criterion': 'entropy', 'max_depth': None, 'max_features': None, 'max_leaf_nodes': None, 'min_impurity_decrease': 0.0, 'min_impurity_split': None, 'min_samples_leaf': 1, 'min_samples_split': 2, 'min_weight_fraction_leaf': 0.0, 'presort': False, 'random_state': None, 'splitter': 'best'}	{'class_weight': None, 'criterion': 'entropy', 'max_depth': 5, 'max_features': None, 'max_leaf_nodes': None, 'min_impurity_decrease': 0.0, 'min_impurity_split': None, 'min_samples_leaf': 1, 'min_samples_split': 2, 'min_weight_fraction_leaf': 0.0, 'presort': False, 'random_state': None, 'splitter': 'best'}	{'class_weight': None, 'criterion': 'gini', 'max_depth': None, 'max_features': None, 'max_leaf_nodes': None, 'min_impurity_decrease': 0.0, 'min_impurity_split': None, 'min_samples_leaf': 1, 'min_samples_split': 2, 'min_weight_fraction_leaf': 0.0, 'presort': False, 'random_state': None, 'splitter': 'best'}	{'proportion': 1.5, 'K': 15}	{'proportion': 0.1, 'K': 15}	{'proportion': 1.5, 'K': 15}	{'proportion': 1.5, 'K': 15}	{'proportion': 0.75, 'K': 9}	{'proportion': 0.1, 'K': 15}
lphp	DecisionTreeClassifier	ANS	0.677137	0.250758	0.735849	0.482759	0.483871	0.645994	0.0461588	53	13	3.07692	['Ex', 'SO', 'DB']	{'class_weight': None, 'criterion': 'entropy', 'max_depth': 3, 'max_features': None, 'max_leaf_nodes': None, 'min_impurity_decrease': 0.0, 'min_impurity_split': None, 'min_samples_leaf': 1, 'min_samples_split': 2, 'min_weight_fraction_leaf': 0.0, 'presort': False, 'random_state': None, 'splitter': 'best'}	{'class_weight': None, 'criterion': 'gini', 'max_depth': None, 'max_features': None, 'max_leaf_nodes': None, 'min_impurity_decrease': 0.0, 'min_impurity_split': None, 'min_samples_leaf': 1, 'min_samples_split': 2, 'min_weight_fraction_leaf': 0.0, 'presort': False, 'random_state': None, 'splitter': 'best'}	{'class_weight': None, 'criterion': 'entropy', 'max_depth': None, 'max_features': None, 'max_leaf_nodes': None, 'min_impurity_decrease': 0.0, 'min_impurity_split': None, 'min_samples_leaf': 1, 'min_samples_split': 2, 'min_weight_fraction_leaf': 0.0, 'presort': False, 'random_state': None, 'splitter': 'best'}	{'class_weight': None, 'criterion': 'entropy', 'max_depth': None, 'max_features': None, 'max_leaf_nodes': None, 'min_impurity_decrease': 0.0, 'min_impurity_split': None, 'min_samples_leaf': 1, 'min_samples_split': 2, 'min_weight_fraction_leaf': 0.0, 'presort': False, 'random_state': None, 'splitter': 'best'}	{'class_weight': None, 'criterion': 'gini', 'max_depth': None, 'max_features': None, 'max_leaf_nodes': None, 'min_impurity_decrease': 0.0, 'min_impurity_split': None, 'min_samples_leaf': 1, 'min_samples_split': 2, 'min_weight_fraction_leaf': 0.0, 'presort': False, 'random_state': None, 'splitter': 'best'}	{'class_weight': None, 'criterion': 'entropy', 'max_depth': 5, 'max_features': None, 'max_leaf_nodes': None, 'min_impurity_decrease': 0.0, 'min_impurity_split': None, 'min_samples_leaf': 1, 'min_samples_split': 2, 'min_weight_fraction_leaf': 0.0, 'presort': False, 'random_state': None, 'splitter': 'best'}	{'proportion': 2.0}	{'proportion': 1.0}	{'proportion': 1.5}	{'proportion': 1.5}	{'proportion': 1.0}	{'proportion': 0.25}
lphp	DecisionTreeClassifier	ASMOBD	0.694551	0.232704	0.767296	0.536585	0.483871	0.682191	0.295694	53	13	3.07692	['Ex', 'NR', 'Clus']	{'class_weight': None, 'criterion': 'entropy', 'max_depth': None, 'max_features': None, 'max_leaf_nodes': None, 'min_impurity_decrease': 0.0, 'min_impurity_split': None, 'min_samples_leaf': 1, 'min_samples_split': 2, 'min_weight_fraction_leaf': 0.0, 'presort': False, 'random_state': None, 'splitter': 'best'}	{'class_weight': None, 'criterion': 'entropy', 'max_depth': None, 'max_features': None, 'max_leaf_nodes': None, 'min_impurity_decrease': 0.0, 'min_impurity_split': None, 'min_samples_leaf': 1, 'min_samples_split': 2, 'min_weight_fraction_leaf': 0.0, 'presort': False, 'random_state': None, 'splitter': 'best'}	{'class_weight': None, 'criterion': 'entropy', 'max_depth': None, 'max_features': None, 'max_leaf_nodes': None, 'min_impurity_decrease': 0.0, 'min_impurity_split': None, 'min_samples_leaf': 1, 'min_samples_split': 2, 'min_weight_fraction_leaf': 0.0, 'presort': False, 'random_state': None, 'splitter': 'best'}	{'class_weight': None, 'criterion': 'entropy', 'max_depth': None, 'max_features': None, 'max_leaf_nodes': None, 'min_impurity_decrease': 0.0, 'min_impurity_split': None, 'min_samples_leaf': 1, 'min_samples_split': 2, 'min_weight_fraction_leaf': 0.0, 'presort': False, 'random_state': None, 'splitter': 'best'}	{'class_weight': None, 'criterion': 'entropy', 'max_depth': None, 'max_features': None, 'max_leaf_nodes': None, 'min_impurity_decrease': 0.0, 'min_impurity_split': None, 'min_samples_leaf': 1, 'min_samples_split': 2, 'min_weight_fraction_leaf': 0.0, 'presort': False, 'random_state': None, 'splitter': 'best'}	{'class_weight': None, 'criterion': 'entropy', 'max_depth': 5, 'max_features': None, 'max_leaf_nodes': None, 'min_impurity_decrease': 0.0, 'min_impurity_split': None, 'min_samples_leaf': 1, 'min_samples_split': 2, 'min_weight_fraction_leaf': 0.0, 'presort': False, 'random_state': None, 'splitter': 'best'}	{'proportion': 0.25, 'min_samples': 3, 'eps': 0.3, 'eta': 0.5, 'T_1': 0.7, 'T_2': 0.7, 't_1': 4.0, 't_2': 4.0, 'a': 0.1, 'smoothing': 'linear'}	{'proportion': 1.5, 'min_samples': 3, 'eps': 0.3, 'eta': 0.5, 'T_1': 1.4, 'T_2': 0.7, 't_1': 4.0, 't_2': 4.0, 'a': 0.05, 'smoothing': 'linear'}	{'proportion': 0.25, 'min_samples': 3, 'eps': 0.3, 'eta': 0.5, 'T_1': 0.7, 'T_2': 0.7, 't_1': 4.0, 't_2': 4.0, 'a': 0.1, 'smoothing': 'linear'}	{'proportion': 0.25, 'min_samples': 3, 'eps': 0.3, 'eta': 0.5, 'T_1': 0.7, 'T_2': 0.7, 't_1': 4.0, 't_2': 4.0, 'a': 0.1, 'smoothing': 'linear'}	{'proportion': 0.25, 'min_samples': 3, 'eps': 0.3, 'eta': 0.5, 'T_1': 0.7, 'T_2': 0.7, 't_1': 4.0, 't_2': 4.0, 'a': 0.1, 'smoothing': 'linear'}	{'proportion': 0.75, 'min_samples': 3, 'eps': 0.3, 'eta': 0.5, 'T_1': 1.4, 'T_2': 1.0, 't_1': 4.0, 't_2': 4.0, 'a': 0.05, 'smoothing': 'sigmoid'}
lphp	DecisionTreeClassifier	A_SUWO	0.672115	0.225741	0.773585	0.5	0.548387	0.635489	0.233727	53	13	3.07692	['Ex', 'Clus', 'DB', 'NR']	{'class_weight': None, 'criterion': 'gini', 'max_depth': 5, 'max_features': None, 'max_leaf_nodes': None, 'min_impurity_decrease': 0.0, 'min_impurity_split': None, 'min_samples_leaf': 1, 'min_samples_split': 2, 'min_weight_fraction_leaf': 0.0, 'presort': False, 'random_state': None, 'splitter': 'best'}	{'class_weight': None, 'criterion': 'gini', 'max_depth': 5, 'max_features': None, 'max_leaf_nodes': None, 'min_impurity_decrease': 0.0, 'min_impurity_split': None, 'min_samples_leaf': 1, 'min_samples_split': 2, 'min_weight_fraction_leaf': 0.0, 'presort': False, 'random_state': None, 'splitter': 'best'}	{'class_weight': None, 'criterion': 'gini', 'max_depth': 5, 'max_features': None, 'max_leaf_nodes': None, 'min_impurity_decrease': 0.0, 'min_impurity_split': None, 'min_samples_leaf': 1, 'min_samples_split': 2, 'min_weight_fraction_leaf': 0.0, 'presort': False, 'random_state': None, 'splitter': 'best'}	{'class_weight': None, 'criterion': 'gini', 'max_depth': 5, 'max_features': None, 'max_leaf_nodes': None, 'min_impurity_decrease': 0.0, 'min_impurity_split': None, 'min_samples_leaf': 1, 'min_samples_split': 2, 'min_weight_fraction_leaf': 0.0, 'presort': False, 'random_state': None, 'splitter': 'best'}	{'class_weight': None, 'criterion': 'gini', 'max_depth': 5, 'max_features': None, 'max_leaf_nodes': None, 'min_impurity_decrease': 0.0, 'min_impurity_split': None, 'min_samples_leaf': 1, 'min_samples_split': 2, 'min_weight_fraction_leaf': 0.0, 'presort': False, 'random_state': None, 'splitter': 'best'}	{'class_weight': None, 'criterion': 'gini', 'max_depth': 5, 'max_features': None, 'max_leaf_nodes': None, 'min_impurity_decrease': 0.0, 'min_impurity_split': None, 'min_samples_leaf': 1, 'min_samples_split': 2, 'min_weight_fraction_leaf': 0.0, 'presort': False, 'random_state': None, 'splitter': 'best'}	{'proportion': 2.0, 'n_neighbors': 5, 'n_clus_maj': 5, 'c_thres': 0.5}	{'proportion': 2.0, 'n_neighbors': 5, 'n_clus_maj': 5, 'c_thres': 0.5}	{'proportion': 2.0, 'n_neighbors': 5, 'n_clus_maj': 5, 'c_thres': 0.5}	{'proportion': 2.0, 'n_neighbors': 5, 'n_clus_maj': 5, 'c_thres': 0.5}	{'proportion': 2.0, 'n_neighbors': 5, 'n_clus_maj': 5, 'c_thres': 0.5}	{'proportion': 0.75, 'n_neighbors': 5, 'n_clus_maj': 9, 'c_thres': 0.5}
lphp	DecisionTreeClassifier	Assembled_SMOTE	0.750321	0.213836	0.786164	0.606742	0.580645	0.748074	0.0606002	53	13	3.07692	['Ex', 'Clus', 'BL', 'SO']	{'class_weight': None, 'criterion': 'entropy', 'max_depth': None, 'max_features': None, 'max_leaf_nodes': None, 'min_impurity_decrease': 0.0, 'min_impurity_split': None, 'min_samples_leaf': 1, 'min_samples_split': 2, 'min_weight_fraction_leaf': 0.0, 'presort': False, 'random_state': None, 'splitter': 'best'}	{'class_weight': None, 'criterion': 'gini', 'max_depth': None, 'max_features': None, 'max_leaf_nodes': None, 'min_impurity_decrease': 0.0, 'min_impurity_split': None, 'min_samples_leaf': 1, 'min_samples_split': 2, 'min_weight_fraction_leaf': 0.0, 'presort': False, 'random_state': None, 'splitter': 'best'}	{'class_weight': None, 'criterion': 'entropy', 'max_depth': None, 'max_features': None, 'max_leaf_nodes': None, 'min_impurity_decrease': 0.0, 'min_impurity_split': None, 'min_samples_leaf': 1, 'min_samples_split': 2, 'min_weight_fraction_leaf': 0.0, 'presort': False, 'random_state': None, 'splitter': 'best'}	{'class_weight': None, 'criterion': 'entropy', 'max_depth': None, 'max_features': None, 'max_leaf_nodes': None, 'min_impurity_decrease': 0.0, 'min_impurity_split': None, 'min_samples_leaf': 1, 'min_samples_split': 2, 'min_weight_fraction_leaf': 0.0, 'presort': False, 'random_state': None, 'splitter': 'best'}	{'class_weight': None, 'criterion': 'gini', 'max_depth': 5, 'max_features': None, 'max_leaf_nodes': None, 'min_impurity_decrease': 0.0, 'min_impurity_split': None, 'min_samples_leaf': 1, 'min_samples_split': 2, 'min_weight_fraction_leaf': 0.0, 'presort': False, 'random_state': None, 'splitter': 'best'}	{'class_weight': None, 'criterion': 'gini', 'max_depth': None, 'max_features': None, 'max_leaf_nodes': None, 'min_impurity_decrease': 0.0, 'min_impurity_split': None, 'min_samples_leaf': 1, 'min_samples_split': 2, 'min_weight_fraction_leaf': 0.0, 'presort': False, 'random_state': None, 'splitter': 'best'}	{'proportion': 2.0, 'n_neighbors': 5, 'pop': 5, 'thres': 0.5}	{'proportion': 1.0, 'n_neighbors': 7, 'pop': 2, 'thres': 0.3}	{'proportion': 2.0, 'n_neighbors': 5, 'pop': 5, 'thres': 0.5}	{'proportion': 2.0, 'n_neighbors': 5, 'pop': 5, 'thres': 0.5}	{'proportion': 1.0, 'n_neighbors': 7, 'pop': 2, 'thres': 0.3}	{'proportion': 0.1, 'n_neighbors': 3, 'pop': 4, 'thres': 0.5}
lphp	DecisionTreeClassifier	Borderline_SMOTE1	0.698397	0.220126	0.779874	0.545455	0.548387	0.679838	0.0180227	53	13	3.07692	['SO', 'Ex', 'BL']	{'class_weight': None, 'criterion': 'gini', 'max_depth': None, 'max_features': None, 'max_leaf_nodes': None, 'min_impurity_decrease': 0.0, 'min_impurity_split': None, 'min_samples_leaf': 1, 'min_samples_split': 2, 'min_weight_fraction_leaf': 0.0, 'presort': False, 'random_state': None, 'splitter': 'best'}	{'class_weight': None, 'criterion': 'gini', 'max_depth': None, 'max_features': None, 'max_leaf_nodes': None, 'min_impurity_decrease': 0.0, 'min_impurity_split': None, 'min_samples_leaf': 1, 'min_samples_split': 2, 'min_weight_fraction_leaf': 0.0, 'presort': False, 'random_state': None, 'splitter': 'best'}	{'class_weight': None, 'criterion': 'gini', 'max_depth': None, 'max_features': None, 'max_leaf_nodes': None, 'min_impurity_decrease': 0.0, 'min_impurity_split': None, 'min_samples_leaf': 1, 'min_samples_split': 2, 'min_weight_fraction_leaf': 0.0, 'presort': False, 'random_state': None, 'splitter': 'best'}	{'class_weight': None, 'criterion': 'gini', 'max_depth': None, 'max_features': None, 'max_leaf_nodes': None, 'min_impurity_decrease': 0.0, 'min_impurity_split': None, 'min_samples_leaf': 1, 'min_samples_split': 2, 'min_weight_fraction_leaf': 0.0, 'presort': False, 'random_state': None, 'splitter': 'best'}	{'class_weight': None, 'criterion': 'gini', 'max_depth': None, 'max_features': None, 'max_leaf_nodes': None, 'min_impurity_decrease': 0.0, 'min_impurity_split': None, 'min_samples_leaf': 1, 'min_samples_split': 2, 'min_weight_fraction_leaf': 0.0, 'presort': False, 'random_state': None, 'splitter': 'best'}	{'class_weight': None, 'criterion': 'gini', 'max_depth': 5, 'max_features': None, 'max_leaf_nodes': None, 'min_impurity_decrease': 0.0, 'min_impurity_split': None, 'min_samples_leaf': 1, 'min_samples_split': 2, 'min_weight_fraction_leaf': 0.0, 'presort': False, 'random_state': None, 'splitter': 'best'}	{'proportion': 1.5, 'n_neighbors': 7, 'k_neighbors': 7}	{'proportion': 1.5, 'n_neighbors': 7, 'k_neighbors': 7}	{'proportion': 1.5, 'n_neighbors': 7, 'k_neighbors': 7}	{'proportion': 1.5, 'n_neighbors': 7, 'k_neighbors': 7}	{'proportion': 1.5, 'n_neighbors': 7, 'k_neighbors': 7}	{'proportion': 0.5, 'n_neighbors': 5, 'k_neighbors': 7}
lphp	DecisionTreeClassifier	Borderline_SMOTE2	0.705235	0.220126	0.779874	0.556962	0.548387	0.703167	0.0229707	53	13	3.07692	['SO', 'Ex', 'BL']	{'class_weight': None, 'criterion': 'entropy', 'max_depth': 5, 'max_features': None, 'max_leaf_nodes': None, 'min_impurity_decrease': 0.0, 'min_impurity_split': None, 'min_samples_leaf': 1, 'min_samples_split': 2, 'min_weight_fraction_leaf': 0.0, 'presort': False, 'random_state': None, 'splitter': 'best'}	{'class_weight': None, 'criterion': 'entropy', 'max_depth': 5, 'max_features': None, 'max_leaf_nodes': None, 'min_impurity_decrease': 0.0, 'min_impurity_split': None, 'min_samples_leaf': 1, 'min_samples_split': 2, 'min_weight_fraction_leaf': 0.0, 'presort': False, 'random_state': None, 'splitter': 'best'}	{'class_weight': None, 'criterion': 'entropy', 'max_depth': 3, 'max_features': None, 'max_leaf_nodes': None, 'min_impurity_decrease': 0.0, 'min_impurity_split': None, 'min_samples_leaf': 1, 'min_samples_split': 2, 'min_weight_fraction_leaf': 0.0, 'presort': False, 'random_state': None, 'splitter': 'best'}	{'class_weight': None, 'criterion': 'entropy', 'max_depth': 5, 'max_features': None, 'max_leaf_nodes': None, 'min_impurity_decrease': 0.0, 'min_impurity_split': None, 'min_samples_leaf': 1, 'min_samples_split': 2, 'min_weight_fraction_leaf': 0.0, 'presort': False, 'random_state': None, 'splitter': 'best'}	{'class_weight': None, 'criterion': 'entropy', 'max_depth': None, 'max_features': None, 'max_leaf_nodes': None, 'min_impurity_decrease': 0.0, 'min_impurity_split': None, 'min_samples_leaf': 1, 'min_samples_split': 2, 'min_weight_fraction_leaf': 0.0, 'presort': False, 'random_state': None, 'splitter': 'best'}	{'class_weight': None, 'criterion': 'gini', 'max_depth': None, 'max_features': None, 'max_leaf_nodes': None, 'min_impurity_decrease': 0.0, 'min_impurity_split': None, 'min_samples_leaf': 1, 'min_samples_split': 2, 'min_weight_fraction_leaf': 0.0, 'presort': False, 'random_state': None, 'splitter': 'best'}	{'proportion': 0.25, 'n_neighbors': 7, 'k_neighbors': 3}	{'proportion': 0.25, 'n_neighbors': 7, 'k_neighbors': 3}	{'proportion': 2.0, 'n_neighbors': 5, 'k_neighbors': 7}	{'proportion': 0.25, 'n_neighbors': 7, 'k_neighbors': 3}	{'proportion': 0.25, 'n_neighbors': 7, 'k_neighbors': 3}	{'proportion': 1.5, 'n_neighbors': 3, 'k_neighbors': 7}
lphp	DecisionTreeClassifier	CBSO	0.699038	0.223983	0.767296	0.54321	0.548387	0.690441	0.0338027	53	13	3.07692	['Clus', 'DB', 'Ex', 'SO']	{'class_weight': None, 'criterion': 'gini', 'max_depth': None, 'max_features': None, 'max_leaf_nodes': None, 'min_impurity_decrease': 0.0, 'min_impurity_split': None, 'min_samples_leaf': 1, 'min_samples_split': 2, 'min_weight_fraction_leaf': 0.0, 'presort': False, 'random_state': None, 'splitter': 'best'}	{'class_weight': None, 'criterion': 'gini', 'max_depth': None, 'max_features': None, 'max_leaf_nodes': None, 'min_impurity_decrease': 0.0, 'min_impurity_split': None, 'min_samples_leaf': 1, 'min_samples_split': 2, 'min_weight_fraction_leaf': 0.0, 'presort': False, 'random_state': None, 'splitter': 'best'}	{'class_weight': None, 'criterion': 'gini', 'max_depth': None, 'max_features': None, 'max_leaf_nodes': None, 'min_impurity_decrease': 0.0, 'min_impurity_split': None, 'min_samples_leaf': 1, 'min_samples_split': 2, 'min_weight_fraction_leaf': 0.0, 'presort': False, 'random_state': None, 'splitter': 'best'}	{'class_weight': None, 'criterion': 'entropy', 'max_depth': None, 'max_features': None, 'max_leaf_nodes': None, 'min_impurity_decrease': 0.0, 'min_impurity_split': None, 'min_samples_leaf': 1, 'min_samples_split': 2, 'min_weight_fraction_leaf': 0.0, 'presort': False, 'random_state': None, 'splitter': 'best'}	{'class_weight': None, 'criterion': 'entropy', 'max_depth': 3, 'max_features': None, 'max_leaf_nodes': None, 'min_impurity_decrease': 0.0, 'min_impurity_split': None, 'min_samples_leaf': 1, 'min_samples_split': 2, 'min_weight_fraction_leaf': 0.0, 'presort': False, 'random_state': None, 'splitter': 'best'}	{'class_weight': None, 'criterion': 'entropy', 'max_depth': 5, 'max_features': None, 'max_leaf_nodes': None, 'min_impurity_decrease': 0.0, 'min_impurity_split': None, 'min_samples_leaf': 1, 'min_samples_split': 2, 'min_weight_fraction_leaf': 0.0, 'presort': False, 'random_state': None, 'splitter': 'best'}	{'proportion': 1.5, 'n_neighbors': 3, 'C_p': 1.0}	{'proportion': 2.0, 'n_neighbors': 5, 'C_p': 1.0}	{'proportion': 1.5, 'n_neighbors': 3, 'C_p': 1.0}	{'proportion': 0.25, 'n_neighbors': 3, 'C_p': 1.0}	{'proportion': 1.5, 'n_neighbors': 5, 'C_p': 1.0}	{'proportion': 2.0, 'n_neighbors': 7, 'C_p': 1.0}
lphp	DecisionTreeClassifier	CCR	0.742628	0.211719	0.786164	0.593407	0.580645	0.740322	0.125907	53	13	3.07692	['Ex']	{'class_weight': None, 'criterion': 'gini', 'max_depth': 5, 'max_features': None, 'max_leaf_nodes': None, 'min_impurity_decrease': 0.0, 'min_impurity_split': None, 'min_samples_leaf': 1, 'min_samples_split': 2, 'min_weight_fraction_leaf': 0.0, 'presort': False, 'random_state': None, 'splitter': 'best'}	{'class_weight': None, 'criterion': 'gini', 'max_depth': 5, 'max_features': None, 'max_leaf_nodes': None, 'min_impurity_decrease': 0.0, 'min_impurity_split': None, 'min_samples_leaf': 1, 'min_samples_split': 2, 'min_weight_fraction_leaf': 0.0, 'presort': False, 'random_state': None, 'splitter': 'best'}	{'class_weight': None, 'criterion': 'gini', 'max_depth': 5, 'max_features': None, 'max_leaf_nodes': None, 'min_impurity_decrease': 0.0, 'min_impurity_split': None, 'min_samples_leaf': 1, 'min_samples_split': 2, 'min_weight_fraction_leaf': 0.0, 'presort': False, 'random_state': None, 'splitter': 'best'}	{'class_weight': None, 'criterion': 'gini', 'max_depth': 5, 'max_features': None, 'max_leaf_nodes': None, 'min_impurity_decrease': 0.0, 'min_impurity_split': None, 'min_samples_leaf': 1, 'min_samples_split': 2, 'min_weight_fraction_leaf': 0.0, 'presort': False, 'random_state': None, 'splitter': 'best'}	{'class_weight': None, 'criterion': 'gini', 'max_depth': 5, 'max_features': None, 'max_leaf_nodes': None, 'min_impurity_decrease': 0.0, 'min_impurity_split': None, 'min_samples_leaf': 1, 'min_samples_split': 2, 'min_weight_fraction_leaf': 0.0, 'presort': False, 'random_state': None, 'splitter': 'best'}	{'class_weight': None, 'criterion': 'entropy', 'max_depth': None, 'max_features': None, 'max_leaf_nodes': None, 'min_impurity_decrease': 0.0, 'min_impurity_split': None, 'min_samples_leaf': 1, 'min_samples_split': 2, 'min_weight_fraction_leaf': 0.0, 'presort': False, 'random_state': None, 'splitter': 'best'}	{'proportion': 1.0, 'energy': 0.005, 'scaling': 0.0}	{'proportion': 2.0, 'energy': 0.005, 'scaling': 0.0}	{'proportion': 1.0, 'energy': 0.005, 'scaling': 0.0}	{'proportion': 1.0, 'energy': 0.005, 'scaling': 0.0}	{'proportion': 2.0, 'energy': 0.005, 'scaling': 0.0}	{'proportion': 2.0, 'energy': 10.0, 'scaling': 0.0}
lphp	DecisionTreeClassifier	CE_SMOTE	0.745513	0.201258	0.798742	0.609756	0.580645	0.738154	2.65884	53	13	3.07692	['Ex', 'BL', 'Clus', 'SO']	{'class_weight': None, 'criterion': 'entropy', 'max_depth': None, 'max_features': None, 'max_leaf_nodes': None, 'min_impurity_decrease': 0.0, 'min_impurity_split': None, 'min_samples_leaf': 1, 'min_samples_split': 2, 'min_weight_fraction_leaf': 0.0, 'presort': False, 'random_state': None, 'splitter': 'best'}	{'class_weight': None, 'criterion': 'entropy', 'max_depth': None, 'max_features': None, 'max_leaf_nodes': None, 'min_impurity_decrease': 0.0, 'min_impurity_split': None, 'min_samples_leaf': 1, 'min_samples_split': 2, 'min_weight_fraction_leaf': 0.0, 'presort': False, 'random_state': None, 'splitter': 'best'}	{'class_weight': None, 'criterion': 'entropy', 'max_depth': None, 'max_features': None, 'max_leaf_nodes': None, 'min_impurity_decrease': 0.0, 'min_impurity_split': None, 'min_samples_leaf': 1, 'min_samples_split': 2, 'min_weight_fraction_leaf': 0.0, 'presort': False, 'random_state': None, 'splitter': 'best'}	{'class_weight': None, 'criterion': 'entropy', 'max_depth': None, 'max_features': None, 'max_leaf_nodes': None, 'min_impurity_decrease': 0.0, 'min_impurity_split': None, 'min_samples_leaf': 1, 'min_samples_split': 2, 'min_weight_fraction_leaf': 0.0, 'presort': False, 'random_state': None, 'splitter': 'best'}	{'class_weight': None, 'criterion': 'entropy', 'max_depth': None, 'max_features': None, 'max_leaf_nodes': None, 'min_impurity_decrease': 0.0, 'min_impurity_split': None, 'min_samples_leaf': 1, 'min_samples_split': 2, 'min_weight_fraction_leaf': 0.0, 'presort': False, 'random_state': None, 'splitter': 'best'}	{'class_weight': None, 'criterion': 'gini', 'max_depth': 5, 'max_features': None, 'max_leaf_nodes': None, 'min_impurity_decrease': 0.0, 'min_impurity_split': None, 'min_samples_leaf': 1, 'min_samples_split': 2, 'min_weight_fraction_leaf': 0.0, 'presort': False, 'random_state': None, 'splitter': 'best'}	{'proportion': 0.25, 'h': 5, 'k': 7, 'alpha': 0.5}	{'proportion': 0.25, 'h': 5, 'k': 7, 'alpha': 0.5}	{'proportion': 0.25, 'h': 5, 'k': 7, 'alpha': 0.5}	{'proportion': 0.25, 'h': 5, 'k': 7, 'alpha': 0.5}	{'proportion': 0.25, 'h': 5, 'k': 7, 'alpha': 0.5}	{'proportion': 1.0, 'h': 15, 'k': 7, 'alpha': 0.2}
lphp	DecisionTreeClassifier	CURE_SMOTE	0.698825	0.207319	0.792453	0.535211	0.580645	0.669864	0.0134258	53	13	3.07692	['Ex', 'Clus']	{'class_weight': None, 'criterion': 'gini', 'max_depth': 3, 'max_features': None, 'max_leaf_nodes': None, 'min_impurity_decrease': 0.0, 'min_impurity_split': None, 'min_samples_leaf': 1, 'min_samples_split': 2, 'min_weight_fraction_leaf': 0.0, 'presort': False, 'random_state': None, 'splitter': 'best'}	{'class_weight': None, 'criterion': 'gini', 'max_depth': 5, 'max_features': None, 'max_leaf_nodes': None, 'min_impurity_decrease': 0.0, 'min_impurity_split': None, 'min_samples_leaf': 1, 'min_samples_split': 2, 'min_weight_fraction_leaf': 0.0, 'presort': False, 'random_state': None, 'splitter': 'best'}	{'class_weight': None, 'criterion': 'gini', 'max_depth': 3, 'max_features': None, 'max_leaf_nodes': None, 'min_impurity_decrease': 0.0, 'min_impurity_split': None, 'min_samples_leaf': 1, 'min_samples_split': 2, 'min_weight_fraction_leaf': 0.0, 'presort': False, 'random_state': None, 'splitter': 'best'}	{'class_weight': None, 'criterion': 'gini', 'max_depth': 5, 'max_features': None, 'max_leaf_nodes': None, 'min_impurity_decrease': 0.0, 'min_impurity_split': None, 'min_samples_leaf': 1, 'min_samples_split': 2, 'min_weight_fraction_leaf': 0.0, 'presort': False, 'random_state': None, 'splitter': 'best'}	{'class_weight': None, 'criterion': 'gini', 'max_depth': 5, 'max_features': None, 'max_leaf_nodes': None, 'min_impurity_decrease': 0.0, 'min_impurity_split': None, 'min_samples_leaf': 1, 'min_samples_split': 2, 'min_weight_fraction_leaf': 0.0, 'presort': False, 'random_state': None, 'splitter': 'best'}	{'class_weight': None, 'criterion': 'gini', 'max_depth': 5, 'max_features': None, 'max_leaf_nodes': None, 'min_impurity_decrease': 0.0, 'min_impurity_split': None, 'min_samples_leaf': 1, 'min_samples_split': 2, 'min_weight_fraction_leaf': 0.0, 'presort': False, 'random_state': None, 'splitter': 'best'}	{'proportion': 1.0, 'n_clusters': 5, 'noise_th': 1}	{'proportion': 2.0, 'n_clusters': 15, 'noise_th': 1}	{'proportion': 1.0, 'n_clusters': 5, 'noise_th': 1}	{'proportion': 2.0, 'n_clusters': 15, 'noise_th': 1}	{'proportion': 2.0, 'n_clusters': 15, 'noise_th': 1}	{'proportion': 1.5, 'n_clusters': 5, 'noise_th': 1}
lphp	DecisionTreeClassifier	DBSMOTE	0.71015	0.200872	0.798742	0.567568	0.612903	0.689667	0.057266	53	13	3.07692	['Ex', 'NR', 'Clus', 'DB']	{'class_weight': None, 'criterion': 'gini', 'max_depth': 5, 'max_features': None, 'max_leaf_nodes': None, 'min_impurity_decrease': 0.0, 'min_impurity_split': None, 'min_samples_leaf': 1, 'min_samples_split': 2, 'min_weight_fraction_leaf': 0.0, 'presort': False, 'random_state': None, 'splitter': 'best'}	{'class_weight': None, 'criterion': 'gini', 'max_depth': 5, 'max_features': None, 'max_leaf_nodes': None, 'min_impurity_decrease': 0.0, 'min_impurity_split': None, 'min_samples_leaf': 1, 'min_samples_split': 2, 'min_weight_fraction_leaf': 0.0, 'presort': False, 'random_state': None, 'splitter': 'best'}	{'class_weight': None, 'criterion': 'gini', 'max_depth': 5, 'max_features': None, 'max_leaf_nodes': None, 'min_impurity_decrease': 0.0, 'min_impurity_split': None, 'min_samples_leaf': 1, 'min_samples_split': 2, 'min_weight_fraction_leaf': 0.0, 'presort': False, 'random_state': None, 'splitter': 'best'}	{'class_weight': None, 'criterion': 'gini', 'max_depth': 5, 'max_features': None, 'max_leaf_nodes': None, 'min_impurity_decrease': 0.0, 'min_impurity_split': None, 'min_samples_leaf': 1, 'min_samples_split': 2, 'min_weight_fraction_leaf': 0.0, 'presort': False, 'random_state': None, 'splitter': 'best'}	{'class_weight': None, 'criterion': 'gini', 'max_depth': 5, 'max_features': None, 'max_leaf_nodes': None, 'min_impurity_decrease': 0.0, 'min_impurity_split': None, 'min_samples_leaf': 1, 'min_samples_split': 2, 'min_weight_fraction_leaf': 0.0, 'presort': False, 'random_state': None, 'splitter': 'best'}	{'class_weight': None, 'criterion': 'gini', 'max_depth': None, 'max_features': None, 'max_leaf_nodes': None, 'min_impurity_decrease': 0.0, 'min_impurity_split': None, 'min_samples_leaf': 1, 'min_samples_split': 2, 'min_weight_fraction_leaf': 0.0, 'presort': False, 'random_state': None, 'splitter': 'best'}	{'proportion': 1.0, 'eps': 0.8, 'min_samples': 1}	{'proportion': 1.0, 'eps': 0.8, 'min_samples': 1}	{'proportion': 1.0, 'eps': 0.8, 'min_samples': 1}	{'proportion': 1.0, 'eps': 0.8, 'min_samples': 1}	{'proportion': 1.0, 'eps': 0.8, 'min_samples': 1}	{'proportion': 1.5, 'eps': 0.5, 'min_samples': 3}
lphp	DecisionTreeClassifier	DE_oversampling	0.725427	0.202388	0.767296	0.568421	0.548387	0.724569	1.42937	53	13	3.07692	['CM', 'Clus']	{'class_weight': None, 'criterion': 'entropy', 'max_depth': 3, 'max_features': None, 'max_leaf_nodes': None, 'min_impurity_decrease': 0.0, 'min_impurity_split': None, 'min_samples_leaf': 1, 'min_samples_split': 2, 'min_weight_fraction_leaf': 0.0, 'presort': False, 'random_state': None, 'splitter': 'best'}	{'class_weight': None, 'criterion': 'entropy', 'max_depth': 5, 'max_features': None, 'max_leaf_nodes': None, 'min_impurity_decrease': 0.0, 'min_impurity_split': None, 'min_samples_leaf': 1, 'min_samples_split': 2, 'min_weight_fraction_leaf': 0.0, 'presort': False, 'random_state': None, 'splitter': 'best'}	{'class_weight': None, 'criterion': 'gini', 'max_depth': 3, 'max_features': None, 'max_leaf_nodes': None, 'min_impurity_decrease': 0.0, 'min_impurity_split': None, 'min_samples_leaf': 1, 'min_samples_split': 2, 'min_weight_fraction_leaf': 0.0, 'presort': False, 'random_state': None, 'splitter': 'best'}	{'class_weight': None, 'criterion': 'gini', 'max_depth': 3, 'max_features': None, 'max_leaf_nodes': None, 'min_impurity_decrease': 0.0, 'min_impurity_split': None, 'min_samples_leaf': 1, 'min_samples_split': 2, 'min_weight_fraction_leaf': 0.0, 'presort': False, 'random_state': None, 'splitter': 'best'}	{'class_weight': None, 'criterion': 'entropy', 'max_depth': 3, 'max_features': None, 'max_leaf_nodes': None, 'min_impurity_decrease': 0.0, 'min_impurity_split': None, 'min_samples_leaf': 1, 'min_samples_split': 2, 'min_weight_fraction_leaf': 0.0, 'presort': False, 'random_state': None, 'splitter': 'best'}	{'class_weight': None, 'criterion': 'gini', 'max_depth': None, 'max_features': None, 'max_leaf_nodes': None, 'min_impurity_decrease': 0.0, 'min_impurity_split': None, 'min_samples_leaf': 1, 'min_samples_split': 2, 'min_weight_fraction_leaf': 0.0, 'presort': False, 'random_state': None, 'splitter': 'best'}	{'proportion': 1.0, 'n_neighbors': 5, 'crossover_rate': 0.9, 'similarity_threshold': 0.9, 'n_clusters': 20}	{'proportion': 1.0, 'n_neighbors': 3, 'crossover_rate': 0.5, 'similarity_threshold': 0.9, 'n_clusters': 20}	{'proportion': 1.5, 'n_neighbors': 7, 'crossover_rate': 0.9, 'similarity_threshold': 0.9, 'n_clusters': 10}	{'proportion': 1.5, 'n_neighbors': 7, 'crossover_rate': 0.9, 'similarity_threshold': 0.9, 'n_clusters': 10}	{'proportion': 1.0, 'n_neighbors': 5, 'crossover_rate': 0.9, 'similarity_threshold': 0.9, 'n_clusters': 20}	{'proportion': 2.0, 'n_neighbors': 7, 'crossover_rate': 0.9, 'similarity_threshold': 0.9, 'n_clusters': 50}
lphp	DecisionTreeClassifier	E_SMOTE	0.726603	0.223797	0.767296	0.571429	0.548387	0.729711	1.23608	53	13	3.07692	['Ex', 'DR', 'M', 'CM']	{'class_weight': None, 'criterion': 'gini', 'max_depth': 3, 'max_features': None, 'max_leaf_nodes': None, 'min_impurity_decrease': 0.0, 'min_impurity_split': None, 'min_samples_leaf': 1, 'min_samples_split': 2, 'min_weight_fraction_leaf': 0.0, 'presort': False, 'random_state': None, 'splitter': 'best'}	{'class_weight': None, 'criterion': 'gini', 'max_depth': 5, 'max_features': None, 'max_leaf_nodes': None, 'min_impurity_decrease': 0.0, 'min_impurity_split': None, 'min_samples_leaf': 1, 'min_samples_split': 2, 'min_weight_fraction_leaf': 0.0, 'presort': False, 'random_state': None, 'splitter': 'best'}	{'class_weight': None, 'criterion': 'gini', 'max_depth': 3, 'max_features': None, 'max_leaf_nodes': None, 'min_impurity_decrease': 0.0, 'min_impurity_split': None, 'min_samples_leaf': 1, 'min_samples_split': 2, 'min_weight_fraction_leaf': 0.0, 'presort': False, 'random_state': None, 'splitter': 'best'}	{'class_weight': None, 'criterion': 'gini', 'max_depth': 3, 'max_features': None, 'max_leaf_nodes': None, 'min_impurity_decrease': 0.0, 'min_impurity_split': None, 'min_samples_leaf': 1, 'min_samples_split': 2, 'min_weight_fraction_leaf': 0.0, 'presort': False, 'random_state': None, 'splitter': 'best'}	{'class_weight': None, 'criterion': 'entropy', 'max_depth': 3, 'max_features': None, 'max_leaf_nodes': None, 'min_impurity_decrease': 0.0, 'min_impurity_split': None, 'min_samples_leaf': 1, 'min_samples_split': 2, 'min_weight_fraction_leaf': 0.0, 'presort': False, 'random_state': None, 'splitter': 'best'}	{'class_weight': None, 'criterion': 'entropy', 'max_depth': 5, 'max_features': None, 'max_leaf_nodes': None, 'min_impurity_decrease': 0.0, 'min_impurity_split': None, 'min_samples_leaf': 1, 'min_samples_split': 2, 'min_weight_fraction_leaf': 0.0, 'presort': False, 'random_state': None, 'splitter': 'best'}	{'proportion': 2.0, 'n_neighbors': 7, 'min_features': 1}	{'proportion': 1.0, 'n_neighbors': 3, 'min_features': 1}	{'proportion': 2.0, 'n_neighbors': 7, 'min_features': 1}	{'proportion': 2.0, 'n_neighbors': 7, 'min_features': 1}	{'proportion': 1.5, 'n_neighbors': 7, 'min_features': 2}	{'proportion': 0.5, 'n_neighbors': 5, 'min_features': 2}
lphp	DecisionTreeClassifier	Edge_Det_SMOTE	0.720192	0.219911	0.779874	0.578313	0.580645	0.720577	0.0249664	53	13	3.07692	['DB', 'BL', 'Ex']	{'class_weight': None, 'criterion': 'gini', 'max_depth': None, 'max_features': None, 'max_leaf_nodes': None, 'min_impurity_decrease': 0.0, 'min_impurity_split': None, 'min_samples_leaf': 1, 'min_samples_split': 2, 'min_weight_fraction_leaf': 0.0, 'presort': False, 'random_state': None, 'splitter': 'best'}	{'class_weight': None, 'criterion': 'gini', 'max_depth': 5, 'max_features': None, 'max_leaf_nodes': None, 'min_impurity_decrease': 0.0, 'min_impurity_split': None, 'min_samples_leaf': 1, 'min_samples_split': 2, 'min_weight_fraction_leaf': 0.0, 'presort': False, 'random_state': None, 'splitter': 'best'}	{'class_weight': None, 'criterion': 'entropy', 'max_depth': 3, 'max_features': None, 'max_leaf_nodes': None, 'min_impurity_decrease': 0.0, 'min_impurity_split': None, 'min_samples_leaf': 1, 'min_samples_split': 2, 'min_weight_fraction_leaf': 0.0, 'presort': False, 'random_state': None, 'splitter': 'best'}	{'class_weight': None, 'criterion': 'gini', 'max_depth': 5, 'max_features': None, 'max_leaf_nodes': None, 'min_impurity_decrease': 0.0, 'min_impurity_split': None, 'min_samples_leaf': 1, 'min_samples_split': 2, 'min_weight_fraction_leaf': 0.0, 'presort': False, 'random_state': None, 'splitter': 'best'}	{'class_weight': None, 'criterion': 'entropy', 'max_depth': 5, 'max_features': None, 'max_leaf_nodes': None, 'min_impurity_decrease': 0.0, 'min_impurity_split': None, 'min_samples_leaf': 1, 'min_samples_split': 2, 'min_weight_fraction_leaf': 0.0, 'presort': False, 'random_state': None, 'splitter': 'best'}	{'class_weight': None, 'criterion': 'entropy', 'max_depth': None, 'max_features': None, 'max_leaf_nodes': None, 'min_impurity_decrease': 0.0, 'min_impurity_split': None, 'min_samples_leaf': 1, 'min_samples_split': 2, 'min_weight_fraction_leaf': 0.0, 'presort': False, 'random_state': None, 'splitter': 'best'}	{'proportion': 2.0, 'k': 5}	{'proportion': 2.0, 'k': 5}	{'proportion': 2.0, 'k': 5}	{'proportion': 2.0, 'k': 5}	{'proportion': 0.25, 'k': 3}	{'proportion': 1.5, 'k': 3}
lphp	DecisionTreeClassifier	GASMOTE	0.686004	0.25063	0.748428	0.52381	0.483871	0.675265	7.49104	53	13	3.07692	['Ex', 'M', 'SO']	{'class_weight': None, 'criterion': 'entropy', 'max_depth': 5, 'max_features': None, 'max_leaf_nodes': None, 'min_impurity_decrease': 0.0, 'min_impurity_split': None, 'min_samples_leaf': 1, 'min_samples_split': 2, 'min_weight_fraction_leaf': 0.0, 'presort': False, 'random_state': None, 'splitter': 'best'}	{'class_weight': None, 'criterion': 'entropy', 'max_depth': 5, 'max_features': None, 'max_leaf_nodes': None, 'min_impurity_decrease': 0.0, 'min_impurity_split': None, 'min_samples_leaf': 1, 'min_samples_split': 2, 'min_weight_fraction_leaf': 0.0, 'presort': False, 'random_state': None, 'splitter': 'best'}	{'class_weight': None, 'criterion': 'entropy', 'max_depth': 5, 'max_features': None, 'max_leaf_nodes': None, 'min_impurity_decrease': 0.0, 'min_impurity_split': None, 'min_samples_leaf': 1, 'min_samples_split': 2, 'min_weight_fraction_leaf': 0.0, 'presort': False, 'random_state': None, 'splitter': 'best'}	{'class_weight': None, 'criterion': 'entropy', 'max_depth': 5, 'max_features': None, 'max_leaf_nodes': None, 'min_impurity_decrease': 0.0, 'min_impurity_split': None, 'min_samples_leaf': 1, 'min_samples_split': 2, 'min_weight_fraction_leaf': 0.0, 'presort': False, 'random_state': None, 'splitter': 'best'}	{'class_weight': None, 'criterion': 'entropy', 'max_depth': 5, 'max_features': None, 'max_leaf_nodes': None, 'min_impurity_decrease': 0.0, 'min_impurity_split': None, 'min_samples_leaf': 1, 'min_samples_split': 2, 'min_weight_fraction_leaf': 0.0, 'presort': False, 'random_state': None, 'splitter': 'best'}	{'class_weight': None, 'criterion': 'gini', 'max_depth': None, 'max_features': None, 'max_leaf_nodes': None, 'min_impurity_decrease': 0.0, 'min_impurity_split': None, 'min_samples_leaf': 1, 'min_samples_split': 2, 'min_weight_fraction_leaf': 0.0, 'presort': False, 'random_state': None, 'splitter': 'best'}	{'n_neighbors': 7, 'maxn': 4, 'n_pop': 10, 'popl3': 4, 'pm': 0.3, 'pr': 0.2, 'Ge': 10}	{'n_neighbors': 7, 'maxn': 4, 'n_pop': 10, 'popl3': 4, 'pm': 0.3, 'pr': 0.2, 'Ge': 10}	{'n_neighbors': 7, 'maxn': 4, 'n_pop': 10, 'popl3': 4, 'pm': 0.3, 'pr': 0.2, 'Ge': 10}	{'n_neighbors': 7, 'maxn': 4, 'n_pop': 10, 'popl3': 4, 'pm': 0.3, 'pr': 0.2, 'Ge': 10}	{'n_neighbors': 7, 'maxn': 4, 'n_pop': 10, 'popl3': 4, 'pm': 0.3, 'pr': 0.2, 'Ge': 10}	{'n_neighbors': 7, 'maxn': 3, 'n_pop': 10, 'popl3': 4, 'pm': 0.3, 'pr': 0.2, 'Ge': 10}
lphp	DecisionTreeClassifier	G_SMOTE	0.745833	0.213836	0.786164	0.604651	0.548387	0.74162	0.166748	53	13	3.07692	['Ex', 'SCmp']	{'class_weight': None, 'criterion': 'gini', 'max_depth': None, 'max_features': None, 'max_leaf_nodes': None, 'min_impurity_decrease': 0.0, 'min_impurity_split': None, 'min_samples_leaf': 1, 'min_samples_split': 2, 'min_weight_fraction_leaf': 0.0, 'presort': False, 'random_state': None, 'splitter': 'best'}	{'class_weight': None, 'criterion': 'gini', 'max_depth': None, 'max_features': None, 'max_leaf_nodes': None, 'min_impurity_decrease': 0.0, 'min_impurity_split': None, 'min_samples_leaf': 1, 'min_samples_split': 2, 'min_weight_fraction_leaf': 0.0, 'presort': False, 'random_state': None, 'splitter': 'best'}	{'class_weight': None, 'criterion': 'gini', 'max_depth': None, 'max_features': None, 'max_leaf_nodes': None, 'min_impurity_decrease': 0.0, 'min_impurity_split': None, 'min_samples_leaf': 1, 'min_samples_split': 2, 'min_weight_fraction_leaf': 0.0, 'presort': False, 'random_state': None, 'splitter': 'best'}	{'class_weight': None, 'criterion': 'gini', 'max_depth': None, 'max_features': None, 'max_leaf_nodes': None, 'min_impurity_decrease': 0.0, 'min_impurity_split': None, 'min_samples_leaf': 1, 'min_samples_split': 2, 'min_weight_fraction_leaf': 0.0, 'presort': False, 'random_state': None, 'splitter': 'best'}	{'class_weight': None, 'criterion': 'gini', 'max_depth': 3, 'max_features': None, 'max_leaf_nodes': None, 'min_impurity_decrease': 0.0, 'min_impurity_split': None, 'min_samples_leaf': 1, 'min_samples_split': 2, 'min_weight_fraction_leaf': 0.0, 'presort': False, 'random_state': None, 'splitter': 'best'}	{'class_weight': None, 'criterion': 'gini', 'max_depth': None, 'max_features': None, 'max_leaf_nodes': None, 'min_impurity_decrease': 0.0, 'min_impurity_split': None, 'min_samples_leaf': 1, 'min_samples_split': 2, 'min_weight_fraction_leaf': 0.0, 'presort': False, 'random_state': None, 'splitter': 'best'}	{'proportion': 0.75, 'n_neighbors': 3, 'method': 'non-linear_2.0'}	{'proportion': 0.75, 'n_neighbors': 3, 'method': 'non-linear_2.0'}	{'proportion': 0.75, 'n_neighbors': 3, 'method': 'non-linear_2.0'}	{'proportion': 0.75, 'n_neighbors': 3, 'method': 'non-linear_2.0'}	{'proportion': 1.5, 'n_neighbors': 7, 'method': 'linear'}	{'proportion': 0.1, 'n_neighbors': 5, 'method': 'non-linear_0.1'}
lphp	DecisionTreeClassifier	Gaussian_SMOTE	0.696154	0.245542	0.742138	0.529412	0.483871	0.696143	0.0224519	53	13	3.07692	['Ex']	{'class_weight': None, 'criterion': 'gini', 'max_depth': None, 'max_features': None, 'max_leaf_nodes': None, 'min_impurity_decrease': 0.0, 'min_impurity_split': None, 'min_samples_leaf': 1, 'min_samples_split': 2, 'min_weight_fraction_leaf': 0.0, 'presort': False, 'random_state': None, 'splitter': 'best'}	{'class_weight': None, 'criterion': 'entropy', 'max_depth': 3, 'max_features': None, 'max_leaf_nodes': None, 'min_impurity_decrease': 0.0, 'min_impurity_split': None, 'min_samples_leaf': 1, 'min_samples_split': 2, 'min_weight_fraction_leaf': 0.0, 'presort': False, 'random_state': None, 'splitter': 'best'}	{'class_weight': None, 'criterion': 'gini', 'max_depth': None, 'max_features': None, 'max_leaf_nodes': None, 'min_impurity_decrease': 0.0, 'min_impurity_split': None, 'min_samples_leaf': 1, 'min_samples_split': 2, 'min_weight_fraction_leaf': 0.0, 'presort': False, 'random_state': None, 'splitter': 'best'}	{'class_weight': None, 'criterion': 'gini', 'max_depth': None, 'max_features': None, 'max_leaf_nodes': None, 'min_impurity_decrease': 0.0, 'min_impurity_split': None, 'min_samples_leaf': 1, 'min_samples_split': 2, 'min_weight_fraction_leaf': 0.0, 'presort': False, 'random_state': None, 'splitter': 'best'}	{'class_weight': None, 'criterion': 'entropy', 'max_depth': 3, 'max_features': None, 'max_leaf_nodes': None, 'min_impurity_decrease': 0.0, 'min_impurity_split': None, 'min_samples_leaf': 1, 'min_samples_split': 2, 'min_weight_fraction_leaf': 0.0, 'presort': False, 'random_state': None, 'splitter': 'best'}	{'class_weight': None, 'criterion': 'gini', 'max_depth': None, 'max_features': None, 'max_leaf_nodes': None, 'min_impurity_decrease': 0.0, 'min_impurity_split': None, 'min_samples_leaf': 1, 'min_samples_split': 2, 'min_weight_fraction_leaf': 0.0, 'presort': False, 'random_state': None, 'splitter': 'best'}	{'proportion': 1.0, 'n_neighbors': 7, 'sigma': 2.0}	{'proportion': 0.25, 'n_neighbors': 7, 'sigma': 1.0}	{'proportion': 1.0, 'n_neighbors': 7, 'sigma': 2.0}	{'proportion': 1.0, 'n_neighbors': 7, 'sigma': 2.0}	{'proportion': 0.25, 'n_neighbors': 7, 'sigma': 1.0}	{'proportion': 1.5, 'n_neighbors': 3, 'sigma': 2.0}
lphp	DecisionTreeClassifier	Gazzah	0.746795	0.245283	0.754717	0.591837	0.548387	0.746788	0.0116483	53	13	3.07692	['Ex', 'DR', 'CM']	{'class_weight': None, 'criterion': 'gini', 'max_depth': 5, 'max_features': None, 'max_leaf_nodes': None, 'min_impurity_decrease': 0.0, 'min_impurity_split': None, 'min_samples_leaf': 1, 'min_samples_split': 2, 'min_weight_fraction_leaf': 0.0, 'presort': False, 'random_state': None, 'splitter': 'best'}	{'class_weight': None, 'criterion': 'entropy', 'max_depth': 3, 'max_features': None, 'max_leaf_nodes': None, 'min_impurity_decrease': 0.0, 'min_impurity_split': None, 'min_samples_leaf': 1, 'min_samples_split': 2, 'min_weight_fraction_leaf': 0.0, 'presort': False, 'random_state': None, 'splitter': 'best'}	{'class_weight': None, 'criterion': 'gini', 'max_depth': 5, 'max_features': None, 'max_leaf_nodes': None, 'min_impurity_decrease': 0.0, 'min_impurity_split': None, 'min_samples_leaf': 1, 'min_samples_split': 2, 'min_weight_fraction_leaf': 0.0, 'presort': False, 'random_state': None, 'splitter': 'best'}	{'class_weight': None, 'criterion': 'gini', 'max_depth': 5, 'max_features': None, 'max_leaf_nodes': None, 'min_impurity_decrease': 0.0, 'min_impurity_split': None, 'min_samples_leaf': 1, 'min_samples_split': 2, 'min_weight_fraction_leaf': 0.0, 'presort': False, 'random_state': None, 'splitter': 'best'}	{'class_weight': None, 'criterion': 'entropy', 'max_depth': 5, 'max_features': None, 'max_leaf_nodes': None, 'min_impurity_decrease': 0.0, 'min_impurity_split': None, 'min_samples_leaf': 1, 'min_samples_split': 2, 'min_weight_fraction_leaf': 0.0, 'presort': False, 'random_state': None, 'splitter': 'best'}	{'class_weight': None, 'criterion': 'gini', 'max_depth': 3, 'max_features': None, 'max_leaf_nodes': None, 'min_impurity_decrease': 0.0, 'min_impurity_split': None, 'min_samples_leaf': 1, 'min_samples_split': 2, 'min_weight_fraction_leaf': 0.0, 'presort': False, 'random_state': None, 'splitter': 'best'}	{'proportion': 1.5, 'n_components': 2}	{'proportion': 1.5, 'n_components': 2}	{'proportion': 1.5, 'n_components': 2}	{'proportion': 1.5, 'n_components': 2}	{'proportion': 0.75, 'n_components': 2}	{'proportion': 0.5, 'n_components': 5}
lphp	DecisionTreeClassifier	ISMOTE	0.682372	0.27044	0.72956	0.516854	0.419355	0.677792	0.0252073	53	13	3.07692	['CM']	{'class_weight': None, 'criterion': 'entropy', 'max_depth': 5, 'max_features': None, 'max_leaf_nodes': None, 'min_impurity_decrease': 0.0, 'min_impurity_split': None, 'min_samples_leaf': 1, 'min_samples_split': 2, 'min_weight_fraction_leaf': 0.0, 'presort': False, 'random_state': None, 'splitter': 'best'}	{'class_weight': None, 'criterion': 'entropy', 'max_depth': 5, 'max_features': None, 'max_leaf_nodes': None, 'min_impurity_decrease': 0.0, 'min_impurity_split': None, 'min_samples_leaf': 1, 'min_samples_split': 2, 'min_weight_fraction_leaf': 0.0, 'presort': False, 'random_state': None, 'splitter': 'best'}	{'class_weight': None, 'criterion': 'gini', 'max_depth': None, 'max_features': None, 'max_leaf_nodes': None, 'min_impurity_decrease': 0.0, 'min_impurity_split': None, 'min_samples_leaf': 1, 'min_samples_split': 2, 'min_weight_fraction_leaf': 0.0, 'presort': False, 'random_state': None, 'splitter': 'best'}	{'class_weight': None, 'criterion': 'entropy', 'max_depth': 5, 'max_features': None, 'max_leaf_nodes': None, 'min_impurity_decrease': 0.0, 'min_impurity_split': None, 'min_samples_leaf': 1, 'min_samples_split': 2, 'min_weight_fraction_leaf': 0.0, 'presort': False, 'random_state': None, 'splitter': 'best'}	{'class_weight': None, 'criterion': 'entropy', 'max_depth': 5, 'max_features': None, 'max_leaf_nodes': None, 'min_impurity_decrease': 0.0, 'min_impurity_split': None, 'min_samples_leaf': 1, 'min_samples_split': 2, 'min_weight_fraction_leaf': 0.0, 'presort': False, 'random_state': None, 'splitter': 'best'}	{'class_weight': None, 'criterion': 'entropy', 'max_depth': None, 'max_features': None, 'max_leaf_nodes': None, 'min_impurity_decrease': 0.0, 'min_impurity_split': None, 'min_samples_leaf': 1, 'min_samples_split': 2, 'min_weight_fraction_leaf': 0.0, 'presort': False, 'random_state': None, 'splitter': 'best'}	{'n_neighbors': 7, 'minority_weight': 0.5}	{'n_neighbors': 7, 'minority_weight': 0.5}	{'n_neighbors': 7, 'minority_weight': 0.2}	{'n_neighbors': 7, 'minority_weight': 0.5}	{'n_neighbors': 7, 'minority_weight': 0.2}	{'n_neighbors': 3, 'minority_weight': 0.5}
lphp	DecisionTreeClassifier	ISOMAP_Hybrid	0.686218	0.240521	0.742138	0.504202	0.451613	0.669864	0.0991964	53	13	3.07692	['Ex', 'NR', 'DR', 'CM']	{'class_weight': None, 'criterion': 'entropy', 'max_depth': 3, 'max_features': None, 'max_leaf_nodes': None, 'min_impurity_decrease': 0.0, 'min_impurity_split': None, 'min_samples_leaf': 1, 'min_samples_split': 2, 'min_weight_fraction_leaf': 0.0, 'presort': False, 'random_state': None, 'splitter': 'best'}	{'class_weight': None, 'criterion': 'entropy', 'max_depth': None, 'max_features': None, 'max_leaf_nodes': None, 'min_impurity_decrease': 0.0, 'min_impurity_split': None, 'min_samples_leaf': 1, 'min_samples_split': 2, 'min_weight_fraction_leaf': 0.0, 'presort': False, 'random_state': None, 'splitter': 'best'}	{'class_weight': None, 'criterion': 'entropy', 'max_depth': 3, 'max_features': None, 'max_leaf_nodes': None, 'min_impurity_decrease': 0.0, 'min_impurity_split': None, 'min_samples_leaf': 1, 'min_samples_split': 2, 'min_weight_fraction_leaf': 0.0, 'presort': False, 'random_state': None, 'splitter': 'best'}	{'class_weight': None, 'criterion': 'entropy', 'max_depth': 3, 'max_features': None, 'max_leaf_nodes': None, 'min_impurity_decrease': 0.0, 'min_impurity_split': None, 'min_samples_leaf': 1, 'min_samples_split': 2, 'min_weight_fraction_leaf': 0.0, 'presort': False, 'random_state': None, 'splitter': 'best'}	{'class_weight': None, 'criterion': 'gini', 'max_depth': 5, 'max_features': None, 'max_leaf_nodes': None, 'min_impurity_decrease': 0.0, 'min_impurity_split': None, 'min_samples_leaf': 1, 'min_samples_split': 2, 'min_weight_fraction_leaf': 0.0, 'presort': False, 'random_state': None, 'splitter': 'best'}	{'class_weight': None, 'criterion': 'entropy', 'max_depth': None, 'max_features': None, 'max_leaf_nodes': None, 'min_impurity_decrease': 0.0, 'min_impurity_split': None, 'min_samples_leaf': 1, 'min_samples_split': 2, 'min_weight_fraction_leaf': 0.0, 'presort': False, 'random_state': None, 'splitter': 'best'}	{'proportion': 1.0, 'n_neighbors': 3, 'n_components': 3, 'smote_n_neighbors': 5}	{'proportion': 1.5, 'n_neighbors': 5, 'n_components': 4, 'smote_n_neighbors': 7}	{'proportion': 1.0, 'n_neighbors': 3, 'n_components': 3, 'smote_n_neighbors': 5}	{'proportion': 1.0, 'n_neighbors': 3, 'n_components': 3, 'smote_n_neighbors': 5}	{'proportion': 0.5, 'n_neighbors': 3, 'n_components': 2, 'smote_n_neighbors': 3}	{'proportion': 2.0, 'n_neighbors': 5, 'n_components': 3, 'smote_n_neighbors': 3}
lphp	DecisionTreeClassifier	KernelADASYN	0.657051	0.257461	0.710692	0.488889	0.516129	0.654047	1.08902	53	13	3.07692	['DE', 'Ex', 'BL']	{'class_weight': None, 'criterion': 'entropy', 'max_depth': 5, 'max_features': None, 'max_leaf_nodes': None, 'min_impurity_decrease': 0.0, 'min_impurity_split': None, 'min_samples_leaf': 1, 'min_samples_split': 2, 'min_weight_fraction_leaf': 0.0, 'presort': False, 'random_state': None, 'splitter': 'best'}	{'class_weight': None, 'criterion': 'entropy', 'max_depth': 5, 'max_features': None, 'max_leaf_nodes': None, 'min_impurity_decrease': 0.0, 'min_impurity_split': None, 'min_samples_leaf': 1, 'min_samples_split': 2, 'min_weight_fraction_leaf': 0.0, 'presort': False, 'random_state': None, 'splitter': 'best'}	{'class_weight': None, 'criterion': 'entropy', 'max_depth': 5, 'max_features': None, 'max_leaf_nodes': None, 'min_impurity_decrease': 0.0, 'min_impurity_split': None, 'min_samples_leaf': 1, 'min_samples_split': 2, 'min_weight_fraction_leaf': 0.0, 'presort': False, 'random_state': None, 'splitter': 'best'}	{'class_weight': None, 'criterion': 'entropy', 'max_depth': 5, 'max_features': None, 'max_leaf_nodes': None, 'min_impurity_decrease': 0.0, 'min_impurity_split': None, 'min_samples_leaf': 1, 'min_samples_split': 2, 'min_weight_fraction_leaf': 0.0, 'presort': False, 'random_state': None, 'splitter': 'best'}	{'class_weight': None, 'criterion': 'entropy', 'max_depth': 5, 'max_features': None, 'max_leaf_nodes': None, 'min_impurity_decrease': 0.0, 'min_impurity_split': None, 'min_samples_leaf': 1, 'min_samples_split': 2, 'min_weight_fraction_leaf': 0.0, 'presort': False, 'random_state': None, 'splitter': 'best'}	{'class_weight': None, 'criterion': 'gini', 'max_depth': None, 'max_features': None, 'max_leaf_nodes': None, 'min_impurity_decrease': 0.0, 'min_impurity_split': None, 'min_samples_leaf': 1, 'min_samples_split': 2, 'min_weight_fraction_leaf': 0.0, 'presort': False, 'random_state': None, 'splitter': 'best'}	{'proportion': 0.25, 'k': 5, 'h': 2.0}	{'proportion': 0.25, 'k': 5, 'h': 2.0}	{'proportion': 0.25, 'k': 5, 'h': 2.0}	{'proportion': 0.25, 'k': 5, 'h': 2.0}	{'proportion': 0.25, 'k': 5, 'h': 2.0}	{'proportion': 1.5, 'k': 5, 'h': 0.1}
lphp	DecisionTreeClassifier	LLE_SMOTE	0.690385	0.228906	0.767296	0.53012	0.580645	0.678737	0.0684422	53	13	3.07692	['Ex', 'DR']	{'class_weight': None, 'criterion': 'entropy', 'max_depth': None, 'max_features': None, 'max_leaf_nodes': None, 'min_impurity_decrease': 0.0, 'min_impurity_split': None, 'min_samples_leaf': 1, 'min_samples_split': 2, 'min_weight_fraction_leaf': 0.0, 'presort': False, 'random_state': None, 'splitter': 'best'}	{'class_weight': None, 'criterion': 'gini', 'max_depth': 3, 'max_features': None, 'max_leaf_nodes': None, 'min_impurity_decrease': 0.0, 'min_impurity_split': None, 'min_samples_leaf': 1, 'min_samples_split': 2, 'min_weight_fraction_leaf': 0.0, 'presort': False, 'random_state': None, 'splitter': 'best'}	{'class_weight': None, 'criterion': 'entropy', 'max_depth': None, 'max_features': None, 'max_leaf_nodes': None, 'min_impurity_decrease': 0.0, 'min_impurity_split': None, 'min_samples_leaf': 1, 'min_samples_split': 2, 'min_weight_fraction_leaf': 0.0, 'presort': False, 'random_state': None, 'splitter': 'best'}	{'class_weight': None, 'criterion': 'entropy', 'max_depth': None, 'max_features': None, 'max_leaf_nodes': None, 'min_impurity_decrease': 0.0, 'min_impurity_split': None, 'min_samples_leaf': 1, 'min_samples_split': 2, 'min_weight_fraction_leaf': 0.0, 'presort': False, 'random_state': None, 'splitter': 'best'}	{'class_weight': None, 'criterion': 'entropy', 'max_depth': 3, 'max_features': None, 'max_leaf_nodes': None, 'min_impurity_decrease': 0.0, 'min_impurity_split': None, 'min_samples_leaf': 1, 'min_samples_split': 2, 'min_weight_fraction_leaf': 0.0, 'presort': False, 'random_state': None, 'splitter': 'best'}	{'class_weight': None, 'criterion': 'gini', 'max_depth': None, 'max_features': None, 'max_leaf_nodes': None, 'min_impurity_decrease': 0.0, 'min_impurity_split': None, 'min_samples_leaf': 1, 'min_samples_split': 2, 'min_weight_fraction_leaf': 0.0, 'presort': False, 'random_state': None, 'splitter': 'best'}	{'proportion': 0.75, 'n_neighbors': 7, 'n_components': 5}	{'proportion': 0.5, 'n_neighbors': 5, 'n_components': 3}	{'proportion': 0.75, 'n_neighbors': 7, 'n_components': 5}	{'proportion': 0.25, 'n_neighbors': 5, 'n_components': 3}	{'proportion': 0.75, 'n_neighbors': 3, 'n_components': 3}	{'proportion': 0.1, 'n_neighbors': 3, 'n_components': 3}
lphp	DecisionTreeClassifier	LN_SMOTE	0.669231	0.227147	0.742138	0.5	0.483871	0.657631	0.0421057	53	13	3.07692	['Ex', 'SCmp']	{'class_weight': None, 'criterion': 'entropy', 'max_depth': None, 'max_features': None, 'max_leaf_nodes': None, 'min_impurity_decrease': 0.0, 'min_impurity_split': None, 'min_samples_leaf': 1, 'min_samples_split': 2, 'min_weight_fraction_leaf': 0.0, 'presort': False, 'random_state': None, 'splitter': 'best'}	{'class_weight': None, 'criterion': 'gini', 'max_depth': None, 'max_features': None, 'max_leaf_nodes': None, 'min_impurity_decrease': 0.0, 'min_impurity_split': None, 'min_samples_leaf': 1, 'min_samples_split': 2, 'min_weight_fraction_leaf': 0.0, 'presort': False, 'random_state': None, 'splitter': 'best'}	{'class_weight': None, 'criterion': 'gini', 'max_depth': 5, 'max_features': None, 'max_leaf_nodes': None, 'min_impurity_decrease': 0.0, 'min_impurity_split': None, 'min_samples_leaf': 1, 'min_samples_split': 2, 'min_weight_fraction_leaf': 0.0, 'presort': False, 'random_state': None, 'splitter': 'best'}	{'class_weight': None, 'criterion': 'entropy', 'max_depth': None, 'max_features': None, 'max_leaf_nodes': None, 'min_impurity_decrease': 0.0, 'min_impurity_split': None, 'min_samples_leaf': 1, 'min_samples_split': 2, 'min_weight_fraction_leaf': 0.0, 'presort': False, 'random_state': None, 'splitter': 'best'}	{'class_weight': None, 'criterion': 'entropy', 'max_depth': 3, 'max_features': None, 'max_leaf_nodes': None, 'min_impurity_decrease': 0.0, 'min_impurity_split': None, 'min_samples_leaf': 1, 'min_samples_split': 2, 'min_weight_fraction_leaf': 0.0, 'presort': False, 'random_state': None, 'splitter': 'best'}	{'class_weight': None, 'criterion': 'gini', 'max_depth': 5, 'max_features': None, 'max_leaf_nodes': None, 'min_impurity_decrease': 0.0, 'min_impurity_split': None, 'min_samples_leaf': 1, 'min_samples_split': 2, 'min_weight_fraction_leaf': 0.0, 'presort': False, 'random_state': None, 'splitter': 'best'}	{'proportion': 0.1, 'n_neighbors': 3}	{'proportion': 2.0, 'n_neighbors': 5}	{'proportion': 2.0, 'n_neighbors': 5}	{'proportion': 0.1, 'n_neighbors': 3}	{'proportion': 2.0, 'n_neighbors': 3}	{'proportion': 0.75, 'n_neighbors': 5}
lphp	DecisionTreeClassifier	LVQ_SMOTE	0.769338	0.215724	0.773585	0.625	0.548387	0.77211	0.360141	53	13	3.07692	['Ex', 'A']	{'class_weight': None, 'criterion': 'gini', 'max_depth': 5, 'max_features': None, 'max_leaf_nodes': None, 'min_impurity_decrease': 0.0, 'min_impurity_split': None, 'min_samples_leaf': 1, 'min_samples_split': 2, 'min_weight_fraction_leaf': 0.0, 'presort': False, 'random_state': None, 'splitter': 'best'}	{'class_weight': None, 'criterion': 'gini', 'max_depth': 5, 'max_features': None, 'max_leaf_nodes': None, 'min_impurity_decrease': 0.0, 'min_impurity_split': None, 'min_samples_leaf': 1, 'min_samples_split': 2, 'min_weight_fraction_leaf': 0.0, 'presort': False, 'random_state': None, 'splitter': 'best'}	{'class_weight': None, 'criterion': 'gini', 'max_depth': 5, 'max_features': None, 'max_leaf_nodes': None, 'min_impurity_decrease': 0.0, 'min_impurity_split': None, 'min_samples_leaf': 1, 'min_samples_split': 2, 'min_weight_fraction_leaf': 0.0, 'presort': False, 'random_state': None, 'splitter': 'best'}	{'class_weight': None, 'criterion': 'gini', 'max_depth': 5, 'max_features': None, 'max_leaf_nodes': None, 'min_impurity_decrease': 0.0, 'min_impurity_split': None, 'min_samples_leaf': 1, 'min_samples_split': 2, 'min_weight_fraction_leaf': 0.0, 'presort': False, 'random_state': None, 'splitter': 'best'}	{'class_weight': None, 'criterion': 'entropy', 'max_depth': 3, 'max_features': None, 'max_leaf_nodes': None, 'min_impurity_decrease': 0.0, 'min_impurity_split': None, 'min_samples_leaf': 1, 'min_samples_split': 2, 'min_weight_fraction_leaf': 0.0, 'presort': False, 'random_state': None, 'splitter': 'best'}	{'class_weight': None, 'criterion': 'entropy', 'max_depth': None, 'max_features': None, 'max_leaf_nodes': None, 'min_impurity_decrease': 0.0, 'min_impurity_split': None, 'min_samples_leaf': 1, 'min_samples_split': 2, 'min_weight_fraction_leaf': 0.0, 'presort': False, 'random_state': None, 'splitter': 'best'}	{'proportion': 2.0, 'n_neighbors': 5, 'n_clusters': 4}	{'proportion': 2.0, 'n_neighbors': 5, 'n_clusters': 4}	{'proportion': 2.0, 'n_neighbors': 5, 'n_clusters': 4}	{'proportion': 2.0, 'n_neighbors': 5, 'n_clusters': 4}	{'proportion': 2.0, 'n_neighbors': 5, 'n_clusters': 4}	{'proportion': 1.0, 'n_neighbors': 3, 'n_clusters': 8}
lphp	DecisionTreeClassifier	Lee	0.767308	0.207547	0.792453	0.629213	0.580645	0.765718	0.111419	53	13	3.07692	['Ex', 'SO']	{'class_weight': None, 'criterion': 'gini', 'max_depth': 5, 'max_features': None, 'max_leaf_nodes': None, 'min_impurity_decrease': 0.0, 'min_impurity_split': None, 'min_samples_leaf': 1, 'min_samples_split': 2, 'min_weight_fraction_leaf': 0.0, 'presort': False, 'random_state': None, 'splitter': 'best'}	{'class_weight': None, 'criterion': 'gini', 'max_depth': 5, 'max_features': None, 'max_leaf_nodes': None, 'min_impurity_decrease': 0.0, 'min_impurity_split': None, 'min_samples_leaf': 1, 'min_samples_split': 2, 'min_weight_fraction_leaf': 0.0, 'presort': False, 'random_state': None, 'splitter': 'best'}	{'class_weight': None, 'criterion': 'gini', 'max_depth': 5, 'max_features': None, 'max_leaf_nodes': None, 'min_impurity_decrease': 0.0, 'min_impurity_split': None, 'min_samples_leaf': 1, 'min_samples_split': 2, 'min_weight_fraction_leaf': 0.0, 'presort': False, 'random_state': None, 'splitter': 'best'}	{'class_weight': None, 'criterion': 'gini', 'max_depth': 5, 'max_features': None, 'max_leaf_nodes': None, 'min_impurity_decrease': 0.0, 'min_impurity_split': None, 'min_samples_leaf': 1, 'min_samples_split': 2, 'min_weight_fraction_leaf': 0.0, 'presort': False, 'random_state': None, 'splitter': 'best'}	{'class_weight': None, 'criterion': 'gini', 'max_depth': 5, 'max_features': None, 'max_leaf_nodes': None, 'min_impurity_decrease': 0.0, 'min_impurity_split': None, 'min_samples_leaf': 1, 'min_samples_split': 2, 'min_weight_fraction_leaf': 0.0, 'presort': False, 'random_state': None, 'splitter': 'best'}	{'class_weight': None, 'criterion': 'entropy', 'max_depth': 5, 'max_features': None, 'max_leaf_nodes': None, 'min_impurity_decrease': 0.0, 'min_impurity_split': None, 'min_samples_leaf': 1, 'min_samples_split': 2, 'min_weight_fraction_leaf': 0.0, 'presort': False, 'random_state': None, 'splitter': 'best'}	{'proportion': 0.75, 'n_neighbors': 3, 'rejection_level': 0.7}	{'proportion': 0.75, 'n_neighbors': 3, 'rejection_level': 0.7}	{'proportion': 0.75, 'n_neighbors': 3, 'rejection_level': 0.7}	{'proportion': 0.75, 'n_neighbors': 3, 'rejection_level': 0.7}	{'proportion': 0.75, 'n_neighbors': 3, 'rejection_level': 0.7}	{'proportion': 0.75, 'n_neighbors': 5, 'rejection_level': 0.7}
lphp	DecisionTreeClassifier	MCT	0.665171	0.247841	0.748428	0.494118	0.516129	0.652903	0.0139346	53	13	3.07692	['Ex', 'SCpy']	{'class_weight': None, 'criterion': 'entropy', 'max_depth': 3, 'max_features': None, 'max_leaf_nodes': None, 'min_impurity_decrease': 0.0, 'min_impurity_split': None, 'min_samples_leaf': 1, 'min_samples_split': 2, 'min_weight_fraction_leaf': 0.0, 'presort': False, 'random_state': None, 'splitter': 'best'}	{'class_weight': None, 'criterion': 'gini', 'max_depth': 5, 'max_features': None, 'max_leaf_nodes': None, 'min_impurity_decrease': 0.0, 'min_impurity_split': None, 'min_samples_leaf': 1, 'min_samples_split': 2, 'min_weight_fraction_leaf': 0.0, 'presort': False, 'random_state': None, 'splitter': 'best'}	{'class_weight': None, 'criterion': 'gini', 'max_depth': None, 'max_features': None, 'max_leaf_nodes': None, 'min_impurity_decrease': 0.0, 'min_impurity_split': None, 'min_samples_leaf': 1, 'min_samples_split': 2, 'min_weight_fraction_leaf': 0.0, 'presort': False, 'random_state': None, 'splitter': 'best'}	{'class_weight': None, 'criterion': 'gini', 'max_depth': None, 'max_features': None, 'max_leaf_nodes': None, 'min_impurity_decrease': 0.0, 'min_impurity_split': None, 'min_samples_leaf': 1, 'min_samples_split': 2, 'min_weight_fraction_leaf': 0.0, 'presort': False, 'random_state': None, 'splitter': 'best'}	{'class_weight': None, 'criterion': 'gini', 'max_depth': 5, 'max_features': None, 'max_leaf_nodes': None, 'min_impurity_decrease': 0.0, 'min_impurity_split': None, 'min_samples_leaf': 1, 'min_samples_split': 2, 'min_weight_fraction_leaf': 0.0, 'presort': False, 'random_state': None, 'splitter': 'best'}	{'class_weight': None, 'criterion': 'gini', 'max_depth': None, 'max_features': None, 'max_leaf_nodes': None, 'min_impurity_decrease': 0.0, 'min_impurity_split': None, 'min_samples_leaf': 1, 'min_samples_split': 2, 'min_weight_fraction_leaf': 0.0, 'presort': False, 'random_state': None, 'splitter': 'best'}	{'proportion': 2.0}	{'proportion': 2.0}	{'proportion': 2.0}	{'proportion': 2.0}	{'proportion': 2.0}	{'proportion': 0.5}
lphp	DecisionTreeClassifier	MDO	0.700534	0.233636	0.754717	0.531915	0.516129	0.693375	0.0420752	53	13	3.07692	['Ex', 'DR']	{'class_weight': None, 'criterion': 'entropy', 'max_depth': 5, 'max_features': None, 'max_leaf_nodes': None, 'min_impurity_decrease': 0.0, 'min_impurity_split': None, 'min_samples_leaf': 1, 'min_samples_split': 2, 'min_weight_fraction_leaf': 0.0, 'presort': False, 'random_state': None, 'splitter': 'best'}	{'class_weight': None, 'criterion': 'entropy', 'max_depth': 5, 'max_features': None, 'max_leaf_nodes': None, 'min_impurity_decrease': 0.0, 'min_impurity_split': None, 'min_samples_leaf': 1, 'min_samples_split': 2, 'min_weight_fraction_leaf': 0.0, 'presort': False, 'random_state': None, 'splitter': 'best'}	{'class_weight': None, 'criterion': 'entropy', 'max_depth': 5, 'max_features': None, 'max_leaf_nodes': None, 'min_impurity_decrease': 0.0, 'min_impurity_split': None, 'min_samples_leaf': 1, 'min_samples_split': 2, 'min_weight_fraction_leaf': 0.0, 'presort': False, 'random_state': None, 'splitter': 'best'}	{'class_weight': None, 'criterion': 'entropy', 'max_depth': 5, 'max_features': None, 'max_leaf_nodes': None, 'min_impurity_decrease': 0.0, 'min_impurity_split': None, 'min_samples_leaf': 1, 'min_samples_split': 2, 'min_weight_fraction_leaf': 0.0, 'presort': False, 'random_state': None, 'splitter': 'best'}	{'class_weight': None, 'criterion': 'entropy', 'max_depth': 3, 'max_features': None, 'max_leaf_nodes': None, 'min_impurity_decrease': 0.0, 'min_impurity_split': None, 'min_samples_leaf': 1, 'min_samples_split': 2, 'min_weight_fraction_leaf': 0.0, 'presort': False, 'random_state': None, 'splitter': 'best'}	{'class_weight': None, 'criterion': 'entropy', 'max_depth': None, 'max_features': None, 'max_leaf_nodes': None, 'min_impurity_decrease': 0.0, 'min_impurity_split': None, 'min_samples_leaf': 1, 'min_samples_split': 2, 'min_weight_fraction_leaf': 0.0, 'presort': False, 'random_state': None, 'splitter': 'best'}	{'proportion': 1.0, 'K2': 5, 'K1_frac': 0.3}	{'proportion': 0.5, 'K2': 7, 'K1_frac': 0.7}	{'proportion': 1.0, 'K2': 5, 'K1_frac': 0.3}	{'proportion': 1.0, 'K2': 5, 'K1_frac': 0.3}	{'proportion': 2.0, 'K2': 7, 'K1_frac': 0.5}	{'proportion': 2.0, 'K2': 5, 'K1_frac': 0.7}
lphp	DecisionTreeClassifier	MSMOTE	0.68141	0.251709	0.735849	0.521739	0.451613	0.68313	0.01408	53	13	3.07692	['Ex', 'NR', 'BL']	{'class_weight': None, 'criterion': 'entropy', 'max_depth': 5, 'max_features': None, 'max_leaf_nodes': None, 'min_impurity_decrease': 0.0, 'min_impurity_split': None, 'min_samples_leaf': 1, 'min_samples_split': 2, 'min_weight_fraction_leaf': 0.0, 'presort': False, 'random_state': None, 'splitter': 'best'}	{'class_weight': None, 'criterion': 'entropy', 'max_depth': 5, 'max_features': None, 'max_leaf_nodes': None, 'min_impurity_decrease': 0.0, 'min_impurity_split': None, 'min_samples_leaf': 1, 'min_samples_split': 2, 'min_weight_fraction_leaf': 0.0, 'presort': False, 'random_state': None, 'splitter': 'best'}	{'class_weight': None, 'criterion': 'entropy', 'max_depth': 5, 'max_features': None, 'max_leaf_nodes': None, 'min_impurity_decrease': 0.0, 'min_impurity_split': None, 'min_samples_leaf': 1, 'min_samples_split': 2, 'min_weight_fraction_leaf': 0.0, 'presort': False, 'random_state': None, 'splitter': 'best'}	{'class_weight': None, 'criterion': 'entropy', 'max_depth': 5, 'max_features': None, 'max_leaf_nodes': None, 'min_impurity_decrease': 0.0, 'min_impurity_split': None, 'min_samples_leaf': 1, 'min_samples_split': 2, 'min_weight_fraction_leaf': 0.0, 'presort': False, 'random_state': None, 'splitter': 'best'}	{'class_weight': None, 'criterion': 'entropy', 'max_depth': 5, 'max_features': None, 'max_leaf_nodes': None, 'min_impurity_decrease': 0.0, 'min_impurity_split': None, 'min_samples_leaf': 1, 'min_samples_split': 2, 'min_weight_fraction_leaf': 0.0, 'presort': False, 'random_state': None, 'splitter': 'best'}	{'class_weight': None, 'criterion': 'entropy', 'max_depth': 5, 'max_features': None, 'max_leaf_nodes': None, 'min_impurity_decrease': 0.0, 'min_impurity_split': None, 'min_samples_leaf': 1, 'min_samples_split': 2, 'min_weight_fraction_leaf': 0.0, 'presort': False, 'random_state': None, 'splitter': 'best'}	{'proportion': 1.0, 'n_neighbors': 7}	{'proportion': 0.1, 'n_neighbors': 7}	{'proportion': 1.0, 'n_neighbors': 7}	{'proportion': 1.0, 'n_neighbors': 7}	{'proportion': 0.1, 'n_neighbors': 7}	{'proportion': 1.0, 'n_neighbors': 7}
lphp	DecisionTreeClassifier	MSYN	0.716987	0.249023	0.735849	0.556701	0.548387	0.716562	0.0640741	53	13	3.07692	['Ex']	{'class_weight': None, 'criterion': 'gini', 'max_depth': 5, 'max_features': None, 'max_leaf_nodes': None, 'min_impurity_decrease': 0.0, 'min_impurity_split': None, 'min_samples_leaf': 1, 'min_samples_split': 2, 'min_weight_fraction_leaf': 0.0, 'presort': False, 'random_state': None, 'splitter': 'best'}	{'class_weight': None, 'criterion': 'gini', 'max_depth': 5, 'max_features': None, 'max_leaf_nodes': None, 'min_impurity_decrease': 0.0, 'min_impurity_split': None, 'min_samples_leaf': 1, 'min_samples_split': 2, 'min_weight_fraction_leaf': 0.0, 'presort': False, 'random_state': None, 'splitter': 'best'}	{'class_weight': None, 'criterion': 'gini', 'max_depth': 5, 'max_features': None, 'max_leaf_nodes': None, 'min_impurity_decrease': 0.0, 'min_impurity_split': None, 'min_samples_leaf': 1, 'min_samples_split': 2, 'min_weight_fraction_leaf': 0.0, 'presort': False, 'random_state': None, 'splitter': 'best'}	{'class_weight': None, 'criterion': 'gini', 'max_depth': 5, 'max_features': None, 'max_leaf_nodes': None, 'min_impurity_decrease': 0.0, 'min_impurity_split': None, 'min_samples_leaf': 1, 'min_samples_split': 2, 'min_weight_fraction_leaf': 0.0, 'presort': False, 'random_state': None, 'splitter': 'best'}	{'class_weight': None, 'criterion': 'gini', 'max_depth': 5, 'max_features': None, 'max_leaf_nodes': None, 'min_impurity_decrease': 0.0, 'min_impurity_split': None, 'min_samples_leaf': 1, 'min_samples_split': 2, 'min_weight_fraction_leaf': 0.0, 'presort': False, 'random_state': None, 'splitter': 'best'}	{'class_weight': None, 'criterion': 'entropy', 'max_depth': 5, 'max_features': None, 'max_leaf_nodes': None, 'min_impurity_decrease': 0.0, 'min_impurity_split': None, 'min_samples_leaf': 1, 'min_samples_split': 2, 'min_weight_fraction_leaf': 0.0, 'presort': False, 'random_state': None, 'splitter': 'best'}	{'pressure': 2.5, 'n_neighbors': 3}	{'pressure': 2.0, 'n_neighbors': 5}	{'pressure': 2.5, 'n_neighbors': 3}	{'pressure': 2.5, 'n_neighbors': 3}	{'pressure': 2.5, 'n_neighbors': 3}	{'pressure': 2.0, 'n_neighbors': 3}
lphp	DecisionTreeClassifier	MWMOTE	0.719765	0.209225	0.786164	0.575	0.548387	0.708013	0.34545	53	13	3.07692	['Ex', 'Clus', 'BL']	{'class_weight': None, 'criterion': 'gini', 'max_depth': 5, 'max_features': None, 'max_leaf_nodes': None, 'min_impurity_decrease': 0.0, 'min_impurity_split': None, 'min_samples_leaf': 1, 'min_samples_split': 2, 'min_weight_fraction_leaf': 0.0, 'presort': False, 'random_state': None, 'splitter': 'best'}	{'class_weight': None, 'criterion': 'gini', 'max_depth': 5, 'max_features': None, 'max_leaf_nodes': None, 'min_impurity_decrease': 0.0, 'min_impurity_split': None, 'min_samples_leaf': 1, 'min_samples_split': 2, 'min_weight_fraction_leaf': 0.0, 'presort': False, 'random_state': None, 'splitter': 'best'}	{'class_weight': None, 'criterion': 'gini', 'max_depth': 5, 'max_features': None, 'max_leaf_nodes': None, 'min_impurity_decrease': 0.0, 'min_impurity_split': None, 'min_samples_leaf': 1, 'min_samples_split': 2, 'min_weight_fraction_leaf': 0.0, 'presort': False, 'random_state': None, 'splitter': 'best'}	{'class_weight': None, 'criterion': 'gini', 'max_depth': 5, 'max_features': None, 'max_leaf_nodes': None, 'min_impurity_decrease': 0.0, 'min_impurity_split': None, 'min_samples_leaf': 1, 'min_samples_split': 2, 'min_weight_fraction_leaf': 0.0, 'presort': False, 'random_state': None, 'splitter': 'best'}	{'class_weight': None, 'criterion': 'gini', 'max_depth': None, 'max_features': None, 'max_leaf_nodes': None, 'min_impurity_decrease': 0.0, 'min_impurity_split': None, 'min_samples_leaf': 1, 'min_samples_split': 2, 'min_weight_fraction_leaf': 0.0, 'presort': False, 'random_state': None, 'splitter': 'best'}	{'class_weight': None, 'criterion': 'gini', 'max_depth': 5, 'max_features': None, 'max_leaf_nodes': None, 'min_impurity_decrease': 0.0, 'min_impurity_split': None, 'min_samples_leaf': 1, 'min_samples_split': 2, 'min_weight_fraction_leaf': 0.0, 'presort': False, 'random_state': None, 'splitter': 'best'}	{'proportion': 2.0, 'k1': 5, 'k2': 9, 'k3': 9, 'M': 10, 'cf_th': 5.0, 'cmax': 10.0}	{'proportion': 2.0, 'k1': 5, 'k2': 9, 'k3': 9, 'M': 10, 'cf_th': 5.0, 'cmax': 10.0}	{'proportion': 2.0, 'k1': 5, 'k2': 9, 'k3': 9, 'M': 10, 'cf_th': 5.0, 'cmax': 10.0}	{'proportion': 2.0, 'k1': 5, 'k2': 9, 'k3': 9, 'M': 10, 'cf_th': 5.0, 'cmax': 10.0}	{'proportion': 2.0, 'k1': 5, 'k2': 9, 'k3': 9, 'M': 10, 'cf_th': 5.0, 'cmax': 10.0}	{'proportion': 0.5, 'k1': 5, 'k2': 5, 'k3': 5, 'M': 4, 'cf_th': 5.0, 'cmax': 10.0}
lphp	DecisionTreeClassifier	NDO_sampling	0.722222	0.217201	0.779874	0.55102	0.548387	0.712525	0.0126281	53	13	3.07692	['Ex', 'SO', 'A']	{'class_weight': None, 'criterion': 'entropy', 'max_depth': 5, 'max_features': None, 'max_leaf_nodes': None, 'min_impurity_decrease': 0.0, 'min_impurity_split': None, 'min_samples_leaf': 1, 'min_samples_split': 2, 'min_weight_fraction_leaf': 0.0, 'presort': False, 'random_state': None, 'splitter': 'best'}	{'class_weight': None, 'criterion': 'entropy', 'max_depth': 5, 'max_features': None, 'max_leaf_nodes': None, 'min_impurity_decrease': 0.0, 'min_impurity_split': None, 'min_samples_leaf': 1, 'min_samples_split': 2, 'min_weight_fraction_leaf': 0.0, 'presort': False, 'random_state': None, 'splitter': 'best'}	{'class_weight': None, 'criterion': 'entropy', 'max_depth': 5, 'max_features': None, 'max_leaf_nodes': None, 'min_impurity_decrease': 0.0, 'min_impurity_split': None, 'min_samples_leaf': 1, 'min_samples_split': 2, 'min_weight_fraction_leaf': 0.0, 'presort': False, 'random_state': None, 'splitter': 'best'}	{'class_weight': None, 'criterion': 'entropy', 'max_depth': 5, 'max_features': None, 'max_leaf_nodes': None, 'min_impurity_decrease': 0.0, 'min_impurity_split': None, 'min_samples_leaf': 1, 'min_samples_split': 2, 'min_weight_fraction_leaf': 0.0, 'presort': False, 'random_state': None, 'splitter': 'best'}	{'class_weight': None, 'criterion': 'entropy', 'max_depth': 5, 'max_features': None, 'max_leaf_nodes': None, 'min_impurity_decrease': 0.0, 'min_impurity_split': None, 'min_samples_leaf': 1, 'min_samples_split': 2, 'min_weight_fraction_leaf': 0.0, 'presort': False, 'random_state': None, 'splitter': 'best'}	{'class_weight': None, 'criterion': 'gini', 'max_depth': 5, 'max_features': None, 'max_leaf_nodes': None, 'min_impurity_decrease': 0.0, 'min_impurity_split': None, 'min_samples_leaf': 1, 'min_samples_split': 2, 'min_weight_fraction_leaf': 0.0, 'presort': False, 'random_state': None, 'splitter': 'best'}	{'proportion': 1.0, 'n_neighbors': 3, 'T': 0.5}	{'proportion': 1.0, 'n_neighbors': 7, 'T': 0.5}	{'proportion': 1.0, 'n_neighbors': 3, 'T': 0.5}	{'proportion': 1.0, 'n_neighbors': 3, 'T': 0.5}	{'proportion': 1.0, 'n_neighbors': 7, 'T': 0.5}	{'proportion': 0.75, 'n_neighbors': 5, 'T': 0.5}
lphp	DecisionTreeClassifier	NRAS	0.652137	0.245283	0.754717	0.47619	0.516129	0.637168	0.116187	53	13	3.07692	['SO', 'NR']	{'class_weight': None, 'criterion': 'gini', 'max_depth': 3, 'max_features': None, 'max_leaf_nodes': None, 'min_impurity_decrease': 0.0, 'min_impurity_split': None, 'min_samples_leaf': 1, 'min_samples_split': 2, 'min_weight_fraction_leaf': 0.0, 'presort': False, 'random_state': None, 'splitter': 'best'}	{'class_weight': None, 'criterion': 'entropy', 'max_depth': None, 'max_features': None, 'max_leaf_nodes': None, 'min_impurity_decrease': 0.0, 'min_impurity_split': None, 'min_samples_leaf': 1, 'min_samples_split': 2, 'min_weight_fraction_leaf': 0.0, 'presort': False, 'random_state': None, 'splitter': 'best'}	{'class_weight': None, 'criterion': 'gini', 'max_depth': 5, 'max_features': None, 'max_leaf_nodes': None, 'min_impurity_decrease': 0.0, 'min_impurity_split': None, 'min_samples_leaf': 1, 'min_samples_split': 2, 'min_weight_fraction_leaf': 0.0, 'presort': False, 'random_state': None, 'splitter': 'best'}	{'class_weight': None, 'criterion': 'gini', 'max_depth': 5, 'max_features': None, 'max_leaf_nodes': None, 'min_impurity_decrease': 0.0, 'min_impurity_split': None, 'min_samples_leaf': 1, 'min_samples_split': 2, 'min_weight_fraction_leaf': 0.0, 'presort': False, 'random_state': None, 'splitter': 'best'}	{'class_weight': None, 'criterion': 'entropy', 'max_depth': 3, 'max_features': None, 'max_leaf_nodes': None, 'min_impurity_decrease': 0.0, 'min_impurity_split': None, 'min_samples_leaf': 1, 'min_samples_split': 2, 'min_weight_fraction_leaf': 0.0, 'presort': False, 'random_state': None, 'splitter': 'best'}	{'class_weight': None, 'criterion': 'entropy', 'max_depth': 5, 'max_features': None, 'max_leaf_nodes': None, 'min_impurity_decrease': 0.0, 'min_impurity_split': None, 'min_samples_leaf': 1, 'min_samples_split': 2, 'min_weight_fraction_leaf': 0.0, 'presort': False, 'random_state': None, 'splitter': 'best'}	{'proportion': 1.5, 'n_neighbors': 5, 't': 0.3}	{'proportion': 0.5, 'n_neighbors': 7, 't': 0.5}	{'proportion': 1.5, 'n_neighbors': 5, 't': 0.3}	{'proportion': 1.5, 'n_neighbors': 5, 't': 0.3}	{'proportion': 0.25, 'n_neighbors': 7, 't': 0.3}	{'proportion': 2.0, 'n_neighbors': 5, 't': 0.3}
lphp	DecisionTreeClassifier	NRSBoundary_SMOTE	0.746154	0.207547	0.792453	0.6	0.548387	0.744208	0.153572	53	13	3.07692	['Ex', 'BL']	{'class_weight': None, 'criterion': 'gini', 'max_depth': None, 'max_features': None, 'max_leaf_nodes': None, 'min_impurity_decrease': 0.0, 'min_impurity_split': None, 'min_samples_leaf': 1, 'min_samples_split': 2, 'min_weight_fraction_leaf': 0.0, 'presort': False, 'random_state': None, 'splitter': 'best'}	{'class_weight': None, 'criterion': 'entropy', 'max_depth': None, 'max_features': None, 'max_leaf_nodes': None, 'min_impurity_decrease': 0.0, 'min_impurity_split': None, 'min_samples_leaf': 1, 'min_samples_split': 2, 'min_weight_fraction_leaf': 0.0, 'presort': False, 'random_state': None, 'splitter': 'best'}	{'class_weight': None, 'criterion': 'gini', 'max_depth': None, 'max_features': None, 'max_leaf_nodes': None, 'min_impurity_decrease': 0.0, 'min_impurity_split': None, 'min_samples_leaf': 1, 'min_samples_split': 2, 'min_weight_fraction_leaf': 0.0, 'presort': False, 'random_state': None, 'splitter': 'best'}	{'class_weight': None, 'criterion': 'gini', 'max_depth': None, 'max_features': None, 'max_leaf_nodes': None, 'min_impurity_decrease': 0.0, 'min_impurity_split': None, 'min_samples_leaf': 1, 'min_samples_split': 2, 'min_weight_fraction_leaf': 0.0, 'presort': False, 'random_state': None, 'splitter': 'best'}	{'class_weight': None, 'criterion': 'entropy', 'max_depth': 3, 'max_features': None, 'max_leaf_nodes': None, 'min_impurity_decrease': 0.0, 'min_impurity_split': None, 'min_samples_leaf': 1, 'min_samples_split': 2, 'min_weight_fraction_leaf': 0.0, 'presort': False, 'random_state': None, 'splitter': 'best'}	{'class_weight': None, 'criterion': 'gini', 'max_depth': 5, 'max_features': None, 'max_leaf_nodes': None, 'min_impurity_decrease': 0.0, 'min_impurity_split': None, 'min_samples_leaf': 1, 'min_samples_split': 2, 'min_weight_fraction_leaf': 0.0, 'presort': False, 'random_state': None, 'splitter': 'best'}	{'proportion': 1.5, 'n_neighbors': 3, 'w': 0.005}	{'proportion': 0.75, 'n_neighbors': 3, 'w': 0.01}	{'proportion': 1.5, 'n_neighbors': 3, 'w': 0.005}	{'proportion': 1.5, 'n_neighbors': 3, 'w': 0.005}	{'proportion': 1.5, 'n_neighbors': 3, 'w': 0.005}	{'proportion': 0.1, 'n_neighbors': 5, 'w': 0.01}
lphp	DecisionTreeClassifier	NT_SMOTE	0.690064	0.256369	0.735849	0.522727	0.483871	0.68313	0.0134989	53	13	3.07692	['Ex', 'A']	{'class_weight': None, 'criterion': 'gini', 'max_depth': 5, 'max_features': None, 'max_leaf_nodes': None, 'min_impurity_decrease': 0.0, 'min_impurity_split': None, 'min_samples_leaf': 1, 'min_samples_split': 2, 'min_weight_fraction_leaf': 0.0, 'presort': False, 'random_state': None, 'splitter': 'best'}	{'class_weight': None, 'criterion': 'entropy', 'max_depth': None, 'max_features': None, 'max_leaf_nodes': None, 'min_impurity_decrease': 0.0, 'min_impurity_split': None, 'min_samples_leaf': 1, 'min_samples_split': 2, 'min_weight_fraction_leaf': 0.0, 'presort': False, 'random_state': None, 'splitter': 'best'}	{'class_weight': None, 'criterion': 'gini', 'max_depth': 3, 'max_features': None, 'max_leaf_nodes': None, 'min_impurity_decrease': 0.0, 'min_impurity_split': None, 'min_samples_leaf': 1, 'min_samples_split': 2, 'min_weight_fraction_leaf': 0.0, 'presort': False, 'random_state': None, 'splitter': 'best'}	{'class_weight': None, 'criterion': 'gini', 'max_depth': 5, 'max_features': None, 'max_leaf_nodes': None, 'min_impurity_decrease': 0.0, 'min_impurity_split': None, 'min_samples_leaf': 1, 'min_samples_split': 2, 'min_weight_fraction_leaf': 0.0, 'presort': False, 'random_state': None, 'splitter': 'best'}	{'class_weight': None, 'criterion': 'gini', 'max_depth': 3, 'max_features': None, 'max_leaf_nodes': None, 'min_impurity_decrease': 0.0, 'min_impurity_split': None, 'min_samples_leaf': 1, 'min_samples_split': 2, 'min_weight_fraction_leaf': 0.0, 'presort': False, 'random_state': None, 'splitter': 'best'}	{'class_weight': None, 'criterion': 'gini', 'max_depth': 5, 'max_features': None, 'max_leaf_nodes': None, 'min_impurity_decrease': 0.0, 'min_impurity_split': None, 'min_samples_leaf': 1, 'min_samples_split': 2, 'min_weight_fraction_leaf': 0.0, 'presort': False, 'random_state': None, 'splitter': 'best'}	{'proportion': 1.5}	{'proportion': 1.0}	{'proportion': 1.5}	{'proportion': 1.5}	{'proportion': 1.5}	{'proportion': 0.25}
lphp	DecisionTreeClassifier	OUPS	0.716346	0.224747	0.773585	0.561798	0.483871	0.712375	0.0344012	53	13	3.07692	['Ex', 'SO']	{'class_weight': None, 'criterion': 'gini', 'max_depth': 5, 'max_features': None, 'max_leaf_nodes': None, 'min_impurity_decrease': 0.0, 'min_impurity_split': None, 'min_samples_leaf': 1, 'min_samples_split': 2, 'min_weight_fraction_leaf': 0.0, 'presort': False, 'random_state': None, 'splitter': 'best'}	{'class_weight': None, 'criterion': 'entropy', 'max_depth': 5, 'max_features': None, 'max_leaf_nodes': None, 'min_impurity_decrease': 0.0, 'min_impurity_split': None, 'min_samples_leaf': 1, 'min_samples_split': 2, 'min_weight_fraction_leaf': 0.0, 'presort': False, 'random_state': None, 'splitter': 'best'}	{'class_weight': None, 'criterion': 'gini', 'max_depth': 5, 'max_features': None, 'max_leaf_nodes': None, 'min_impurity_decrease': 0.0, 'min_impurity_split': None, 'min_samples_leaf': 1, 'min_samples_split': 2, 'min_weight_fraction_leaf': 0.0, 'presort': False, 'random_state': None, 'splitter': 'best'}	{'class_weight': None, 'criterion': 'gini', 'max_depth': 5, 'max_features': None, 'max_leaf_nodes': None, 'min_impurity_decrease': 0.0, 'min_impurity_split': None, 'min_samples_leaf': 1, 'min_samples_split': 2, 'min_weight_fraction_leaf': 0.0, 'presort': False, 'random_state': None, 'splitter': 'best'}	{'class_weight': None, 'criterion': 'gini', 'max_depth': 3, 'max_features': None, 'max_leaf_nodes': None, 'min_impurity_decrease': 0.0, 'min_impurity_split': None, 'min_samples_leaf': 1, 'min_samples_split': 2, 'min_weight_fraction_leaf': 0.0, 'presort': False, 'random_state': None, 'splitter': 'best'}	{'class_weight': None, 'criterion': 'gini', 'max_depth': None, 'max_features': None, 'max_leaf_nodes': None, 'min_impurity_decrease': 0.0, 'min_impurity_split': None, 'min_samples_leaf': 1, 'min_samples_split': 2, 'min_weight_fraction_leaf': 0.0, 'presort': False, 'random_state': None, 'splitter': 'best'}	{'proportion': 1.5}	{'proportion': 2.0}	{'proportion': 1.5}	{'proportion': 1.5}	{'proportion': 0.75}	{'proportion': 0.1}
lphp	DecisionTreeClassifier	PDFOS	0.650427	0.258282	0.716981	0.462963	0.419355	0.637168	0.49356	53	13	3.07692	['Ex', 'DE']	{'class_weight': None, 'criterion': 'gini', 'max_depth': 5, 'max_features': None, 'max_leaf_nodes': None, 'min_impurity_decrease': 0.0, 'min_impurity_split': None, 'min_samples_leaf': 1, 'min_samples_split': 2, 'min_weight_fraction_leaf': 0.0, 'presort': False, 'random_state': None, 'splitter': 'best'}	{'class_weight': None, 'criterion': 'gini', 'max_depth': 3, 'max_features': None, 'max_leaf_nodes': None, 'min_impurity_decrease': 0.0, 'min_impurity_split': None, 'min_samples_leaf': 1, 'min_samples_split': 2, 'min_weight_fraction_leaf': 0.0, 'presort': False, 'random_state': None, 'splitter': 'best'}	{'class_weight': None, 'criterion': 'entropy', 'max_depth': 5, 'max_features': None, 'max_leaf_nodes': None, 'min_impurity_decrease': 0.0, 'min_impurity_split': None, 'min_samples_leaf': 1, 'min_samples_split': 2, 'min_weight_fraction_leaf': 0.0, 'presort': False, 'random_state': None, 'splitter': 'best'}	{'class_weight': None, 'criterion': 'entropy', 'max_depth': 5, 'max_features': None, 'max_leaf_nodes': None, 'min_impurity_decrease': 0.0, 'min_impurity_split': None, 'min_samples_leaf': 1, 'min_samples_split': 2, 'min_weight_fraction_leaf': 0.0, 'presort': False, 'random_state': None, 'splitter': 'best'}	{'class_weight': None, 'criterion': 'gini', 'max_depth': 3, 'max_features': None, 'max_leaf_nodes': None, 'min_impurity_decrease': 0.0, 'min_impurity_split': None, 'min_samples_leaf': 1, 'min_samples_split': 2, 'min_weight_fraction_leaf': 0.0, 'presort': False, 'random_state': None, 'splitter': 'best'}	{'class_weight': None, 'criterion': 'gini', 'max_depth': None, 'max_features': None, 'max_leaf_nodes': None, 'min_impurity_decrease': 0.0, 'min_impurity_split': None, 'min_samples_leaf': 1, 'min_samples_split': 2, 'min_weight_fraction_leaf': 0.0, 'presort': False, 'random_state': None, 'splitter': 'best'}	{'proportion': 0.5}	{'proportion': 0.5}	{'proportion': 1.5}	{'proportion': 1.5}	{'proportion': 0.5}	{'proportion': 1.0}
lphp	DecisionTreeClassifier	ProWSyn	0.729167	0.218925	0.779874	0.577778	0.548387	0.726483	0.0520939	53	13	3.07692	['Ex', 'SO']	{'class_weight': None, 'criterion': 'entropy', 'max_depth': None, 'max_features': None, 'max_leaf_nodes': None, 'min_impurity_decrease': 0.0, 'min_impurity_split': None, 'min_samples_leaf': 1, 'min_samples_split': 2, 'min_weight_fraction_leaf': 0.0, 'presort': False, 'random_state': None, 'splitter': 'best'}	{'class_weight': None, 'criterion': 'entropy', 'max_depth': 5, 'max_features': None, 'max_leaf_nodes': None, 'min_impurity_decrease': 0.0, 'min_impurity_split': None, 'min_samples_leaf': 1, 'min_samples_split': 2, 'min_weight_fraction_leaf': 0.0, 'presort': False, 'random_state': None, 'splitter': 'best'}	{'class_weight': None, 'criterion': 'entropy', 'max_depth': None, 'max_features': None, 'max_leaf_nodes': None, 'min_impurity_decrease': 0.0, 'min_impurity_split': None, 'min_samples_leaf': 1, 'min_samples_split': 2, 'min_weight_fraction_leaf': 0.0, 'presort': False, 'random_state': None, 'splitter': 'best'}	{'class_weight': None, 'criterion': 'entropy', 'max_depth': None, 'max_features': None, 'max_leaf_nodes': None, 'min_impurity_decrease': 0.0, 'min_impurity_split': None, 'min_samples_leaf': 1, 'min_samples_split': 2, 'min_weight_fraction_leaf': 0.0, 'presort': False, 'random_state': None, 'splitter': 'best'}	{'class_weight': None, 'criterion': 'gini', 'max_depth': 3, 'max_features': None, 'max_leaf_nodes': None, 'min_impurity_decrease': 0.0, 'min_impurity_split': None, 'min_samples_leaf': 1, 'min_samples_split': 2, 'min_weight_fraction_leaf': 0.0, 'presort': False, 'random_state': None, 'splitter': 'best'}	{'class_weight': None, 'criterion': 'entropy', 'max_depth': None, 'max_features': None, 'max_leaf_nodes': None, 'min_impurity_decrease': 0.0, 'min_impurity_split': None, 'min_samples_leaf': 1, 'min_samples_split': 2, 'min_weight_fraction_leaf': 0.0, 'presort': False, 'random_state': None, 'splitter': 'best'}	{'proportion': 1.5, 'n_neighbors': 7, 'L': 7, 'theta': 1.0}	{'proportion': 0.25, 'n_neighbors': 3, 'L': 3, 'theta': 0.1}	{'proportion': 1.5, 'n_neighbors': 7, 'L': 7, 'theta': 1.0}	{'proportion': 1.5, 'n_neighbors': 7, 'L': 7, 'theta': 1.0}	{'proportion': 2.0, 'n_neighbors': 3, 'L': 3, 'theta': 1.0}	{'proportion': 0.1, 'n_neighbors': 3, 'L': 5, 'theta': 0.1}
lphp	DecisionTreeClassifier	ROSE	0.723077	0.214642	0.767296	0.564706	0.548387	0.720577	0.00870888	53	13	3.07692	['Ex', 'SCmp']	{'class_weight': None, 'criterion': 'entropy', 'max_depth': 5, 'max_features': None, 'max_leaf_nodes': None, 'min_impurity_decrease': 0.0, 'min_impurity_split': None, 'min_samples_leaf': 1, 'min_samples_split': 2, 'min_weight_fraction_leaf': 0.0, 'presort': False, 'random_state': None, 'splitter': 'best'}	{'class_weight': None, 'criterion': 'entropy', 'max_depth': None, 'max_features': None, 'max_leaf_nodes': None, 'min_impurity_decrease': 0.0, 'min_impurity_split': None, 'min_samples_leaf': 1, 'min_samples_split': 2, 'min_weight_fraction_leaf': 0.0, 'presort': False, 'random_state': None, 'splitter': 'best'}	{'class_weight': None, 'criterion': 'entropy', 'max_depth': None, 'max_features': None, 'max_leaf_nodes': None, 'min_impurity_decrease': 0.0, 'min_impurity_split': None, 'min_samples_leaf': 1, 'min_samples_split': 2, 'min_weight_fraction_leaf': 0.0, 'presort': False, 'random_state': None, 'splitter': 'best'}	{'class_weight': None, 'criterion': 'entropy', 'max_depth': None, 'max_features': None, 'max_leaf_nodes': None, 'min_impurity_decrease': 0.0, 'min_impurity_split': None, 'min_samples_leaf': 1, 'min_samples_split': 2, 'min_weight_fraction_leaf': 0.0, 'presort': False, 'random_state': None, 'splitter': 'best'}	{'class_weight': None, 'criterion': 'entropy', 'max_depth': None, 'max_features': None, 'max_leaf_nodes': None, 'min_impurity_decrease': 0.0, 'min_impurity_split': None, 'min_samples_leaf': 1, 'min_samples_split': 2, 'min_weight_fraction_leaf': 0.0, 'presort': False, 'random_state': None, 'splitter': 'best'}	{'class_weight': None, 'criterion': 'gini', 'max_depth': None, 'max_features': None, 'max_leaf_nodes': None, 'min_impurity_decrease': 0.0, 'min_impurity_split': None, 'min_samples_leaf': 1, 'min_samples_split': 2, 'min_weight_fraction_leaf': 0.0, 'presort': False, 'random_state': None, 'splitter': 'best'}	{'proportion': 2.0}	{'proportion': 0.1}	{'proportion': 2.0}	{'proportion': 0.1}	{'proportion': 0.1}	{'proportion': 2.0}
lphp	DecisionTreeClassifier	RWO_sampling	0.708333	0.264591	0.72956	0.547368	0.516129	0.707107	0.0587871	53	13	3.07692	['Ex']	{'class_weight': None, 'criterion': 'entropy', 'max_depth': None, 'max_features': None, 'max_leaf_nodes': None, 'min_impurity_decrease': 0.0, 'min_impurity_split': None, 'min_samples_leaf': 1, 'min_samples_split': 2, 'min_weight_fraction_leaf': 0.0, 'presort': False, 'random_state': None, 'splitter': 'best'}	{'class_weight': None, 'criterion': 'gini', 'max_depth': 5, 'max_features': None, 'max_leaf_nodes': None, 'min_impurity_decrease': 0.0, 'min_impurity_split': None, 'min_samples_leaf': 1, 'min_samples_split': 2, 'min_weight_fraction_leaf': 0.0, 'presort': False, 'random_state': None, 'splitter': 'best'}	{'class_weight': None, 'criterion': 'entropy', 'max_depth': None, 'max_features': None, 'max_leaf_nodes': None, 'min_impurity_decrease': 0.0, 'min_impurity_split': None, 'min_samples_leaf': 1, 'min_samples_split': 2, 'min_weight_fraction_leaf': 0.0, 'presort': False, 'random_state': None, 'splitter': 'best'}	{'class_weight': None, 'criterion': 'entropy', 'max_depth': None, 'max_features': None, 'max_leaf_nodes': None, 'min_impurity_decrease': 0.0, 'min_impurity_split': None, 'min_samples_leaf': 1, 'min_samples_split': 2, 'min_weight_fraction_leaf': 0.0, 'presort': False, 'random_state': None, 'splitter': 'best'}	{'class_weight': None, 'criterion': 'entropy', 'max_depth': 5, 'max_features': None, 'max_leaf_nodes': None, 'min_impurity_decrease': 0.0, 'min_impurity_split': None, 'min_samples_leaf': 1, 'min_samples_split': 2, 'min_weight_fraction_leaf': 0.0, 'presort': False, 'random_state': None, 'splitter': 'best'}	{'class_weight': None, 'criterion': 'gini', 'max_depth': None, 'max_features': None, 'max_leaf_nodes': None, 'min_impurity_decrease': 0.0, 'min_impurity_split': None, 'min_samples_leaf': 1, 'min_samples_split': 2, 'min_weight_fraction_leaf': 0.0, 'presort': False, 'random_state': None, 'splitter': 'best'}	{'proportion': 1.5}	{'proportion': 1.0}	{'proportion': 1.5}	{'proportion': 1.5}	{'proportion': 1.5}	{'proportion': 0.1}
lphp	DecisionTreeClassifier	Random_SMOTE	0.746474	0.235192	0.761006	0.595745	0.548387	0.745929	0.0177088	53	13	3.07692	['Ex', 'SCmp']	{'class_weight': None, 'criterion': 'entropy', 'max_depth': None, 'max_features': None, 'max_leaf_nodes': None, 'min_impurity_decrease': 0.0, 'min_impurity_split': None, 'min_samples_leaf': 1, 'min_samples_split': 2, 'min_weight_fraction_leaf': 0.0, 'presort': False, 'random_state': None, 'splitter': 'best'}	{'class_weight': None, 'criterion': 'entropy', 'max_depth': None, 'max_features': None, 'max_leaf_nodes': None, 'min_impurity_decrease': 0.0, 'min_impurity_split': None, 'min_samples_leaf': 1, 'min_samples_split': 2, 'min_weight_fraction_leaf': 0.0, 'presort': False, 'random_state': None, 'splitter': 'best'}	{'class_weight': None, 'criterion': 'entropy', 'max_depth': None, 'max_features': None, 'max_leaf_nodes': None, 'min_impurity_decrease': 0.0, 'min_impurity_split': None, 'min_samples_leaf': 1, 'min_samples_split': 2, 'min_weight_fraction_leaf': 0.0, 'presort': False, 'random_state': None, 'splitter': 'best'}	{'class_weight': None, 'criterion': 'entropy', 'max_depth': None, 'max_features': None, 'max_leaf_nodes': None, 'min_impurity_decrease': 0.0, 'min_impurity_split': None, 'min_samples_leaf': 1, 'min_samples_split': 2, 'min_weight_fraction_leaf': 0.0, 'presort': False, 'random_state': None, 'splitter': 'best'}	{'class_weight': None, 'criterion': 'gini', 'max_depth': 5, 'max_features': None, 'max_leaf_nodes': None, 'min_impurity_decrease': 0.0, 'min_impurity_split': None, 'min_samples_leaf': 1, 'min_samples_split': 2, 'min_weight_fraction_leaf': 0.0, 'presort': False, 'random_state': None, 'splitter': 'best'}	{'class_weight': None, 'criterion': 'gini', 'max_depth': None, 'max_features': None, 'max_leaf_nodes': None, 'min_impurity_decrease': 0.0, 'min_impurity_split': None, 'min_samples_leaf': 1, 'min_samples_split': 2, 'min_weight_fraction_leaf': 0.0, 'presort': False, 'random_state': None, 'splitter': 'best'}	{'proportion': 1.5, 'n_neighbors': 3}	{'proportion': 1.5, 'n_neighbors': 3}	{'proportion': 1.5, 'n_neighbors': 3}	{'proportion': 1.5, 'n_neighbors': 3}	{'proportion': 1.0, 'n_neighbors': 3}	{'proportion': 0.5, 'n_neighbors': 5}
lphp	DecisionTreeClassifier	SDSMOTE	0.740278	0.214439	0.779874	0.597701	0.580645	0.737865	0.044272	53	13	3.07692	['Ex', 'SO', 'BL']	{'class_weight': None, 'criterion': 'gini', 'max_depth': 5, 'max_features': None, 'max_leaf_nodes': None, 'min_impurity_decrease': 0.0, 'min_impurity_split': None, 'min_samples_leaf': 1, 'min_samples_split': 2, 'min_weight_fraction_leaf': 0.0, 'presort': False, 'random_state': None, 'splitter': 'best'}	{'class_weight': None, 'criterion': 'entropy', 'max_depth': 5, 'max_features': None, 'max_leaf_nodes': None, 'min_impurity_decrease': 0.0, 'min_impurity_split': None, 'min_samples_leaf': 1, 'min_samples_split': 2, 'min_weight_fraction_leaf': 0.0, 'presort': False, 'random_state': None, 'splitter': 'best'}	{'class_weight': None, 'criterion': 'gini', 'max_depth': 5, 'max_features': None, 'max_leaf_nodes': None, 'min_impurity_decrease': 0.0, 'min_impurity_split': None, 'min_samples_leaf': 1, 'min_samples_split': 2, 'min_weight_fraction_leaf': 0.0, 'presort': False, 'random_state': None, 'splitter': 'best'}	{'class_weight': None, 'criterion': 'gini', 'max_depth': 5, 'max_features': None, 'max_leaf_nodes': None, 'min_impurity_decrease': 0.0, 'min_impurity_split': None, 'min_samples_leaf': 1, 'min_samples_split': 2, 'min_weight_fraction_leaf': 0.0, 'presort': False, 'random_state': None, 'splitter': 'best'}	{'class_weight': None, 'criterion': 'gini', 'max_depth': 3, 'max_features': None, 'max_leaf_nodes': None, 'min_impurity_decrease': 0.0, 'min_impurity_split': None, 'min_samples_leaf': 1, 'min_samples_split': 2, 'min_weight_fraction_leaf': 0.0, 'presort': False, 'random_state': None, 'splitter': 'best'}	{'class_weight': None, 'criterion': 'gini', 'max_depth': None, 'max_features': None, 'max_leaf_nodes': None, 'min_impurity_decrease': 0.0, 'min_impurity_split': None, 'min_samples_leaf': 1, 'min_samples_split': 2, 'min_weight_fraction_leaf': 0.0, 'presort': False, 'random_state': None, 'splitter': 'best'}	{'proportion': 1.5, 'n_neighbors': 3}	{'proportion': 0.5, 'n_neighbors': 7}	{'proportion': 1.5, 'n_neighbors': 3}	{'proportion': 1.5, 'n_neighbors': 3}	{'proportion': 1.5, 'n_neighbors': 5}	{'proportion': 2.0, 'n_neighbors': 3}
lphp	DecisionTreeClassifier	SL_graph_SMOTE	0.701603	0.2159	0.779874	0.536585	0.548387	0.685628	0.0264182	53	13	3.07692	['Ex', 'BL']	{'class_weight': None, 'criterion': 'gini', 'max_depth': 3, 'max_features': None, 'max_leaf_nodes': None, 'min_impurity_decrease': 0.0, 'min_impurity_split': None, 'min_samples_leaf': 1, 'min_samples_split': 2, 'min_weight_fraction_leaf': 0.0, 'presort': False, 'random_state': None, 'splitter': 'best'}	{'class_weight': None, 'criterion': 'gini', 'max_depth': 5, 'max_features': None, 'max_leaf_nodes': None, 'min_impurity_decrease': 0.0, 'min_impurity_split': None, 'min_samples_leaf': 1, 'min_samples_split': 2, 'min_weight_fraction_leaf': 0.0, 'presort': False, 'random_state': None, 'splitter': 'best'}	{'class_weight': None, 'criterion': 'entropy', 'max_depth': 5, 'max_features': None, 'max_leaf_nodes': None, 'min_impurity_decrease': 0.0, 'min_impurity_split': None, 'min_samples_leaf': 1, 'min_samples_split': 2, 'min_weight_fraction_leaf': 0.0, 'presort': False, 'random_state': None, 'splitter': 'best'}	{'class_weight': None, 'criterion': 'entropy', 'max_depth': 5, 'max_features': None, 'max_leaf_nodes': None, 'min_impurity_decrease': 0.0, 'min_impurity_split': None, 'min_samples_leaf': 1, 'min_samples_split': 2, 'min_weight_fraction_leaf': 0.0, 'presort': False, 'random_state': None, 'splitter': 'best'}	{'class_weight': None, 'criterion': 'gini', 'max_depth': 5, 'max_features': None, 'max_leaf_nodes': None, 'min_impurity_decrease': 0.0, 'min_impurity_split': None, 'min_samples_leaf': 1, 'min_samples_split': 2, 'min_weight_fraction_leaf': 0.0, 'presort': False, 'random_state': None, 'splitter': 'best'}	{'class_weight': None, 'criterion': 'entropy', 'max_depth': None, 'max_features': None, 'max_leaf_nodes': None, 'min_impurity_decrease': 0.0, 'min_impurity_split': None, 'min_samples_leaf': 1, 'min_samples_split': 2, 'min_weight_fraction_leaf': 0.0, 'presort': False, 'random_state': None, 'splitter': 'best'}	{'proportion': 0.75, 'n_neighbors': 5}	{'proportion': 0.75, 'n_neighbors': 5}	{'proportion': 2.0, 'n_neighbors': 3}	{'proportion': 1.0, 'n_neighbors': 5}	{'proportion': 0.75, 'n_neighbors': 5}	{'proportion': 1.5, 'n_neighbors': 3}
lphp	DecisionTreeClassifier	SMMO	0.701709	0.226415	0.773585	0.547619	0.548387	0.694299	0.0255475	53	13	3.07692	['BL', 'Ex', 'Clas']	{'class_weight': None, 'criterion': 'gini', 'max_depth': 5, 'max_features': None, 'max_leaf_nodes': None, 'min_impurity_decrease': 0.0, 'min_impurity_split': None, 'min_samples_leaf': 1, 'min_samples_split': 2, 'min_weight_fraction_leaf': 0.0, 'presort': False, 'random_state': None, 'splitter': 'best'}	{'class_weight': None, 'criterion': 'gini', 'max_depth': None, 'max_features': None, 'max_leaf_nodes': None, 'min_impurity_decrease': 0.0, 'min_impurity_split': None, 'min_samples_leaf': 1, 'min_samples_split': 2, 'min_weight_fraction_leaf': 0.0, 'presort': False, 'random_state': None, 'splitter': 'best'}	{'class_weight': None, 'criterion': 'gini', 'max_depth': 5, 'max_features': None, 'max_leaf_nodes': None, 'min_impurity_decrease': 0.0, 'min_impurity_split': None, 'min_samples_leaf': 1, 'min_samples_split': 2, 'min_weight_fraction_leaf': 0.0, 'presort': False, 'random_state': None, 'splitter': 'best'}	{'class_weight': None, 'criterion': 'gini', 'max_depth': 5, 'max_features': None, 'max_leaf_nodes': None, 'min_impurity_decrease': 0.0, 'min_impurity_split': None, 'min_samples_leaf': 1, 'min_samples_split': 2, 'min_weight_fraction_leaf': 0.0, 'presort': False, 'random_state': None, 'splitter': 'best'}	{'class_weight': None, 'criterion': 'gini', 'max_depth': None, 'max_features': None, 'max_leaf_nodes': None, 'min_impurity_decrease': 0.0, 'min_impurity_split': None, 'min_samples_leaf': 1, 'min_samples_split': 2, 'min_weight_fraction_leaf': 0.0, 'presort': False, 'random_state': None, 'splitter': 'best'}	{'class_weight': None, 'criterion': 'gini', 'max_depth': 5, 'max_features': None, 'max_leaf_nodes': None, 'min_impurity_decrease': 0.0, 'min_impurity_split': None, 'min_samples_leaf': 1, 'min_samples_split': 2, 'min_weight_fraction_leaf': 0.0, 'presort': False, 'random_state': None, 'splitter': 'best'}	{'proportion': 2.0, 'n_neighbors': 7, 'ensemble': [QuadraticDiscriminantAnalysis(priors=None, reg_param=0.0, store_covariance=False, tol=0.0001), DecisionTreeClassifier(class_weight=None, criterion='gini', max_depth=None, max_features=None, max_leaf_nodes=None, min_impurity_decrease=0.0, min_impurity_split=None, min_samples_leaf=1, min_samples_split=2, min_weight_fraction_leaf=0.0, presort=False,…	{'proportion': 0.25, 'n_neighbors': 5, 'ensemble': [QuadraticDiscriminantAnalysis(priors=None, reg_param=0.0, store_covariance=False, tol=0.0001), DecisionTreeClassifier(class_weight=None, criterion='gini', max_depth=None, max_features=None, max_leaf_nodes=None, min_impurity_decrease=0.0, min_impurity_split=None, min_samples_leaf=1, min_samples_split=2, min_weight_fraction_leaf=0.0, presort=False…	{'proportion': 1.0, 'n_neighbors': 5, 'ensemble': [QuadraticDiscriminantAnalysis(priors=None, reg_param=0.0, store_covariance=False, tol=0.0001), DecisionTreeClassifier(class_weight=None, criterion='gini', max_depth=None, max_features=None, max_leaf_nodes=None, min_impurity_decrease=0.0, min_impurity_split=None, min_samples_leaf=1, min_samples_split=2, min_weight_fraction_leaf=0.0, presort=False,…	{'proportion': 2.0, 'n_neighbors': 7, 'ensemble': [QuadraticDiscriminantAnalysis(priors=None, reg_param=0.0, store_covariance=False, tol=0.0001), DecisionTreeClassifier(class_weight=None, criterion='gini', max_depth=None, max_features=None, max_leaf_nodes=None, min_impurity_decrease=0.0, min_impurity_split=None, min_samples_leaf=1, min_samples_split=2, min_weight_fraction_leaf=0.0, presort=False,…	{'proportion': 0.25, 'n_neighbors': 5, 'ensemble': [QuadraticDiscriminantAnalysis(priors=None, reg_param=0.0, store_covariance=False, tol=0.0001), DecisionTreeClassifier(class_weight=None, criterion='gini', max_depth=None, max_features=None, max_leaf_nodes=None, min_impurity_decrease=0.0, min_impurity_split=None, min_samples_leaf=1, min_samples_split=2, min_weight_fraction_leaf=0.0, presort=False…	{'proportion': 0.5, 'n_neighbors': 5, 'ensemble': [QuadraticDiscriminantAnalysis(priors=None, reg_param=0.0, store_covariance=False, tol=0.0001), DecisionTreeClassifier(class_weight=None, criterion='gini', max_depth=None, max_features=None, max_leaf_nodes=None, min_impurity_decrease=0.0, min_impurity_split=None, min_samples_leaf=1, min_samples_split=2, min_weight_fraction_leaf=0.0, presort=False,…
lphp	DecisionTreeClassifier	SMOBD	0.748077	0.201312	0.798742	0.619048	0.612903	0.749074	0.036526	53	13	3.07692	['Clus', 'DB', 'Ex', 'NR']	{'class_weight': None, 'criterion': 'gini', 'max_depth': 5, 'max_features': None, 'max_leaf_nodes': None, 'min_impurity_decrease': 0.0, 'min_impurity_split': None, 'min_samples_leaf': 1, 'min_samples_split': 2, 'min_weight_fraction_leaf': 0.0, 'presort': False, 'random_state': None, 'splitter': 'best'}	{'class_weight': None, 'criterion': 'gini', 'max_depth': 5, 'max_features': None, 'max_leaf_nodes': None, 'min_impurity_decrease': 0.0, 'min_impurity_split': None, 'min_samples_leaf': 1, 'min_samples_split': 2, 'min_weight_fraction_leaf': 0.0, 'presort': False, 'random_state': None, 'splitter': 'best'}	{'class_weight': None, 'criterion': 'gini', 'max_depth': 5, 'max_features': None, 'max_leaf_nodes': None, 'min_impurity_decrease': 0.0, 'min_impurity_split': None, 'min_samples_leaf': 1, 'min_samples_split': 2, 'min_weight_fraction_leaf': 0.0, 'presort': False, 'random_state': None, 'splitter': 'best'}	{'class_weight': None, 'criterion': 'gini', 'max_depth': 5, 'max_features': None, 'max_leaf_nodes': None, 'min_impurity_decrease': 0.0, 'min_impurity_split': None, 'min_samples_leaf': 1, 'min_samples_split': 2, 'min_weight_fraction_leaf': 0.0, 'presort': False, 'random_state': None, 'splitter': 'best'}	{'class_weight': None, 'criterion': 'entropy', 'max_depth': 3, 'max_features': None, 'max_leaf_nodes': None, 'min_impurity_decrease': 0.0, 'min_impurity_split': None, 'min_samples_leaf': 1, 'min_samples_split': 2, 'min_weight_fraction_leaf': 0.0, 'presort': False, 'random_state': None, 'splitter': 'best'}	{'class_weight': None, 'criterion': 'gini', 'max_depth': 5, 'max_features': None, 'max_leaf_nodes': None, 'min_impurity_decrease': 0.0, 'min_impurity_split': None, 'min_samples_leaf': 1, 'min_samples_split': 2, 'min_weight_fraction_leaf': 0.0, 'presort': False, 'random_state': None, 'splitter': 'best'}	{'proportion': 1.0, 'eta1': 0.5, 't': 1.5, 'min_samples': 5, 'max_eps': 1.0}	{'proportion': 1.0, 'eta1': 0.5, 't': 1.5, 'min_samples': 5, 'max_eps': 1.0}	{'proportion': 1.0, 'eta1': 0.5, 't': 1.5, 'min_samples': 5, 'max_eps': 1.0}	{'proportion': 1.0, 'eta1': 0.5, 't': 1.5, 'min_samples': 5, 'max_eps': 1.0}	{'proportion': 1.0, 'eta1': 0.5, 't': 2.5, 'min_samples': 5, 'max_eps': 0.1}	{'proportion': 1.0, 'eta1': 0.5, 't': 2.5, 'min_samples': 5, 'max_eps': 0.1}
lphp	DecisionTreeClassifier	SMOTE	0.733013	0.215234	0.786164	0.588235	0.580645	0.727218	0.00725764	53	13	3.07692	['SO', 'Ex']	{'class_weight': None, 'criterion': 'gini', 'max_depth': None, 'max_features': None, 'max_leaf_nodes': None, 'min_impurity_decrease': 0.0, 'min_impurity_split': None, 'min_samples_leaf': 1, 'min_samples_split': 2, 'min_weight_fraction_leaf': 0.0, 'presort': False, 'random_state': None, 'splitter': 'best'}	{'class_weight': None, 'criterion': 'gini', 'max_depth': 5, 'max_features': None, 'max_leaf_nodes': None, 'min_impurity_decrease': 0.0, 'min_impurity_split': None, 'min_samples_leaf': 1, 'min_samples_split': 2, 'min_weight_fraction_leaf': 0.0, 'presort': False, 'random_state': None, 'splitter': 'best'}	{'class_weight': None, 'criterion': 'gini', 'max_depth': None, 'max_features': None, 'max_leaf_nodes': None, 'min_impurity_decrease': 0.0, 'min_impurity_split': None, 'min_samples_leaf': 1, 'min_samples_split': 2, 'min_weight_fraction_leaf': 0.0, 'presort': False, 'random_state': None, 'splitter': 'best'}	{'class_weight': None, 'criterion': 'gini', 'max_depth': None, 'max_features': None, 'max_leaf_nodes': None, 'min_impurity_decrease': 0.0, 'min_impurity_split': None, 'min_samples_leaf': 1, 'min_samples_split': 2, 'min_weight_fraction_leaf': 0.0, 'presort': False, 'random_state': None, 'splitter': 'best'}	{'class_weight': None, 'criterion': 'entropy', 'max_depth': 3, 'max_features': None, 'max_leaf_nodes': None, 'min_impurity_decrease': 0.0, 'min_impurity_split': None, 'min_samples_leaf': 1, 'min_samples_split': 2, 'min_weight_fraction_leaf': 0.0, 'presort': False, 'random_state': None, 'splitter': 'best'}	{'class_weight': None, 'criterion': 'gini', 'max_depth': None, 'max_features': None, 'max_leaf_nodes': None, 'min_impurity_decrease': 0.0, 'min_impurity_split': None, 'min_samples_leaf': 1, 'min_samples_split': 2, 'min_weight_fraction_leaf': 0.0, 'presort': False, 'random_state': None, 'splitter': 'best'}	{'proportion': 1.0, 'n_neighbors': 5}	{'proportion': 0.75, 'n_neighbors': 3}	{'proportion': 1.0, 'n_neighbors': 5}	{'proportion': 1.0, 'n_neighbors': 5}	{'proportion': 1.0, 'n_neighbors': 7}	{'proportion': 1.5, 'n_neighbors': 5}
lphp	DecisionTreeClassifier	SMOTE_Cosine	0.716667	0.216588	0.773585	0.545455	0.548387	0.697982	0.0252569	53	13	3.07692	['Ex']	{'class_weight': None, 'criterion': 'gini', 'max_depth': 5, 'max_features': None, 'max_leaf_nodes': None, 'min_impurity_decrease': 0.0, 'min_impurity_split': None, 'min_samples_leaf': 1, 'min_samples_split': 2, 'min_weight_fraction_leaf': 0.0, 'presort': False, 'random_state': None, 'splitter': 'best'}	{'class_weight': None, 'criterion': 'gini', 'max_depth': 5, 'max_features': None, 'max_leaf_nodes': None, 'min_impurity_decrease': 0.0, 'min_impurity_split': None, 'min_samples_leaf': 1, 'min_samples_split': 2, 'min_weight_fraction_leaf': 0.0, 'presort': False, 'random_state': None, 'splitter': 'best'}	{'class_weight': None, 'criterion': 'gini', 'max_depth': 5, 'max_features': None, 'max_leaf_nodes': None, 'min_impurity_decrease': 0.0, 'min_impurity_split': None, 'min_samples_leaf': 1, 'min_samples_split': 2, 'min_weight_fraction_leaf': 0.0, 'presort': False, 'random_state': None, 'splitter': 'best'}	{'class_weight': None, 'criterion': 'gini', 'max_depth': 5, 'max_features': None, 'max_leaf_nodes': None, 'min_impurity_decrease': 0.0, 'min_impurity_split': None, 'min_samples_leaf': 1, 'min_samples_split': 2, 'min_weight_fraction_leaf': 0.0, 'presort': False, 'random_state': None, 'splitter': 'best'}	{'class_weight': None, 'criterion': 'entropy', 'max_depth': None, 'max_features': None, 'max_leaf_nodes': None, 'min_impurity_decrease': 0.0, 'min_impurity_split': None, 'min_samples_leaf': 1, 'min_samples_split': 2, 'min_weight_fraction_leaf': 0.0, 'presort': False, 'random_state': None, 'splitter': 'best'}	{'class_weight': None, 'criterion': 'gini', 'max_depth': None, 'max_features': None, 'max_leaf_nodes': None, 'min_impurity_decrease': 0.0, 'min_impurity_split': None, 'min_samples_leaf': 1, 'min_samples_split': 2, 'min_weight_fraction_leaf': 0.0, 'presort': False, 'random_state': None, 'splitter': 'best'}	{'proportion': 1.0, 'n_neighbors': 7}	{'proportion': 1.0, 'n_neighbors': 7}	{'proportion': 1.5, 'n_neighbors': 5}	{'proportion': 1.5, 'n_neighbors': 5}	{'proportion': 1.5, 'n_neighbors': 3}	{'proportion': 0.1, 'n_neighbors': 3}
lphp	DecisionTreeClassifier	SMOTE_D	0.758974	0.20475	0.786164	0.615385	0.612903	0.757865	0.0133542	53	13	3.07692	['Ex']	{'class_weight': None, 'criterion': 'gini', 'max_depth': 5, 'max_features': None, 'max_leaf_nodes': None, 'min_impurity_decrease': 0.0, 'min_impurity_split': None, 'min_samples_leaf': 1, 'min_samples_split': 2, 'min_weight_fraction_leaf': 0.0, 'presort': False, 'random_state': None, 'splitter': 'best'}	{'class_weight': None, 'criterion': 'gini', 'max_depth': None, 'max_features': None, 'max_leaf_nodes': None, 'min_impurity_decrease': 0.0, 'min_impurity_split': None, 'min_samples_leaf': 1, 'min_samples_split': 2, 'min_weight_fraction_leaf': 0.0, 'presort': False, 'random_state': None, 'splitter': 'best'}	{'class_weight': None, 'criterion': 'gini', 'max_depth': 5, 'max_features': None, 'max_leaf_nodes': None, 'min_impurity_decrease': 0.0, 'min_impurity_split': None, 'min_samples_leaf': 1, 'min_samples_split': 2, 'min_weight_fraction_leaf': 0.0, 'presort': False, 'random_state': None, 'splitter': 'best'}	{'class_weight': None, 'criterion': 'gini', 'max_depth': 5, 'max_features': None, 'max_leaf_nodes': None, 'min_impurity_decrease': 0.0, 'min_impurity_split': None, 'min_samples_leaf': 1, 'min_samples_split': 2, 'min_weight_fraction_leaf': 0.0, 'presort': False, 'random_state': None, 'splitter': 'best'}	{'class_weight': None, 'criterion': 'gini', 'max_depth': 5, 'max_features': None, 'max_leaf_nodes': None, 'min_impurity_decrease': 0.0, 'min_impurity_split': None, 'min_samples_leaf': 1, 'min_samples_split': 2, 'min_weight_fraction_leaf': 0.0, 'presort': False, 'random_state': None, 'splitter': 'best'}	{'class_weight': None, 'criterion': 'entropy', 'max_depth': None, 'max_features': None, 'max_leaf_nodes': None, 'min_impurity_decrease': 0.0, 'min_impurity_split': None, 'min_samples_leaf': 1, 'min_samples_split': 2, 'min_weight_fraction_leaf': 0.0, 'presort': False, 'random_state': None, 'splitter': 'best'}	{'proportion': 0.5, 'k': 7}	{'proportion': 0.5, 'k': 7}	{'proportion': 0.5, 'k': 7}	{'proportion': 0.5, 'k': 7}	{'proportion': 0.5, 'k': 7}	{'proportion': 0.75, 'k': 7}
lphp	DecisionTreeClassifier	SMOTE_ENN	0.690064	0.257862	0.742138	0.528302	0.451613	0.696143	0.0741324	53	13	3.07692	['SO', 'NR', 'CM']	{'class_weight': None, 'criterion': 'entropy', 'max_depth': 3, 'max_features': None, 'max_leaf_nodes': None, 'min_impurity_decrease': 0.0, 'min_impurity_split': None, 'min_samples_leaf': 1, 'min_samples_split': 2, 'min_weight_fraction_leaf': 0.0, 'presort': False, 'random_state': None, 'splitter': 'best'}	{'class_weight': None, 'criterion': 'entropy', 'max_depth': None, 'max_features': None, 'max_leaf_nodes': None, 'min_impurity_decrease': 0.0, 'min_impurity_split': None, 'min_samples_leaf': 1, 'min_samples_split': 2, 'min_weight_fraction_leaf': 0.0, 'presort': False, 'random_state': None, 'splitter': 'best'}	{'class_weight': None, 'criterion': 'entropy', 'max_depth': 3, 'max_features': None, 'max_leaf_nodes': None, 'min_impurity_decrease': 0.0, 'min_impurity_split': None, 'min_samples_leaf': 1, 'min_samples_split': 2, 'min_weight_fraction_leaf': 0.0, 'presort': False, 'random_state': None, 'splitter': 'best'}	{'class_weight': None, 'criterion': 'entropy', 'max_depth': 3, 'max_features': None, 'max_leaf_nodes': None, 'min_impurity_decrease': 0.0, 'min_impurity_split': None, 'min_samples_leaf': 1, 'min_samples_split': 2, 'min_weight_fraction_leaf': 0.0, 'presort': False, 'random_state': None, 'splitter': 'best'}	{'class_weight': None, 'criterion': 'entropy', 'max_depth': 5, 'max_features': None, 'max_leaf_nodes': None, 'min_impurity_decrease': 0.0, 'min_impurity_split': None, 'min_samples_leaf': 1, 'min_samples_split': 2, 'min_weight_fraction_leaf': 0.0, 'presort': False, 'random_state': None, 'splitter': 'best'}	{'class_weight': None, 'criterion': 'gini', 'max_depth': None, 'max_features': None, 'max_leaf_nodes': None, 'min_impurity_decrease': 0.0, 'min_impurity_split': None, 'min_samples_leaf': 1, 'min_samples_split': 2, 'min_weight_fraction_leaf': 0.0, 'presort': False, 'random_state': None, 'splitter': 'best'}	{'proportion': 1.5, 'n_neighbors': 7}	{'proportion': 0.1, 'n_neighbors': 3}	{'proportion': 1.5, 'n_neighbors': 7}	{'proportion': 1.5, 'n_neighbors': 7}	{'proportion': 0.1, 'n_neighbors': 3}	{'proportion': 0.1, 'n_neighbors': 7}
lphp	DecisionTreeClassifier	SMOTE_FRST_2T	0.73109	0.208246	0.792453	0.593407	0.580645	0.740322	0.190514	53	13	3.07692	['CM', 'NR', 'SO', 'A']	{'class_weight': None, 'criterion': 'gini', 'max_depth': 5, 'max_features': None, 'max_leaf_nodes': None, 'min_impurity_decrease': 0.0, 'min_impurity_split': None, 'min_samples_leaf': 1, 'min_samples_split': 2, 'min_weight_fraction_leaf': 0.0, 'presort': False, 'random_state': None, 'splitter': 'best'}	{'class_weight': None, 'criterion': 'gini', 'max_depth': 5, 'max_features': None, 'max_leaf_nodes': None, 'min_impurity_decrease': 0.0, 'min_impurity_split': None, 'min_samples_leaf': 1, 'min_samples_split': 2, 'min_weight_fraction_leaf': 0.0, 'presort': False, 'random_state': None, 'splitter': 'best'}	{'class_weight': None, 'criterion': 'gini', 'max_depth': 3, 'max_features': None, 'max_leaf_nodes': None, 'min_impurity_decrease': 0.0, 'min_impurity_split': None, 'min_samples_leaf': 1, 'min_samples_split': 2, 'min_weight_fraction_leaf': 0.0, 'presort': False, 'random_state': None, 'splitter': 'best'}	{'class_weight': None, 'criterion': 'gini', 'max_depth': 3, 'max_features': None, 'max_leaf_nodes': None, 'min_impurity_decrease': 0.0, 'min_impurity_split': None, 'min_samples_leaf': 1, 'min_samples_split': 2, 'min_weight_fraction_leaf': 0.0, 'presort': False, 'random_state': None, 'splitter': 'best'}	{'class_weight': None, 'criterion': 'gini', 'max_depth': None, 'max_features': None, 'max_leaf_nodes': None, 'min_impurity_decrease': 0.0, 'min_impurity_split': None, 'min_samples_leaf': 1, 'min_samples_split': 2, 'min_weight_fraction_leaf': 0.0, 'presort': False, 'random_state': None, 'splitter': 'best'}	{'class_weight': None, 'criterion': 'gini', 'max_depth': None, 'max_features': None, 'max_leaf_nodes': None, 'min_impurity_decrease': 0.0, 'min_impurity_split': None, 'min_samples_leaf': 1, 'min_samples_split': 2, 'min_weight_fraction_leaf': 0.0, 'presort': False, 'random_state': None, 'splitter': 'best'}	{'n_neighbors': 7, 'gamma_S': 0.8, 'gamma_M': 0.05}	{'n_neighbors': 7, 'gamma_S': 0.8, 'gamma_M': 0.05}	{'n_neighbors': 5, 'gamma_S': 1.0, 'gamma_M': 0.1}	{'n_neighbors': 5, 'gamma_S': 1.0, 'gamma_M': 0.1}	{'n_neighbors': 5, 'gamma_S': 1.0, 'gamma_M': 0.1}	{'n_neighbors': 3, 'gamma_S': 1.0, 'gamma_M': 0.05}
lphp	DecisionTreeClassifier	SMOTE_IPF	0.720513	0.209818	0.792453	0.571429	0.580645	0.716115	0.373399	53	13	3.07692	['CM', 'Clas']	{'class_weight': None, 'criterion': 'gini', 'max_depth': None, 'max_features': None, 'max_leaf_nodes': None, 'min_impurity_decrease': 0.0, 'min_impurity_split': None, 'min_samples_leaf': 1, 'min_samples_split': 2, 'min_weight_fraction_leaf': 0.0, 'presort': False, 'random_state': None, 'splitter': 'best'}	{'class_weight': None, 'criterion': 'entropy', 'max_depth': 5, 'max_features': None, 'max_leaf_nodes': None, 'min_impurity_decrease': 0.0, 'min_impurity_split': None, 'min_samples_leaf': 1, 'min_samples_split': 2, 'min_weight_fraction_leaf': 0.0, 'presort': False, 'random_state': None, 'splitter': 'best'}	{'class_weight': None, 'criterion': 'gini', 'max_depth': None, 'max_features': None, 'max_leaf_nodes': None, 'min_impurity_decrease': 0.0, 'min_impurity_split': None, 'min_samples_leaf': 1, 'min_samples_split': 2, 'min_weight_fraction_leaf': 0.0, 'presort': False, 'random_state': None, 'splitter': 'best'}	{'class_weight': None, 'criterion': 'entropy', 'max_depth': 5, 'max_features': None, 'max_leaf_nodes': None, 'min_impurity_decrease': 0.0, 'min_impurity_split': None, 'min_samples_leaf': 1, 'min_samples_split': 2, 'min_weight_fraction_leaf': 0.0, 'presort': False, 'random_state': None, 'splitter': 'best'}	{'class_weight': None, 'criterion': 'gini', 'max_depth': 5, 'max_features': None, 'max_leaf_nodes': None, 'min_impurity_decrease': 0.0, 'min_impurity_split': None, 'min_samples_leaf': 1, 'min_samples_split': 2, 'min_weight_fraction_leaf': 0.0, 'presort': False, 'random_state': None, 'splitter': 'best'}	{'class_weight': None, 'criterion': 'gini', 'max_depth': 5, 'max_features': None, 'max_leaf_nodes': None, 'min_impurity_decrease': 0.0, 'min_impurity_split': None, 'min_samples_leaf': 1, 'min_samples_split': 2, 'min_weight_fraction_leaf': 0.0, 'presort': False, 'random_state': None, 'splitter': 'best'}	{'proportion': 1.5, 'n_neighbors': 3, 'n_folds': 9, 'k': 3, 'p': 0.01, 'voting': 'consensus', 'classifier': DecisionTreeClassifier(class_weight=None, criterion='gini', max_depth=None, max_features=None, max_leaf_nodes=None, min_impurity_decrease=0.0, min_impurity_split=None, min_samples_leaf=1, min_samples_split=2, min_weight_fraction_leaf=0.0, presort=False, random_state=2, splitter='best')}	{'proportion': 1.5, 'n_neighbors': 3, 'n_folds': 9, 'k': 3, 'p': 0.01, 'voting': 'majority', 'classifier': DecisionTreeClassifier(class_weight=None, criterion='gini', max_depth=None, max_features=None, max_leaf_nodes=None, min_impurity_decrease=0.0, min_impurity_split=None, min_samples_leaf=1, min_samples_split=2, min_weight_fraction_leaf=0.0, presort=False, random_state=2, splitter='best')}	{'proportion': 1.5, 'n_neighbors': 3, 'n_folds': 9, 'k': 3, 'p': 0.01, 'voting': 'consensus', 'classifier': DecisionTreeClassifier(class_weight=None, criterion='gini', max_depth=None, max_features=None, max_leaf_nodes=None, min_impurity_decrease=0.0, min_impurity_split=None, min_samples_leaf=1, min_samples_split=2, min_weight_fraction_leaf=0.0, presort=False, random_state=2, splitter='best')}	{'proportion': 1.5, 'n_neighbors': 3, 'n_folds': 9, 'k': 3, 'p': 0.01, 'voting': 'majority', 'classifier': DecisionTreeClassifier(class_weight=None, criterion='gini', max_depth=None, max_features=None, max_leaf_nodes=None, min_impurity_decrease=0.0, min_impurity_split=None, min_samples_leaf=1, min_samples_split=2, min_weight_fraction_leaf=0.0, presort=False, random_state=2, splitter='best')}	{'proportion': 1.0, 'n_neighbors': 5, 'n_folds': 9, 'k': 3, 'p': 0.01, 'voting': 'majority', 'classifier': DecisionTreeClassifier(class_weight=None, criterion='gini', max_depth=None, max_features=None, max_leaf_nodes=None, min_impurity_decrease=0.0, min_impurity_split=None, min_samples_leaf=1, min_samples_split=2, min_weight_fraction_leaf=0.0, presort=False, random_state=2, splitter='best')}	{'proportion': 0.25, 'n_neighbors': 5, 'n_folds': 9, 'k': 3, 'p': 0.01, 'voting': 'majority', 'classifier': DecisionTreeClassifier(class_weight=None, criterion='gini', max_depth=None, max_features=None, max_leaf_nodes=None, min_impurity_decrease=0.0, min_impurity_split=None, min_samples_leaf=1, min_samples_split=2, min_weight_fraction_leaf=0.0, presort=False, random_state=2, splitter='best')}
lphp	DecisionTreeClassifier	SMOTE_OUT	0.728632	0.219725	0.779874	0.58427	0.548387	0.730297	0.0178541	53	13	3.07692	['Ex']	{'class_weight': None, 'criterion': 'gini', 'max_depth': 3, 'max_features': None, 'max_leaf_nodes': None, 'min_impurity_decrease': 0.0, 'min_impurity_split': None, 'min_samples_leaf': 1, 'min_samples_split': 2, 'min_weight_fraction_leaf': 0.0, 'presort': False, 'random_state': None, 'splitter': 'best'}	{'class_weight': None, 'criterion': 'gini', 'max_depth': 5, 'max_features': None, 'max_leaf_nodes': None, 'min_impurity_decrease': 0.0, 'min_impurity_split': None, 'min_samples_leaf': 1, 'min_samples_split': 2, 'min_weight_fraction_leaf': 0.0, 'presort': False, 'random_state': None, 'splitter': 'best'}	{'class_weight': None, 'criterion': 'gini', 'max_depth': 3, 'max_features': None, 'max_leaf_nodes': None, 'min_impurity_decrease': 0.0, 'min_impurity_split': None, 'min_samples_leaf': 1, 'min_samples_split': 2, 'min_weight_fraction_leaf': 0.0, 'presort': False, 'random_state': None, 'splitter': 'best'}	{'class_weight': None, 'criterion': 'gini', 'max_depth': 3, 'max_features': None, 'max_leaf_nodes': None, 'min_impurity_decrease': 0.0, 'min_impurity_split': None, 'min_samples_leaf': 1, 'min_samples_split': 2, 'min_weight_fraction_leaf': 0.0, 'presort': False, 'random_state': None, 'splitter': 'best'}	{'class_weight': None, 'criterion': 'gini', 'max_depth': 3, 'max_features': None, 'max_leaf_nodes': None, 'min_impurity_decrease': 0.0, 'min_impurity_split': None, 'min_samples_leaf': 1, 'min_samples_split': 2, 'min_weight_fraction_leaf': 0.0, 'presort': False, 'random_state': None, 'splitter': 'best'}	{'class_weight': None, 'criterion': 'entropy', 'max_depth': None, 'max_features': None, 'max_leaf_nodes': None, 'min_impurity_decrease': 0.0, 'min_impurity_split': None, 'min_samples_leaf': 1, 'min_samples_split': 2, 'min_weight_fraction_leaf': 0.0, 'presort': False, 'random_state': None, 'splitter': 'best'}	{'proportion': 1.5, 'n_neighbors': 3}	{'proportion': 0.75, 'n_neighbors': 3}	{'proportion': 1.5, 'n_neighbors': 3}	{'proportion': 1.5, 'n_neighbors': 3}	{'proportion': 1.5, 'n_neighbors': 3}	{'proportion': 0.75, 'n_neighbors': 7}
lphp	DecisionTreeClassifier	SMOTE_RSB	0.740705	0.236113	0.761006	0.586957	0.516129	0.736415	0.0317886	53	13	3.07692	['Ex', 'SO']	{'class_weight': None, 'criterion': 'gini', 'max_depth': 5, 'max_features': None, 'max_leaf_nodes': None, 'min_impurity_decrease': 0.0, 'min_impurity_split': None, 'min_samples_leaf': 1, 'min_samples_split': 2, 'min_weight_fraction_leaf': 0.0, 'presort': False, 'random_state': None, 'splitter': 'best'}	{'class_weight': None, 'criterion': 'gini', 'max_depth': 5, 'max_features': None, 'max_leaf_nodes': None, 'min_impurity_decrease': 0.0, 'min_impurity_split': None, 'min_samples_leaf': 1, 'min_samples_split': 2, 'min_weight_fraction_leaf': 0.0, 'presort': False, 'random_state': None, 'splitter': 'best'}	{'class_weight': None, 'criterion': 'gini', 'max_depth': 5, 'max_features': None, 'max_leaf_nodes': None, 'min_impurity_decrease': 0.0, 'min_impurity_split': None, 'min_samples_leaf': 1, 'min_samples_split': 2, 'min_weight_fraction_leaf': 0.0, 'presort': False, 'random_state': None, 'splitter': 'best'}	{'class_weight': None, 'criterion': 'gini', 'max_depth': 5, 'max_features': None, 'max_leaf_nodes': None, 'min_impurity_decrease': 0.0, 'min_impurity_split': None, 'min_samples_leaf': 1, 'min_samples_split': 2, 'min_weight_fraction_leaf': 0.0, 'presort': False, 'random_state': None, 'splitter': 'best'}	{'class_weight': None, 'criterion': 'entropy', 'max_depth': 5, 'max_features': None, 'max_leaf_nodes': None, 'min_impurity_decrease': 0.0, 'min_impurity_split': None, 'min_samples_leaf': 1, 'min_samples_split': 2, 'min_weight_fraction_leaf': 0.0, 'presort': False, 'random_state': None, 'splitter': 'best'}	{'class_weight': None, 'criterion': 'entropy', 'max_depth': None, 'max_features': None, 'max_leaf_nodes': None, 'min_impurity_decrease': 0.0, 'min_impurity_split': None, 'min_samples_leaf': 1, 'min_samples_split': 2, 'min_weight_fraction_leaf': 0.0, 'presort': False, 'random_state': None, 'splitter': 'best'}	{'proportion': 2.0, 'n_neighbors': 7}	{'proportion': 2.0, 'n_neighbors': 7}	{'proportion': 2.0, 'n_neighbors': 7}	{'proportion': 2.0, 'n_neighbors': 7}	{'proportion': 2.0, 'n_neighbors': 3}	{'proportion': 0.75, 'n_neighbors': 3}
lphp	DecisionTreeClassifier	SMOTE_TomekLinks	0.744658	0.199318	0.798742	0.6	0.645161	0.726777	0.0366963	53	13	3.07692	['SO', 'NR', 'CM']	{'class_weight': None, 'criterion': 'gini', 'max_depth': 5, 'max_features': None, 'max_leaf_nodes': None, 'min_impurity_decrease': 0.0, 'min_impurity_split': None, 'min_samples_leaf': 1, 'min_samples_split': 2, 'min_weight_fraction_leaf': 0.0, 'presort': False, 'random_state': None, 'splitter': 'best'}	{'class_weight': None, 'criterion': 'gini', 'max_depth': 5, 'max_features': None, 'max_leaf_nodes': None, 'min_impurity_decrease': 0.0, 'min_impurity_split': None, 'min_samples_leaf': 1, 'min_samples_split': 2, 'min_weight_fraction_leaf': 0.0, 'presort': False, 'random_state': None, 'splitter': 'best'}	{'class_weight': None, 'criterion': 'gini', 'max_depth': 5, 'max_features': None, 'max_leaf_nodes': None, 'min_impurity_decrease': 0.0, 'min_impurity_split': None, 'min_samples_leaf': 1, 'min_samples_split': 2, 'min_weight_fraction_leaf': 0.0, 'presort': False, 'random_state': None, 'splitter': 'best'}	{'class_weight': None, 'criterion': 'gini', 'max_depth': 5, 'max_features': None, 'max_leaf_nodes': None, 'min_impurity_decrease': 0.0, 'min_impurity_split': None, 'min_samples_leaf': 1, 'min_samples_split': 2, 'min_weight_fraction_leaf': 0.0, 'presort': False, 'random_state': None, 'splitter': 'best'}	{'class_weight': None, 'criterion': 'gini', 'max_depth': 5, 'max_features': None, 'max_leaf_nodes': None, 'min_impurity_decrease': 0.0, 'min_impurity_split': None, 'min_samples_leaf': 1, 'min_samples_split': 2, 'min_weight_fraction_leaf': 0.0, 'presort': False, 'random_state': None, 'splitter': 'best'}	{'class_weight': None, 'criterion': 'gini', 'max_depth': 5, 'max_features': None, 'max_leaf_nodes': None, 'min_impurity_decrease': 0.0, 'min_impurity_split': None, 'min_samples_leaf': 1, 'min_samples_split': 2, 'min_weight_fraction_leaf': 0.0, 'presort': False, 'random_state': None, 'splitter': 'best'}	{'proportion': 2.0, 'n_neighbors': 3}	{'proportion': 2.0, 'n_neighbors': 3}	{'proportion': 2.0, 'n_neighbors': 3}	{'proportion': 2.0, 'n_neighbors': 3}	{'proportion': 2.0, 'n_neighbors': 3}	{'proportion': 0.5, 'n_neighbors': 5}
lphp	DecisionTreeClassifier	SN_SMOTE	0.725	0.213836	0.786164	0.586957	0.548387	0.736415	0.01887	53	13	3.07692	['Ex', 'SO']	{'class_weight': None, 'criterion': 'gini', 'max_depth': 5, 'max_features': None, 'max_leaf_nodes': None, 'min_impurity_decrease': 0.0, 'min_impurity_split': None, 'min_samples_leaf': 1, 'min_samples_split': 2, 'min_weight_fraction_leaf': 0.0, 'presort': False, 'random_state': None, 'splitter': 'best'}	{'class_weight': None, 'criterion': 'entropy', 'max_depth': None, 'max_features': None, 'max_leaf_nodes': None, 'min_impurity_decrease': 0.0, 'min_impurity_split': None, 'min_samples_leaf': 1, 'min_samples_split': 2, 'min_weight_fraction_leaf': 0.0, 'presort': False, 'random_state': None, 'splitter': 'best'}	{'class_weight': None, 'criterion': 'gini', 'max_depth': 3, 'max_features': None, 'max_leaf_nodes': None, 'min_impurity_decrease': 0.0, 'min_impurity_split': None, 'min_samples_leaf': 1, 'min_samples_split': 2, 'min_weight_fraction_leaf': 0.0, 'presort': False, 'random_state': None, 'splitter': 'best'}	{'class_weight': None, 'criterion': 'gini', 'max_depth': 3, 'max_features': None, 'max_leaf_nodes': None, 'min_impurity_decrease': 0.0, 'min_impurity_split': None, 'min_samples_leaf': 1, 'min_samples_split': 2, 'min_weight_fraction_leaf': 0.0, 'presort': False, 'random_state': None, 'splitter': 'best'}	{'class_weight': None, 'criterion': 'gini', 'max_depth': None, 'max_features': None, 'max_leaf_nodes': None, 'min_impurity_decrease': 0.0, 'min_impurity_split': None, 'min_samples_leaf': 1, 'min_samples_split': 2, 'min_weight_fraction_leaf': 0.0, 'presort': False, 'random_state': None, 'splitter': 'best'}	{'class_weight': None, 'criterion': 'gini', 'max_depth': 5, 'max_features': None, 'max_leaf_nodes': None, 'min_impurity_decrease': 0.0, 'min_impurity_split': None, 'min_samples_leaf': 1, 'min_samples_split': 2, 'min_weight_fraction_leaf': 0.0, 'presort': False, 'random_state': None, 'splitter': 'best'}	{'proportion': 2.0, 'n_neighbors': 7}	{'proportion': 2.0, 'n_neighbors': 3}	{'proportion': 0.75, 'n_neighbors': 5}	{'proportion': 0.75, 'n_neighbors': 5}	{'proportion': 2.0, 'n_neighbors': 7}	{'proportion': 0.25, 'n_neighbors': 3}
lphp	DecisionTreeClassifier	SOI_CJ	0.669872	0.252591	0.742138	0.5	0.451613	0.665062	0.0760022	53	13	3.07692	['Ex', 'Clus', 'SCmp']	{'class_weight': None, 'criterion': 'entropy', 'max_depth': None, 'max_features': None, 'max_leaf_nodes': None, 'min_impurity_decrease': 0.0, 'min_impurity_split': None, 'min_samples_leaf': 1, 'min_samples_split': 2, 'min_weight_fraction_leaf': 0.0, 'presort': False, 'random_state': None, 'splitter': 'best'}	{'class_weight': None, 'criterion': 'entropy', 'max_depth': 5, 'max_features': None, 'max_leaf_nodes': None, 'min_impurity_decrease': 0.0, 'min_impurity_split': None, 'min_samples_leaf': 1, 'min_samples_split': 2, 'min_weight_fraction_leaf': 0.0, 'presort': False, 'random_state': None, 'splitter': 'best'}	{'class_weight': None, 'criterion': 'entropy', 'max_depth': None, 'max_features': None, 'max_leaf_nodes': None, 'min_impurity_decrease': 0.0, 'min_impurity_split': None, 'min_samples_leaf': 1, 'min_samples_split': 2, 'min_weight_fraction_leaf': 0.0, 'presort': False, 'random_state': None, 'splitter': 'best'}	{'class_weight': None, 'criterion': 'entropy', 'max_depth': None, 'max_features': None, 'max_leaf_nodes': None, 'min_impurity_decrease': 0.0, 'min_impurity_split': None, 'min_samples_leaf': 1, 'min_samples_split': 2, 'min_weight_fraction_leaf': 0.0, 'presort': False, 'random_state': None, 'splitter': 'best'}	{'class_weight': None, 'criterion': 'gini', 'max_depth': 3, 'max_features': None, 'max_leaf_nodes': None, 'min_impurity_decrease': 0.0, 'min_impurity_split': None, 'min_samples_leaf': 1, 'min_samples_split': 2, 'min_weight_fraction_leaf': 0.0, 'presort': False, 'random_state': None, 'splitter': 'best'}	{'class_weight': None, 'criterion': 'gini', 'max_depth': None, 'max_features': None, 'max_leaf_nodes': None, 'min_impurity_decrease': 0.0, 'min_impurity_split': None, 'min_samples_leaf': 1, 'min_samples_split': 2, 'min_weight_fraction_leaf': 0.0, 'presort': False, 'random_state': None, 'splitter': 'best'}	{'proportion': 1.0, 'n_neighbors': 5, 'method': 'interpolation'}	{'proportion': 0.1, 'n_neighbors': 3, 'method': 'interpolation'}	{'proportion': 1.0, 'n_neighbors': 5, 'method': 'interpolation'}	{'proportion': 1.0, 'n_neighbors': 5, 'method': 'interpolation'}	{'proportion': 0.25, 'n_neighbors': 7, 'method': 'jittering'}	{'proportion': 0.1, 'n_neighbors': 7, 'method': 'interpolation'}
lphp	DecisionTreeClassifier	SOMO	0.695192	0.237612	0.761006	0.533333	0.516129	0.690596	0.0989727	53	13	3.07692	['Ex', 'Clus']	{'class_weight': None, 'criterion': 'entropy', 'max_depth': 5, 'max_features': None, 'max_leaf_nodes': None, 'min_impurity_decrease': 0.0, 'min_impurity_split': None, 'min_samples_leaf': 1, 'min_samples_split': 2, 'min_weight_fraction_leaf': 0.0, 'presort': False, 'random_state': None, 'splitter': 'best'}	{'class_weight': None, 'criterion': 'entropy', 'max_depth': None, 'max_features': None, 'max_leaf_nodes': None, 'min_impurity_decrease': 0.0, 'min_impurity_split': None, 'min_samples_leaf': 1, 'min_samples_split': 2, 'min_weight_fraction_leaf': 0.0, 'presort': False, 'random_state': None, 'splitter': 'best'}	{'class_weight': None, 'criterion': 'entropy', 'max_depth': 5, 'max_features': None, 'max_leaf_nodes': None, 'min_impurity_decrease': 0.0, 'min_impurity_split': None, 'min_samples_leaf': 1, 'min_samples_split': 2, 'min_weight_fraction_leaf': 0.0, 'presort': False, 'random_state': None, 'splitter': 'best'}	{'class_weight': None, 'criterion': 'entropy', 'max_depth': 5, 'max_features': None, 'max_leaf_nodes': None, 'min_impurity_decrease': 0.0, 'min_impurity_split': None, 'min_samples_leaf': 1, 'min_samples_split': 2, 'min_weight_fraction_leaf': 0.0, 'presort': False, 'random_state': None, 'splitter': 'best'}	{'class_weight': None, 'criterion': 'gini', 'max_depth': 3, 'max_features': None, 'max_leaf_nodes': None, 'min_impurity_decrease': 0.0, 'min_impurity_split': None, 'min_samples_leaf': 1, 'min_samples_split': 2, 'min_weight_fraction_leaf': 0.0, 'presort': False, 'random_state': None, 'splitter': 'best'}	{'class_weight': None, 'criterion': 'gini', 'max_depth': None, 'max_features': None, 'max_leaf_nodes': None, 'min_impurity_decrease': 0.0, 'min_impurity_split': None, 'min_samples_leaf': 1, 'min_samples_split': 2, 'min_weight_fraction_leaf': 0.0, 'presort': False, 'random_state': None, 'splitter': 'best'}	{'proportion': 1.0, 'n_grid': 5, 'sigma': 0.4, 'learning_rate': 0.3, 'n_iter': 100}	{'proportion': 0.5, 'n_grid': 5, 'sigma': 0.4, 'learning_rate': 0.5, 'n_iter': 100}	{'proportion': 1.0, 'n_grid': 5, 'sigma': 0.4, 'learning_rate': 0.3, 'n_iter': 100}	{'proportion': 1.0, 'n_grid': 5, 'sigma': 0.4, 'learning_rate': 0.3, 'n_iter': 100}	{'proportion': 2.0, 'n_grid': 5, 'sigma': 0.4, 'learning_rate': 0.3, 'n_iter': 100}	{'proportion': 0.1, 'n_grid': 9, 'sigma': 0.4, 'learning_rate': 0.5, 'n_iter': 100}
lphp	DecisionTreeClassifier	SPY	0.70235	0.250186	0.742138	0.522727	0.516129	0.679681	0.0144361	53	13	3.07692	['CM']	{'class_weight': None, 'criterion': 'entropy', 'max_depth': 5, 'max_features': None, 'max_leaf_nodes': None, 'min_impurity_decrease': 0.0, 'min_impurity_split': None, 'min_samples_leaf': 1, 'min_samples_split': 2, 'min_weight_fraction_leaf': 0.0, 'presort': False, 'random_state': None, 'splitter': 'best'}	{'class_weight': None, 'criterion': 'entropy', 'max_depth': None, 'max_features': None, 'max_leaf_nodes': None, 'min_impurity_decrease': 0.0, 'min_impurity_split': None, 'min_samples_leaf': 1, 'min_samples_split': 2, 'min_weight_fraction_leaf': 0.0, 'presort': False, 'random_state': None, 'splitter': 'best'}	{'class_weight': None, 'criterion': 'entropy', 'max_depth': 5, 'max_features': None, 'max_leaf_nodes': None, 'min_impurity_decrease': 0.0, 'min_impurity_split': None, 'min_samples_leaf': 1, 'min_samples_split': 2, 'min_weight_fraction_leaf': 0.0, 'presort': False, 'random_state': None, 'splitter': 'best'}	{'class_weight': None, 'criterion': 'entropy', 'max_depth': 5, 'max_features': None, 'max_leaf_nodes': None, 'min_impurity_decrease': 0.0, 'min_impurity_split': None, 'min_samples_leaf': 1, 'min_samples_split': 2, 'min_weight_fraction_leaf': 0.0, 'presort': False, 'random_state': None, 'splitter': 'best'}	{'class_weight': None, 'criterion': 'entropy', 'max_depth': 5, 'max_features': None, 'max_leaf_nodes': None, 'min_impurity_decrease': 0.0, 'min_impurity_split': None, 'min_samples_leaf': 1, 'min_samples_split': 2, 'min_weight_fraction_leaf': 0.0, 'presort': False, 'random_state': None, 'splitter': 'best'}	{'class_weight': None, 'criterion': 'entropy', 'max_depth': None, 'max_features': None, 'max_leaf_nodes': None, 'min_impurity_decrease': 0.0, 'min_impurity_split': None, 'min_samples_leaf': 1, 'min_samples_split': 2, 'min_weight_fraction_leaf': 0.0, 'presort': False, 'random_state': None, 'splitter': 'best'}	{'n_neighbors': 3, 'threshold': 0.5}	{'n_neighbors': 5, 'threshold': 0.3}	{'n_neighbors': 3, 'threshold': 0.5}	{'n_neighbors': 3, 'threshold': 0.5}	{'n_neighbors': 3, 'threshold': 0.5}	{'n_neighbors': 5, 'threshold': 0.7}
lphp	DecisionTreeClassifier	SUNDO	0.666026	0.304236	0.691824	0.494845	0.387097	0.664098	0.204882	53	13	3.07692	['CM', 'A']	{'class_weight': None, 'criterion': 'entropy', 'max_depth': None, 'max_features': None, 'max_leaf_nodes': None, 'min_impurity_decrease': 0.0, 'min_impurity_split': None, 'min_samples_leaf': 1, 'min_samples_split': 2, 'min_weight_fraction_leaf': 0.0, 'presort': False, 'random_state': None, 'splitter': 'best'}	{'class_weight': None, 'criterion': 'entropy', 'max_depth': None, 'max_features': None, 'max_leaf_nodes': None, 'min_impurity_decrease': 0.0, 'min_impurity_split': None, 'min_samples_leaf': 1, 'min_samples_split': 2, 'min_weight_fraction_leaf': 0.0, 'presort': False, 'random_state': None, 'splitter': 'best'}	{'class_weight': None, 'criterion': 'entropy', 'max_depth': None, 'max_features': None, 'max_leaf_nodes': None, 'min_impurity_decrease': 0.0, 'min_impurity_split': None, 'min_samples_leaf': 1, 'min_samples_split': 2, 'min_weight_fraction_leaf': 0.0, 'presort': False, 'random_state': None, 'splitter': 'best'}	{'class_weight': None, 'criterion': 'entropy', 'max_depth': None, 'max_features': None, 'max_leaf_nodes': None, 'min_impurity_decrease': 0.0, 'min_impurity_split': None, 'min_samples_leaf': 1, 'min_samples_split': 2, 'min_weight_fraction_leaf': 0.0, 'presort': False, 'random_state': None, 'splitter': 'best'}	{'class_weight': None, 'criterion': 'entropy', 'max_depth': 5, 'max_features': None, 'max_leaf_nodes': None, 'min_impurity_decrease': 0.0, 'min_impurity_split': None, 'min_samples_leaf': 1, 'min_samples_split': 2, 'min_weight_fraction_leaf': 0.0, 'presort': False, 'random_state': None, 'splitter': 'best'}	{'class_weight': None, 'criterion': 'gini', 'max_depth': 5, 'max_features': None, 'max_leaf_nodes': None, 'min_impurity_decrease': 0.0, 'min_impurity_split': None, 'min_samples_leaf': 1, 'min_samples_split': 2, 'min_weight_fraction_leaf': 0.0, 'presort': False, 'random_state': None, 'splitter': 'best'}	{}	{}	{}	{}	{}	{}
lphp	DecisionTreeClassifier	SVM_balance	0.714103	0.226415	0.773585	0.55814	0.516129	0.705291	0.20557	53	13	3.07692	['Ex', 'Clas', 'CM']	{'class_weight': None, 'criterion': 'gini', 'max_depth': 3, 'max_features': None, 'max_leaf_nodes': None, 'min_impurity_decrease': 0.0, 'min_impurity_split': None, 'min_samples_leaf': 1, 'min_samples_split': 2, 'min_weight_fraction_leaf': 0.0, 'presort': False, 'random_state': None, 'splitter': 'best'}	{'class_weight': None, 'criterion': 'gini', 'max_depth': 5, 'max_features': None, 'max_leaf_nodes': None, 'min_impurity_decrease': 0.0, 'min_impurity_split': None, 'min_samples_leaf': 1, 'min_samples_split': 2, 'min_weight_fraction_leaf': 0.0, 'presort': False, 'random_state': None, 'splitter': 'best'}	{'class_weight': None, 'criterion': 'gini', 'max_depth': 5, 'max_features': None, 'max_leaf_nodes': None, 'min_impurity_decrease': 0.0, 'min_impurity_split': None, 'min_samples_leaf': 1, 'min_samples_split': 2, 'min_weight_fraction_leaf': 0.0, 'presort': False, 'random_state': None, 'splitter': 'best'}	{'class_weight': None, 'criterion': 'gini', 'max_depth': 5, 'max_features': None, 'max_leaf_nodes': None, 'min_impurity_decrease': 0.0, 'min_impurity_split': None, 'min_samples_leaf': 1, 'min_samples_split': 2, 'min_weight_fraction_leaf': 0.0, 'presort': False, 'random_state': None, 'splitter': 'best'}	{'class_weight': None, 'criterion': 'entropy', 'max_depth': 3, 'max_features': None, 'max_leaf_nodes': None, 'min_impurity_decrease': 0.0, 'min_impurity_split': None, 'min_samples_leaf': 1, 'min_samples_split': 2, 'min_weight_fraction_leaf': 0.0, 'presort': False, 'random_state': None, 'splitter': 'best'}	{'class_weight': None, 'criterion': 'gini', 'max_depth': 3, 'max_features': None, 'max_leaf_nodes': None, 'min_impurity_decrease': 0.0, 'min_impurity_split': None, 'min_samples_leaf': 1, 'min_samples_split': 2, 'min_weight_fraction_leaf': 0.0, 'presort': False, 'random_state': None, 'splitter': 'best'}	{'proportion': 1.0, 'n_neighbors': 7}	{'proportion': 0.25, 'n_neighbors': 5}	{'proportion': 1.0, 'n_neighbors': 3}	{'proportion': 1.0, 'n_neighbors': 3}	{'proportion': 0.25, 'n_neighbors': 3}	{'proportion': 0.5, 'n_neighbors': 3}
lphp	DecisionTreeClassifier	Safe_Level_SMOTE	0.728526	0.221312	0.761006	0.565657	0.580645	0.7256	0.0262724	53	13	3.07692	['BL', 'Ex', 'SCmp']	{'class_weight': None, 'criterion': 'gini', 'max_depth': None, 'max_features': None, 'max_leaf_nodes': None, 'min_impurity_decrease': 0.0, 'min_impurity_split': None, 'min_samples_leaf': 1, 'min_samples_split': 2, 'min_weight_fraction_leaf': 0.0, 'presort': False, 'random_state': None, 'splitter': 'best'}	{'class_weight': None, 'criterion': 'gini', 'max_depth': None, 'max_features': None, 'max_leaf_nodes': None, 'min_impurity_decrease': 0.0, 'min_impurity_split': None, 'min_samples_leaf': 1, 'min_samples_split': 2, 'min_weight_fraction_leaf': 0.0, 'presort': False, 'random_state': None, 'splitter': 'best'}	{'class_weight': None, 'criterion': 'gini', 'max_depth': 5, 'max_features': None, 'max_leaf_nodes': None, 'min_impurity_decrease': 0.0, 'min_impurity_split': None, 'min_samples_leaf': 1, 'min_samples_split': 2, 'min_weight_fraction_leaf': 0.0, 'presort': False, 'random_state': None, 'splitter': 'best'}	{'class_weight': None, 'criterion': 'gini', 'max_depth': 5, 'max_features': None, 'max_leaf_nodes': None, 'min_impurity_decrease': 0.0, 'min_impurity_split': None, 'min_samples_leaf': 1, 'min_samples_split': 2, 'min_weight_fraction_leaf': 0.0, 'presort': False, 'random_state': None, 'splitter': 'best'}	{'class_weight': None, 'criterion': 'gini', 'max_depth': None, 'max_features': None, 'max_leaf_nodes': None, 'min_impurity_decrease': 0.0, 'min_impurity_split': None, 'min_samples_leaf': 1, 'min_samples_split': 2, 'min_weight_fraction_leaf': 0.0, 'presort': False, 'random_state': None, 'splitter': 'best'}	{'class_weight': None, 'criterion': 'gini', 'max_depth': None, 'max_features': None, 'max_leaf_nodes': None, 'min_impurity_decrease': 0.0, 'min_impurity_split': None, 'min_samples_leaf': 1, 'min_samples_split': 2, 'min_weight_fraction_leaf': 0.0, 'presort': False, 'random_state': None, 'splitter': 'best'}	{'proportion': 0.75, 'n_neighbors': 5}	{'proportion': 0.25, 'n_neighbors': 7}	{'proportion': 0.75, 'n_neighbors': 5}	{'proportion': 0.75, 'n_neighbors': 5}	{'proportion': 0.25, 'n_neighbors': 7}	{'proportion': 1.0, 'n_neighbors': 7}
lphp	DecisionTreeClassifier	Selected_SMOTE	0.716987	0.217074	0.779874	0.568182	0.580645	0.716115	0.0148593	53	13	3.07692	['Ex', 'SCmp']	{'class_weight': None, 'criterion': 'entropy', 'max_depth': 5, 'max_features': None, 'max_leaf_nodes': None, 'min_impurity_decrease': 0.0, 'min_impurity_split': None, 'min_samples_leaf': 1, 'min_samples_split': 2, 'min_weight_fraction_leaf': 0.0, 'presort': False, 'random_state': None, 'splitter': 'best'}	{'class_weight': None, 'criterion': 'entropy', 'max_depth': 5, 'max_features': None, 'max_leaf_nodes': None, 'min_impurity_decrease': 0.0, 'min_impurity_split': None, 'min_samples_leaf': 1, 'min_samples_split': 2, 'min_weight_fraction_leaf': 0.0, 'presort': False, 'random_state': None, 'splitter': 'best'}	{'class_weight': None, 'criterion': 'gini', 'max_depth': 5, 'max_features': None, 'max_leaf_nodes': None, 'min_impurity_decrease': 0.0, 'min_impurity_split': None, 'min_samples_leaf': 1, 'min_samples_split': 2, 'min_weight_fraction_leaf': 0.0, 'presort': False, 'random_state': None, 'splitter': 'best'}	{'class_weight': None, 'criterion': 'gini', 'max_depth': 5, 'max_features': None, 'max_leaf_nodes': None, 'min_impurity_decrease': 0.0, 'min_impurity_split': None, 'min_samples_leaf': 1, 'min_samples_split': 2, 'min_weight_fraction_leaf': 0.0, 'presort': False, 'random_state': None, 'splitter': 'best'}	{'class_weight': None, 'criterion': 'entropy', 'max_depth': 5, 'max_features': None, 'max_leaf_nodes': None, 'min_impurity_decrease': 0.0, 'min_impurity_split': None, 'min_samples_leaf': 1, 'min_samples_split': 2, 'min_weight_fraction_leaf': 0.0, 'presort': False, 'random_state': None, 'splitter': 'best'}	{'class_weight': None, 'criterion': 'gini', 'max_depth': None, 'max_features': None, 'max_leaf_nodes': None, 'min_impurity_decrease': 0.0, 'min_impurity_split': None, 'min_samples_leaf': 1, 'min_samples_split': 2, 'min_weight_fraction_leaf': 0.0, 'presort': False, 'random_state': None, 'splitter': 'best'}	{'proportion': 2.0, 'n_neighbors': 7, 'perc_sign_attr': 0.3}	{'proportion': 2.0, 'n_neighbors': 7, 'perc_sign_attr': 0.3}	{'proportion': 2.0, 'n_neighbors': 3, 'perc_sign_attr': 0.5}	{'proportion': 2.0, 'n_neighbors': 3, 'perc_sign_attr': 0.5}	{'proportion': 2.0, 'n_neighbors': 7, 'perc_sign_attr': 0.3}	{'proportion': 0.1, 'n_neighbors': 5, 'perc_sign_attr': 0.3}
lphp	DecisionTreeClassifier	Stefanowski	0.711538	0.226415	0.773585	0.560976	0.483871	0.701037	0.0469724	53	13	3.07692	['CM', 'NR', 'SCpy', 'BL']	{'class_weight': None, 'criterion': 'gini', 'max_depth': 5, 'max_features': None, 'max_leaf_nodes': None, 'min_impurity_decrease': 0.0, 'min_impurity_split': None, 'min_samples_leaf': 1, 'min_samples_split': 2, 'min_weight_fraction_leaf': 0.0, 'presort': False, 'random_state': None, 'splitter': 'best'}	{'class_weight': None, 'criterion': 'gini', 'max_depth': 5, 'max_features': None, 'max_leaf_nodes': None, 'min_impurity_decrease': 0.0, 'min_impurity_split': None, 'min_samples_leaf': 1, 'min_samples_split': 2, 'min_weight_fraction_leaf': 0.0, 'presort': False, 'random_state': None, 'splitter': 'best'}	{'class_weight': None, 'criterion': 'gini', 'max_depth': 5, 'max_features': None, 'max_leaf_nodes': None, 'min_impurity_decrease': 0.0, 'min_impurity_split': None, 'min_samples_leaf': 1, 'min_samples_split': 2, 'min_weight_fraction_leaf': 0.0, 'presort': False, 'random_state': None, 'splitter': 'best'}	{'class_weight': None, 'criterion': 'gini', 'max_depth': 5, 'max_features': None, 'max_leaf_nodes': None, 'min_impurity_decrease': 0.0, 'min_impurity_split': None, 'min_samples_leaf': 1, 'min_samples_split': 2, 'min_weight_fraction_leaf': 0.0, 'presort': False, 'random_state': None, 'splitter': 'best'}	{'class_weight': None, 'criterion': 'entropy', 'max_depth': 5, 'max_features': None, 'max_leaf_nodes': None, 'min_impurity_decrease': 0.0, 'min_impurity_split': None, 'min_samples_leaf': 1, 'min_samples_split': 2, 'min_weight_fraction_leaf': 0.0, 'presort': False, 'random_state': None, 'splitter': 'best'}	{'class_weight': None, 'criterion': 'entropy', 'max_depth': 3, 'max_features': None, 'max_leaf_nodes': None, 'min_impurity_decrease': 0.0, 'min_impurity_split': None, 'min_samples_leaf': 1, 'min_samples_split': 2, 'min_weight_fraction_leaf': 0.0, 'presort': False, 'random_state': None, 'splitter': 'best'}	{'strategy': 'strong_amp'}	{'strategy': 'strong_amp'}	{'strategy': 'strong_amp'}	{'strategy': 'strong_amp'}	{'strategy': 'strong_amp'}	{'strategy': 'weak_amp_relabel'}
lphp	DecisionTreeClassifier	TRIM_SMOTE	0.733974	0.194317	0.773585	0.560976	0.612903	0.701037	0.0897111	53	13	3.07692	['Ex', 'Clus']	{'class_weight': None, 'criterion': 'entropy', 'max_depth': 3, 'max_features': None, 'max_leaf_nodes': None, 'min_impurity_decrease': 0.0, 'min_impurity_split': None, 'min_samples_leaf': 1, 'min_samples_split': 2, 'min_weight_fraction_leaf': 0.0, 'presort': False, 'random_state': None, 'splitter': 'best'}	{'class_weight': None, 'criterion': 'entropy', 'max_depth': 3, 'max_features': None, 'max_leaf_nodes': None, 'min_impurity_decrease': 0.0, 'min_impurity_split': None, 'min_samples_leaf': 1, 'min_samples_split': 2, 'min_weight_fraction_leaf': 0.0, 'presort': False, 'random_state': None, 'splitter': 'best'}	{'class_weight': None, 'criterion': 'entropy', 'max_depth': 3, 'max_features': None, 'max_leaf_nodes': None, 'min_impurity_decrease': 0.0, 'min_impurity_split': None, 'min_samples_leaf': 1, 'min_samples_split': 2, 'min_weight_fraction_leaf': 0.0, 'presort': False, 'random_state': None, 'splitter': 'best'}	{'class_weight': None, 'criterion': 'entropy', 'max_depth': 3, 'max_features': None, 'max_leaf_nodes': None, 'min_impurity_decrease': 0.0, 'min_impurity_split': None, 'min_samples_leaf': 1, 'min_samples_split': 2, 'min_weight_fraction_leaf': 0.0, 'presort': False, 'random_state': None, 'splitter': 'best'}	{'class_weight': None, 'criterion': 'entropy', 'max_depth': 3, 'max_features': None, 'max_leaf_nodes': None, 'min_impurity_decrease': 0.0, 'min_impurity_split': None, 'min_samples_leaf': 1, 'min_samples_split': 2, 'min_weight_fraction_leaf': 0.0, 'presort': False, 'random_state': None, 'splitter': 'best'}	{'class_weight': None, 'criterion': 'gini', 'max_depth': 5, 'max_features': None, 'max_leaf_nodes': None, 'min_impurity_decrease': 0.0, 'min_impurity_split': None, 'min_samples_leaf': 1, 'min_samples_split': 2, 'min_weight_fraction_leaf': 0.0, 'presort': False, 'random_state': None, 'splitter': 'best'}	{'proportion': 2.0, 'n_neighbors': 3, 'min_precision': 0.3}	{'proportion': 2.0, 'n_neighbors': 3, 'min_precision': 0.3}	{'proportion': 2.0, 'n_neighbors': 3, 'min_precision': 0.3}	{'proportion': 2.0, 'n_neighbors': 3, 'min_precision': 0.3}	{'proportion': 2.0, 'n_neighbors': 3, 'min_precision': 0.3}	{'proportion': 1.0, 'n_neighbors': 5, 'min_precision': 0.3}
lphp	DecisionTreeClassifier	VIS_RST	0.660714	0.44033	0.540881	0.486842	0.4	0.603586	0.0751591	53	13	3.07692	['CM', 'NR']	{'class_weight': None, 'criterion': 'gini', 'max_depth': 3, 'max_features': None, 'max_leaf_nodes': None, 'min_impurity_decrease': 0.0, 'min_impurity_split': None, 'min_samples_leaf': 1, 'min_samples_split': 2, 'min_weight_fraction_leaf': 0.0, 'presort': False, 'random_state': None, 'splitter': 'best'}	{'class_weight': None, 'criterion': 'entropy', 'max_depth': 3, 'max_features': None, 'max_leaf_nodes': None, 'min_impurity_decrease': 0.0, 'min_impurity_split': None, 'min_samples_leaf': 1, 'min_samples_split': 2, 'min_weight_fraction_leaf': 0.0, 'presort': False, 'random_state': None, 'splitter': 'best'}	{'class_weight': None, 'criterion': 'entropy', 'max_depth': 3, 'max_features': None, 'max_leaf_nodes': None, 'min_impurity_decrease': 0.0, 'min_impurity_split': None, 'min_samples_leaf': 1, 'min_samples_split': 2, 'min_weight_fraction_leaf': 0.0, 'presort': False, 'random_state': None, 'splitter': 'best'}	{'class_weight': None, 'criterion': 'entropy', 'max_depth': None, 'max_features': None, 'max_leaf_nodes': None, 'min_impurity_decrease': 0.0, 'min_impurity_split': None, 'min_samples_leaf': 1, 'min_samples_split': 2, 'min_weight_fraction_leaf': 0.0, 'presort': False, 'random_state': None, 'splitter': 'best'}	{'class_weight': None, 'criterion': 'entropy', 'max_depth': 5, 'max_features': None, 'max_leaf_nodes': None, 'min_impurity_decrease': 0.0, 'min_impurity_split': None, 'min_samples_leaf': 1, 'min_samples_split': 2, 'min_weight_fraction_leaf': 0.0, 'presort': False, 'random_state': None, 'splitter': 'best'}	{'class_weight': None, 'criterion': 'gini', 'max_depth': None, 'max_features': None, 'max_leaf_nodes': None, 'min_impurity_decrease': 0.0, 'min_impurity_split': None, 'min_samples_leaf': 1, 'min_samples_split': 2, 'min_weight_fraction_leaf': 0.0, 'presort': False, 'random_state': None, 'splitter': 'best'}	{'proportion': 0.5, 'n_neighbors': 7}	{'proportion': 0.5, 'n_neighbors': 3}	{'proportion': 0.5, 'n_neighbors': 3}	{'proportion': 2.0, 'n_neighbors': 3}	{'proportion': 0.1, 'n_neighbors': 7}	{'proportion': 0.1, 'n_neighbors': 7}
lphp	DecisionTreeClassifier	V_SYNTH	0.72062	0.230144	0.748428	0.565217	0.451613	0.718795	0.0378848	53	13	3.07692	['Ex', 'SO']	{'class_weight': None, 'criterion': 'entropy', 'max_depth': 5, 'max_features': None, 'max_leaf_nodes': None, 'min_impurity_decrease': 0.0, 'min_impurity_split': None, 'min_samples_leaf': 1, 'min_samples_split': 2, 'min_weight_fraction_leaf': 0.0, 'presort': False, 'random_state': None, 'splitter': 'best'}	{'class_weight': None, 'criterion': 'entropy', 'max_depth': 5, 'max_features': None, 'max_leaf_nodes': None, 'min_impurity_decrease': 0.0, 'min_impurity_split': None, 'min_samples_leaf': 1, 'min_samples_split': 2, 'min_weight_fraction_leaf': 0.0, 'presort': False, 'random_state': None, 'splitter': 'best'}	{'class_weight': None, 'criterion': 'entropy', 'max_depth': 5, 'max_features': None, 'max_leaf_nodes': None, 'min_impurity_decrease': 0.0, 'min_impurity_split': None, 'min_samples_leaf': 1, 'min_samples_split': 2, 'min_weight_fraction_leaf': 0.0, 'presort': False, 'random_state': None, 'splitter': 'best'}	{'class_weight': None, 'criterion': 'entropy', 'max_depth': 5, 'max_features': None, 'max_leaf_nodes': None, 'min_impurity_decrease': 0.0, 'min_impurity_split': None, 'min_samples_leaf': 1, 'min_samples_split': 2, 'min_weight_fraction_leaf': 0.0, 'presort': False, 'random_state': None, 'splitter': 'best'}	{'class_weight': None, 'criterion': 'entropy', 'max_depth': None, 'max_features': None, 'max_leaf_nodes': None, 'min_impurity_decrease': 0.0, 'min_impurity_split': None, 'min_samples_leaf': 1, 'min_samples_split': 2, 'min_weight_fraction_leaf': 0.0, 'presort': False, 'random_state': None, 'splitter': 'best'}	{'class_weight': None, 'criterion': 'gini', 'max_depth': 5, 'max_features': None, 'max_leaf_nodes': None, 'min_impurity_decrease': 0.0, 'min_impurity_split': None, 'min_samples_leaf': 1, 'min_samples_split': 2, 'min_weight_fraction_leaf': 0.0, 'presort': False, 'random_state': None, 'splitter': 'best'}	{'proportion': 1.0, 'n_components': 3}	{'proportion': 0.75, 'n_components': 3}	{'proportion': 0.75, 'n_components': 3}	{'proportion': 0.75, 'n_components': 3}	{'proportion': 0.75, 'n_components': 3}	{'proportion': 1.5, 'n_components': 3}
lphp	DecisionTreeClassifier	cluster_SMOTE	0.703526	0.223992	0.773585	0.545455	0.548387	0.697982	0.328146	53	13	3.07692	['Ex', 'Clus']	{'class_weight': None, 'criterion': 'entropy', 'max_depth': None, 'max_features': None, 'max_leaf_nodes': None, 'min_impurity_decrease': 0.0, 'min_impurity_split': None, 'min_samples_leaf': 1, 'min_samples_split': 2, 'min_weight_fraction_leaf': 0.0, 'presort': False, 'random_state': None, 'splitter': 'best'}	{'class_weight': None, 'criterion': 'gini', 'max_depth': 5, 'max_features': None, 'max_leaf_nodes': None, 'min_impurity_decrease': 0.0, 'min_impurity_split': None, 'min_samples_leaf': 1, 'min_samples_split': 2, 'min_weight_fraction_leaf': 0.0, 'presort': False, 'random_state': None, 'splitter': 'best'}	{'class_weight': None, 'criterion': 'entropy', 'max_depth': None, 'max_features': None, 'max_leaf_nodes': None, 'min_impurity_decrease': 0.0, 'min_impurity_split': None, 'min_samples_leaf': 1, 'min_samples_split': 2, 'min_weight_fraction_leaf': 0.0, 'presort': False, 'random_state': None, 'splitter': 'best'}	{'class_weight': None, 'criterion': 'entropy', 'max_depth': None, 'max_features': None, 'max_leaf_nodes': None, 'min_impurity_decrease': 0.0, 'min_impurity_split': None, 'min_samples_leaf': 1, 'min_samples_split': 2, 'min_weight_fraction_leaf': 0.0, 'presort': False, 'random_state': None, 'splitter': 'best'}	{'class_weight': None, 'criterion': 'entropy', 'max_depth': 3, 'max_features': None, 'max_leaf_nodes': None, 'min_impurity_decrease': 0.0, 'min_impurity_split': None, 'min_samples_leaf': 1, 'min_samples_split': 2, 'min_weight_fraction_leaf': 0.0, 'presort': False, 'random_state': None, 'splitter': 'best'}	{'class_weight': None, 'criterion': 'gini', 'max_depth': 5, 'max_features': None, 'max_leaf_nodes': None, 'min_impurity_decrease': 0.0, 'min_impurity_split': None, 'min_samples_leaf': 1, 'min_samples_split': 2, 'min_weight_fraction_leaf': 0.0, 'presort': False, 'random_state': None, 'splitter': 'best'}	{'proportion': 0.5, 'n_neighbors': 5, 'n_clusters': 3}	{'proportion': 2.0, 'n_neighbors': 5, 'n_clusters': 3}	{'proportion': 0.5, 'n_neighbors': 5, 'n_clusters': 3}	{'proportion': 0.5, 'n_neighbors': 5, 'n_clusters': 3}	{'proportion': 2.0, 'n_neighbors': 5, 'n_clusters': 3}	{'proportion': 2.0, 'n_neighbors': 5, 'n_clusters': 9}
lphp	DecisionTreeClassifier	distance_SMOTE	0.720192	0.226415	0.773585	0.571429	0.548387	0.712525	0.0158218	53	13	3.07692	['Ex', 'SO']	{'class_weight': None, 'criterion': 'entropy', 'max_depth': None, 'max_features': None, 'max_leaf_nodes': None, 'min_impurity_decrease': 0.0, 'min_impurity_split': None, 'min_samples_leaf': 1, 'min_samples_split': 2, 'min_weight_fraction_leaf': 0.0, 'presort': False, 'random_state': None, 'splitter': 'best'}	{'class_weight': None, 'criterion': 'entropy', 'max_depth': None, 'max_features': None, 'max_leaf_nodes': None, 'min_impurity_decrease': 0.0, 'min_impurity_split': None, 'min_samples_leaf': 1, 'min_samples_split': 2, 'min_weight_fraction_leaf': 0.0, 'presort': False, 'random_state': None, 'splitter': 'best'}	{'class_weight': None, 'criterion': 'entropy', 'max_depth': None, 'max_features': None, 'max_leaf_nodes': None, 'min_impurity_decrease': 0.0, 'min_impurity_split': None, 'min_samples_leaf': 1, 'min_samples_split': 2, 'min_weight_fraction_leaf': 0.0, 'presort': False, 'random_state': None, 'splitter': 'best'}	{'class_weight': None, 'criterion': 'entropy', 'max_depth': None, 'max_features': None, 'max_leaf_nodes': None, 'min_impurity_decrease': 0.0, 'min_impurity_split': None, 'min_samples_leaf': 1, 'min_samples_split': 2, 'min_weight_fraction_leaf': 0.0, 'presort': False, 'random_state': None, 'splitter': 'best'}	{'class_weight': None, 'criterion': 'entropy', 'max_depth': None, 'max_features': None, 'max_leaf_nodes': None, 'min_impurity_decrease': 0.0, 'min_impurity_split': None, 'min_samples_leaf': 1, 'min_samples_split': 2, 'min_weight_fraction_leaf': 0.0, 'presort': False, 'random_state': None, 'splitter': 'best'}	{'class_weight': None, 'criterion': 'gini', 'max_depth': None, 'max_features': None, 'max_leaf_nodes': None, 'min_impurity_decrease': 0.0, 'min_impurity_split': None, 'min_samples_leaf': 1, 'min_samples_split': 2, 'min_weight_fraction_leaf': 0.0, 'presort': False, 'random_state': None, 'splitter': 'best'}	{'proportion': 0.25, 'n_neighbors': 3}	{'proportion': 0.25, 'n_neighbors': 3}	{'proportion': 0.25, 'n_neighbors': 3}	{'proportion': 0.25, 'n_neighbors': 3}	{'proportion': 0.25, 'n_neighbors': 3}	{'proportion': 0.1, 'n_neighbors': 3}
lphp	DecisionTreeClassifier	kmeans_SMOTE	0.716346	0.237576	0.754717	0.561798	0.516129	0.712375	0.905361	53	13	3.07692	['Ex', 'Clus']	{'class_weight': None, 'criterion': 'gini', 'max_depth': 5, 'max_features': None, 'max_leaf_nodes': None, 'min_impurity_decrease': 0.0, 'min_impurity_split': None, 'min_samples_leaf': 1, 'min_samples_split': 2, 'min_weight_fraction_leaf': 0.0, 'presort': False, 'random_state': None, 'splitter': 'best'}	{'class_weight': None, 'criterion': 'gini', 'max_depth': 5, 'max_features': None, 'max_leaf_nodes': None, 'min_impurity_decrease': 0.0, 'min_impurity_split': None, 'min_samples_leaf': 1, 'min_samples_split': 2, 'min_weight_fraction_leaf': 0.0, 'presort': False, 'random_state': None, 'splitter': 'best'}	{'class_weight': None, 'criterion': 'gini', 'max_depth': 5, 'max_features': None, 'max_leaf_nodes': None, 'min_impurity_decrease': 0.0, 'min_impurity_split': None, 'min_samples_leaf': 1, 'min_samples_split': 2, 'min_weight_fraction_leaf': 0.0, 'presort': False, 'random_state': None, 'splitter': 'best'}	{'class_weight': None, 'criterion': 'gini', 'max_depth': 5, 'max_features': None, 'max_leaf_nodes': None, 'min_impurity_decrease': 0.0, 'min_impurity_split': None, 'min_samples_leaf': 1, 'min_samples_split': 2, 'min_weight_fraction_leaf': 0.0, 'presort': False, 'random_state': None, 'splitter': 'best'}	{'class_weight': None, 'criterion': 'gini', 'max_depth': 5, 'max_features': None, 'max_leaf_nodes': None, 'min_impurity_decrease': 0.0, 'min_impurity_split': None, 'min_samples_leaf': 1, 'min_samples_split': 2, 'min_weight_fraction_leaf': 0.0, 'presort': False, 'random_state': None, 'splitter': 'best'}	{'class_weight': None, 'criterion': 'gini', 'max_depth': None, 'max_features': None, 'max_leaf_nodes': None, 'min_impurity_decrease': 0.0, 'min_impurity_split': None, 'min_samples_leaf': 1, 'min_samples_split': 2, 'min_weight_fraction_leaf': 0.0, 'presort': False, 'random_state': None, 'splitter': 'best'}	{'proportion': 0.75, 'n_neighbors': 7, 'n_clusters': 2, 'irt': 1.5}	{'proportion': 0.75, 'n_neighbors': 7, 'n_clusters': 2, 'irt': 1.5}	{'proportion': 0.75, 'n_neighbors': 7, 'n_clusters': 2, 'irt': 1.5}	{'proportion': 0.75, 'n_neighbors': 7, 'n_clusters': 2, 'irt': 1.5}	{'proportion': 0.75, 'n_neighbors': 7, 'n_clusters': 2, 'irt': 1.5}	{'proportion': 2.0, 'n_neighbors': 3, 'n_clusters': 50, 'irt': 0.5}
lphp	DecisionTreeClassifier	polynom_fit_SMOTE	0.746154	0.219331	0.773585	0.6	0.612903	0.744208	0.0466224	53	13	3.07692	['Ex']	{'class_weight': None, 'criterion': 'entropy', 'max_depth': None, 'max_features': None, 'max_leaf_nodes': None, 'min_impurity_decrease': 0.0, 'min_impurity_split': None, 'min_samples_leaf': 1, 'min_samples_split': 2, 'min_weight_fraction_leaf': 0.0, 'presort': False, 'random_state': None, 'splitter': 'best'}	{'class_weight': None, 'criterion': 'entropy', 'max_depth': None, 'max_features': None, 'max_leaf_nodes': None, 'min_impurity_decrease': 0.0, 'min_impurity_split': None, 'min_samples_leaf': 1, 'min_samples_split': 2, 'min_weight_fraction_leaf': 0.0, 'presort': False, 'random_state': None, 'splitter': 'best'}	{'class_weight': None, 'criterion': 'entropy', 'max_depth': None, 'max_features': None, 'max_leaf_nodes': None, 'min_impurity_decrease': 0.0, 'min_impurity_split': None, 'min_samples_leaf': 1, 'min_samples_split': 2, 'min_weight_fraction_leaf': 0.0, 'presort': False, 'random_state': None, 'splitter': 'best'}	{'class_weight': None, 'criterion': 'entropy', 'max_depth': None, 'max_features': None, 'max_leaf_nodes': None, 'min_impurity_decrease': 0.0, 'min_impurity_split': None, 'min_samples_leaf': 1, 'min_samples_split': 2, 'min_weight_fraction_leaf': 0.0, 'presort': False, 'random_state': None, 'splitter': 'best'}	{'class_weight': None, 'criterion': 'gini', 'max_depth': 3, 'max_features': None, 'max_leaf_nodes': None, 'min_impurity_decrease': 0.0, 'min_impurity_split': None, 'min_samples_leaf': 1, 'min_samples_split': 2, 'min_weight_fraction_leaf': 0.0, 'presort': False, 'random_state': None, 'splitter': 'best'}	{'class_weight': None, 'criterion': 'gini', 'max_depth': None, 'max_features': None, 'max_leaf_nodes': None, 'min_impurity_decrease': 0.0, 'min_impurity_split': None, 'min_samples_leaf': 1, 'min_samples_split': 2, 'min_weight_fraction_leaf': 0.0, 'presort': False, 'random_state': None, 'splitter': 'best'}	{'proportion': 0.75, 'topology': 'poly_3'}	{'proportion': 0.75, 'topology': 'poly_3'}	{'proportion': 0.75, 'topology': 'poly_3'}	{'proportion': 0.75, 'topology': 'poly_3'}	{'proportion': 0.5, 'topology': 'bus'}	{'proportion': 1.5, 'topology': 'mesh'}
lphp	KNeighborsClassifier	ADASYN	0.918697	0.127538	0.830189	0.703297	0.83871	0.835638	0.0274217	53	13	3.07692	['SO', 'Ex', 'BL', 'DB']	{'algorithm': 'auto', 'leaf_size': 30, 'metric': 'minkowski', 'metric_params': None, 'n_jobs': None, 'n_neighbors': 7, 'p': 1, 'weights': 'distance'}	{'algorithm': 'auto', 'leaf_size': 30, 'metric': 'minkowski', 'metric_params': None, 'n_jobs': None, 'n_neighbors': 3, 'p': 1, 'weights': 'distance'}	{'algorithm': 'auto', 'leaf_size': 30, 'metric': 'minkowski', 'metric_params': None, 'n_jobs': None, 'n_neighbors': 3, 'p': 1, 'weights': 'distance'}	{'algorithm': 'auto', 'leaf_size': 30, 'metric': 'minkowski', 'metric_params': None, 'n_jobs': None, 'n_neighbors': 3, 'p': 1, 'weights': 'distance'}	{'algorithm': 'auto', 'leaf_size': 30, 'metric': 'minkowski', 'metric_params': None, 'n_jobs': None, 'n_neighbors': 5, 'p': 1, 'weights': 'distance'}	{'algorithm': 'auto', 'leaf_size': 30, 'metric': 'minkowski', 'metric_params': None, 'n_jobs': None, 'n_neighbors': 3, 'p': 3, 'weights': 'uniform'}	{'n_neighbors': 9, 'd_th': 0.9, 'beta': 0.75}	{'n_neighbors': 7, 'd_th': 0.9, 'beta': 0.25}	{'n_neighbors': 9, 'd_th': 0.9, 'beta': 0.75}	{'n_neighbors': 7, 'd_th': 0.9, 'beta': 0.25}	{'n_neighbors': 9, 'd_th': 0.9, 'beta': 0.25}	{'n_neighbors': 3, 'd_th': 0.9, 'beta': 0.5}
lphp	KNeighborsClassifier	ADOMS	0.898291	0.110412	0.855346	0.716049	0.709677	0.818587	0.104221	53	13	3.07692	['DR', 'Ex']	{'algorithm': 'auto', 'leaf_size': 30, 'metric': 'minkowski', 'metric_params': None, 'n_jobs': None, 'n_neighbors': 3, 'p': 1, 'weights': 'distance'}	{'algorithm': 'auto', 'leaf_size': 30, 'metric': 'minkowski', 'metric_params': None, 'n_jobs': None, 'n_neighbors': 3, 'p': 1, 'weights': 'uniform'}	{'algorithm': 'auto', 'leaf_size': 30, 'metric': 'minkowski', 'metric_params': None, 'n_jobs': None, 'n_neighbors': 3, 'p': 1, 'weights': 'distance'}	{'algorithm': 'auto', 'leaf_size': 30, 'metric': 'minkowski', 'metric_params': None, 'n_jobs': None, 'n_neighbors': 3, 'p': 1, 'weights': 'distance'}	{'algorithm': 'auto', 'leaf_size': 30, 'metric': 'minkowski', 'metric_params': None, 'n_jobs': None, 'n_neighbors': 5, 'p': 1, 'weights': 'distance'}	{'algorithm': 'auto', 'leaf_size': 30, 'metric': 'minkowski', 'metric_params': None, 'n_jobs': None, 'n_neighbors': 3, 'p': 3, 'weights': 'uniform'}	{'proportion': 0.1, 'n_neighbors': 5}	{'proportion': 0.1, 'n_neighbors': 5}	{'proportion': 0.25, 'n_neighbors': 5}	{'proportion': 0.1, 'n_neighbors': 5}	{'proportion': 0.1, 'n_neighbors': 7}	{'proportion': 1.5, 'n_neighbors': 7}
lphp	KNeighborsClassifier	AHC	0.892308	0.159021	0.786164	0.679245	0.677419	0.827415	0.562022	53	13	3.07692	['CM', 'Clus', 'A']	{'algorithm': 'auto', 'leaf_size': 30, 'metric': 'minkowski', 'metric_params': None, 'n_jobs': None, 'n_neighbors': 3, 'p': 1, 'weights': 'distance'}	{'algorithm': 'auto', 'leaf_size': 30, 'metric': 'minkowski', 'metric_params': None, 'n_jobs': None, 'n_neighbors': 7, 'p': 1, 'weights': 'distance'}	{'algorithm': 'auto', 'leaf_size': 30, 'metric': 'minkowski', 'metric_params': None, 'n_jobs': None, 'n_neighbors': 5, 'p': 1, 'weights': 'uniform'}	{'algorithm': 'auto', 'leaf_size': 30, 'metric': 'minkowski', 'metric_params': None, 'n_jobs': None, 'n_neighbors': 5, 'p': 1, 'weights': 'distance'}	{'algorithm': 'auto', 'leaf_size': 30, 'metric': 'minkowski', 'metric_params': None, 'n_jobs': None, 'n_neighbors': 3, 'p': 1, 'weights': 'distance'}	{'algorithm': 'auto', 'leaf_size': 30, 'metric': 'minkowski', 'metric_params': None, 'n_jobs': None, 'n_neighbors': 7, 'p': 3, 'weights': 'uniform'}	{'strategy': 'minmaj'}	{'strategy': 'min'}	{'strategy': 'min'}	{'strategy': 'min'}	{'strategy': 'minmaj'}	{'strategy': 'maj'}
lphp	KNeighborsClassifier	AND_SMOTE	0.892735	0.113945	0.836478	0.675	0.709677	0.800908	0.042399	53	13	3.07692	['Ex', 'SO']	{'algorithm': 'auto', 'leaf_size': 30, 'metric': 'minkowski', 'metric_params': None, 'n_jobs': None, 'n_neighbors': 3, 'p': 1, 'weights': 'distance'}	{'algorithm': 'auto', 'leaf_size': 30, 'metric': 'minkowski', 'metric_params': None, 'n_jobs': None, 'n_neighbors': 3, 'p': 1, 'weights': 'uniform'}	{'algorithm': 'auto', 'leaf_size': 30, 'metric': 'minkowski', 'metric_params': None, 'n_jobs': None, 'n_neighbors': 3, 'p': 1, 'weights': 'uniform'}	{'algorithm': 'auto', 'leaf_size': 30, 'metric': 'minkowski', 'metric_params': None, 'n_jobs': None, 'n_neighbors': 3, 'p': 1, 'weights': 'uniform'}	{'algorithm': 'auto', 'leaf_size': 30, 'metric': 'minkowski', 'metric_params': None, 'n_jobs': None, 'n_neighbors': 3, 'p': 1, 'weights': 'uniform'}	{'algorithm': 'auto', 'leaf_size': 30, 'metric': 'minkowski', 'metric_params': None, 'n_jobs': None, 'n_neighbors': 7, 'p': 3, 'weights': 'uniform'}	{'proportion': 0.1, 'K': 15}	{'proportion': 0.1, 'K': 15}	{'proportion': 2.0, 'K': 21}	{'proportion': 0.1, 'K': 15}	{'proportion': 0.1, 'K': 15}	{'proportion': 2.0, 'K': 9}
lphp	KNeighborsClassifier	ANS	0.884829	0.115189	0.830189	0.674419	0.709677	0.795017	0.0461588	53	13	3.07692	['Ex', 'SO', 'DB']	{'algorithm': 'auto', 'leaf_size': 30, 'metric': 'minkowski', 'metric_params': None, 'n_jobs': None, 'n_neighbors': 3, 'p': 1, 'weights': 'distance'}	{'algorithm': 'auto', 'leaf_size': 30, 'metric': 'minkowski', 'metric_params': None, 'n_jobs': None, 'n_neighbors': 3, 'p': 1, 'weights': 'uniform'}	{'algorithm': 'auto', 'leaf_size': 30, 'metric': 'minkowski', 'metric_params': None, 'n_jobs': None, 'n_neighbors': 3, 'p': 1, 'weights': 'distance'}	{'algorithm': 'auto', 'leaf_size': 30, 'metric': 'minkowski', 'metric_params': None, 'n_jobs': None, 'n_neighbors': 3, 'p': 1, 'weights': 'uniform'}	{'algorithm': 'auto', 'leaf_size': 30, 'metric': 'minkowski', 'metric_params': None, 'n_jobs': None, 'n_neighbors': 5, 'p': 1, 'weights': 'distance'}	{'algorithm': 'auto', 'leaf_size': 30, 'metric': 'minkowski', 'metric_params': None, 'n_jobs': None, 'n_neighbors': 7, 'p': 3, 'weights': 'uniform'}	{'proportion': 0.1}	{'proportion': 0.1}	{'proportion': 1.0}	{'proportion': 1.0}	{'proportion': 0.1}	{'proportion': 1.5}
lphp	KNeighborsClassifier	ASMOBD	0.90235	0.106639	0.861635	0.698795	0.774194	0.817935	0.295694	53	13	3.07692	['Ex', 'NR', 'Clus']	{'algorithm': 'auto', 'leaf_size': 30, 'metric': 'minkowski', 'metric_params': None, 'n_jobs': None, 'n_neighbors': 3, 'p': 1, 'weights': 'distance'}	{'algorithm': 'auto', 'leaf_size': 30, 'metric': 'minkowski', 'metric_params': None, 'n_jobs': None, 'n_neighbors': 5, 'p': 1, 'weights': 'distance'}	{'algorithm': 'auto', 'leaf_size': 30, 'metric': 'minkowski', 'metric_params': None, 'n_jobs': None, 'n_neighbors': 3, 'p': 1, 'weights': 'uniform'}	{'algorithm': 'auto', 'leaf_size': 30, 'metric': 'minkowski', 'metric_params': None, 'n_jobs': None, 'n_neighbors': 3, 'p': 1, 'weights': 'distance'}	{'algorithm': 'auto', 'leaf_size': 30, 'metric': 'minkowski', 'metric_params': None, 'n_jobs': None, 'n_neighbors': 5, 'p': 1, 'weights': 'distance'}	{'algorithm': 'auto', 'leaf_size': 30, 'metric': 'minkowski', 'metric_params': None, 'n_jobs': None, 'n_neighbors': 7, 'p': 3, 'weights': 'uniform'}	{'proportion': 0.1, 'min_samples': 3, 'eps': 0.3, 'eta': 0.5, 'T_1': 1.0, 'T_2': 1.0, 't_1': 4.0, 't_2': 4.0, 'a': 0.05, 'smoothing': 'linear'}	{'proportion': 0.25, 'min_samples': 3, 'eps': 0.3, 'eta': 0.5, 'T_1': 0.7, 'T_2': 0.7, 't_1': 4.0, 't_2': 4.0, 'a': 0.05, 'smoothing': 'sigmoid'}	{'proportion': 1.5, 'min_samples': 3, 'eps': 0.3, 'eta': 0.5, 'T_1': 0.7, 'T_2': 1.4, 't_1': 4.0, 't_2': 4.0, 'a': 0.1, 'smoothing': 'linear'}	{'proportion': 0.25, 'min_samples': 3, 'eps': 0.3, 'eta': 0.5, 'T_1': 0.7, 'T_2': 1.0, 't_1': 4.0, 't_2': 4.0, 'a': 0.1, 'smoothing': 'sigmoid'}	{'proportion': 0.25, 'min_samples': 3, 'eps': 0.3, 'eta': 0.5, 'T_1': 0.7, 'T_2': 0.7, 't_1': 4.0, 't_2': 4.0, 'a': 0.05, 'smoothing': 'sigmoid'}	{'proportion': 1.5, 'min_samples': 3, 'eps': 0.3, 'eta': 0.5, 'T_1': 1.4, 'T_2': 0.7, 't_1': 4.0, 't_2': 4.0, 'a': 0.05, 'smoothing': 'linear'}
lphp	KNeighborsClassifier	A_SUWO	0.834829	0.135915	0.836478	0.672897	0.741935	0.822753	0.233727	53	13	3.07692	['Ex', 'Clus', 'DB', 'NR']	{'algorithm': 'auto', 'leaf_size': 30, 'metric': 'minkowski', 'metric_params': None, 'n_jobs': None, 'n_neighbors': 3, 'p': 1, 'weights': 'distance'}	{'algorithm': 'auto', 'leaf_size': 30, 'metric': 'minkowski', 'metric_params': None, 'n_jobs': None, 'n_neighbors': 5, 'p': 1, 'weights': 'distance'}	{'algorithm': 'auto', 'leaf_size': 30, 'metric': 'minkowski', 'metric_params': None, 'n_jobs': None, 'n_neighbors': 3, 'p': 1, 'weights': 'distance'}	{'algorithm': 'auto', 'leaf_size': 30, 'metric': 'minkowski', 'metric_params': None, 'n_jobs': None, 'n_neighbors': 3, 'p': 1, 'weights': 'uniform'}	{'algorithm': 'auto', 'leaf_size': 30, 'metric': 'minkowski', 'metric_params': None, 'n_jobs': None, 'n_neighbors': 7, 'p': 1, 'weights': 'uniform'}	{'algorithm': 'auto', 'leaf_size': 30, 'metric': 'minkowski', 'metric_params': None, 'n_jobs': None, 'n_neighbors': 7, 'p': 3, 'weights': 'uniform'}	{'proportion': 0.25, 'n_neighbors': 7, 'n_clus_maj': 5, 'c_thres': 0.8}	{'proportion': 0.1, 'n_neighbors': 5, 'n_clus_maj': 7, 'c_thres': 0.8}	{'proportion': 1.5, 'n_neighbors': 7, 'n_clus_maj': 7, 'c_thres': 0.5}	{'proportion': 1.5, 'n_neighbors': 7, 'n_clus_maj': 7, 'c_thres': 0.5}	{'proportion': 1.5, 'n_neighbors': 5, 'n_clus_maj': 7, 'c_thres': 0.8}	{'proportion': 2.0, 'n_neighbors': 7, 'n_clus_maj': 9, 'c_thres': 0.5}
lphp	KNeighborsClassifier	Assembled_SMOTE	0.904487	0.113611	0.836478	0.691589	0.774194	0.838828	0.0606002	53	13	3.07692	['Ex', 'Clus', 'BL', 'SO']	{'algorithm': 'auto', 'leaf_size': 30, 'metric': 'minkowski', 'metric_params': None, 'n_jobs': None, 'n_neighbors': 5, 'p': 1, 'weights': 'distance'}	{'algorithm': 'auto', 'leaf_size': 30, 'metric': 'minkowski', 'metric_params': None, 'n_jobs': None, 'n_neighbors': 3, 'p': 1, 'weights': 'uniform'}	{'algorithm': 'auto', 'leaf_size': 30, 'metric': 'minkowski', 'metric_params': None, 'n_jobs': None, 'n_neighbors': 3, 'p': 1, 'weights': 'uniform'}	{'algorithm': 'auto', 'leaf_size': 30, 'metric': 'minkowski', 'metric_params': None, 'n_jobs': None, 'n_neighbors': 3, 'p': 1, 'weights': 'uniform'}	{'algorithm': 'auto', 'leaf_size': 30, 'metric': 'minkowski', 'metric_params': None, 'n_jobs': None, 'n_neighbors': 7, 'p': 1, 'weights': 'distance'}	{'algorithm': 'auto', 'leaf_size': 30, 'metric': 'minkowski', 'metric_params': None, 'n_jobs': None, 'n_neighbors': 7, 'p': 3, 'weights': 'uniform'}	{'proportion': 0.5, 'n_neighbors': 5, 'pop': 5, 'thres': 0.5}	{'proportion': 0.1, 'n_neighbors': 3, 'pop': 4, 'thres': 0.5}	{'proportion': 0.75, 'n_neighbors': 3, 'pop': 5, 'thres': 0.3}	{'proportion': 0.75, 'n_neighbors': 3, 'pop': 5, 'thres': 0.3}	{'proportion': 1.0, 'n_neighbors': 5, 'pop': 5, 'thres': 0.5}	{'proportion': 2.0, 'n_neighbors': 5, 'pop': 4, 'thres': 0.3}
lphp	KNeighborsClassifier	Borderline_SMOTE1	0.896581	0.112836	0.836478	0.7	0.774194	0.845299	0.0180227	53	13	3.07692	['SO', 'Ex', 'BL']	{'algorithm': 'auto', 'leaf_size': 30, 'metric': 'minkowski', 'metric_params': None, 'n_jobs': None, 'n_neighbors': 3, 'p': 1, 'weights': 'distance'}	{'algorithm': 'auto', 'leaf_size': 30, 'metric': 'minkowski', 'metric_params': None, 'n_jobs': None, 'n_neighbors': 3, 'p': 1, 'weights': 'uniform'}	{'algorithm': 'auto', 'leaf_size': 30, 'metric': 'minkowski', 'metric_params': None, 'n_jobs': None, 'n_neighbors': 3, 'p': 1, 'weights': 'distance'}	{'algorithm': 'auto', 'leaf_size': 30, 'metric': 'minkowski', 'metric_params': None, 'n_jobs': None, 'n_neighbors': 3, 'p': 1, 'weights': 'uniform'}	{'algorithm': 'auto', 'leaf_size': 30, 'metric': 'minkowski', 'metric_params': None, 'n_jobs': None, 'n_neighbors': 5, 'p': 1, 'weights': 'distance'}	{'algorithm': 'auto', 'leaf_size': 30, 'metric': 'minkowski', 'metric_params': None, 'n_jobs': None, 'n_neighbors': 7, 'p': 3, 'weights': 'uniform'}	{'proportion': 0.1, 'n_neighbors': 5, 'k_neighbors': 5}	{'proportion': 0.1, 'n_neighbors': 5, 'k_neighbors': 5}	{'proportion': 0.75, 'n_neighbors': 3, 'k_neighbors': 5}	{'proportion': 0.5, 'n_neighbors': 3, 'k_neighbors': 3}	{'proportion': 0.1, 'n_neighbors': 7, 'k_neighbors': 3}	{'proportion': 0.75, 'n_neighbors': 7, 'k_neighbors': 3}
lphp	KNeighborsClassifier	Borderline_SMOTE2	0.910684	0.10751	0.855346	0.722892	0.709677	0.85172	0.0229707	53	13	3.07692	['SO', 'Ex', 'BL']	{'algorithm': 'auto', 'leaf_size': 30, 'metric': 'minkowski', 'metric_params': None, 'n_jobs': None, 'n_neighbors': 3, 'p': 1, 'weights': 'distance'}	{'algorithm': 'auto', 'leaf_size': 30, 'metric': 'minkowski', 'metric_params': None, 'n_jobs': None, 'n_neighbors': 3, 'p': 1, 'weights': 'distance'}	{'algorithm': 'auto', 'leaf_size': 30, 'metric': 'minkowski', 'metric_params': None, 'n_jobs': None, 'n_neighbors': 3, 'p': 1, 'weights': 'distance'}	{'algorithm': 'auto', 'leaf_size': 30, 'metric': 'minkowski', 'metric_params': None, 'n_jobs': None, 'n_neighbors': 3, 'p': 1, 'weights': 'distance'}	{'algorithm': 'auto', 'leaf_size': 30, 'metric': 'minkowski', 'metric_params': None, 'n_jobs': None, 'n_neighbors': 5, 'p': 1, 'weights': 'distance'}	{'algorithm': 'auto', 'leaf_size': 30, 'metric': 'minkowski', 'metric_params': None, 'n_jobs': None, 'n_neighbors': 7, 'p': 3, 'weights': 'uniform'}	{'proportion': 0.1, 'n_neighbors': 7, 'k_neighbors': 3}	{'proportion': 0.1, 'n_neighbors': 7, 'k_neighbors': 3}	{'proportion': 0.25, 'n_neighbors': 7, 'k_neighbors': 7}	{'proportion': 0.1, 'n_neighbors': 7, 'k_neighbors': 3}	{'proportion': 0.25, 'n_neighbors': 7, 'k_neighbors': 3}	{'proportion': 2.0, 'n_neighbors': 5, 'k_neighbors': 5}
lphp	KNeighborsClassifier	CBSO	0.910256	0.106219	0.861635	0.732673	0.806452	0.866642	0.0338027	53	13	3.07692	['Clus', 'DB', 'Ex', 'SO']	{'algorithm': 'auto', 'leaf_size': 30, 'metric': 'minkowski', 'metric_params': None, 'n_jobs': None, 'n_neighbors': 5, 'p': 1, 'weights': 'distance'}	{'algorithm': 'auto', 'leaf_size': 30, 'metric': 'minkowski', 'metric_params': None, 'n_jobs': None, 'n_neighbors': 5, 'p': 1, 'weights': 'distance'}	{'algorithm': 'auto', 'leaf_size': 30, 'metric': 'minkowski', 'metric_params': None, 'n_jobs': None, 'n_neighbors': 3, 'p': 1, 'weights': 'distance'}	{'algorithm': 'auto', 'leaf_size': 30, 'metric': 'minkowski', 'metric_params': None, 'n_jobs': None, 'n_neighbors': 3, 'p': 1, 'weights': 'distance'}	{'algorithm': 'auto', 'leaf_size': 30, 'metric': 'minkowski', 'metric_params': None, 'n_jobs': None, 'n_neighbors': 5, 'p': 1, 'weights': 'distance'}	{'algorithm': 'auto', 'leaf_size': 30, 'metric': 'minkowski', 'metric_params': None, 'n_jobs': None, 'n_neighbors': 7, 'p': 3, 'weights': 'uniform'}	{'proportion': 0.25, 'n_neighbors': 5, 'C_p': 1.0}	{'proportion': 0.1, 'n_neighbors': 5, 'C_p': 1.0}	{'proportion': 0.5, 'n_neighbors': 7, 'C_p': 0.8}	{'proportion': 0.5, 'n_neighbors': 7, 'C_p': 0.8}	{'proportion': 0.5, 'n_neighbors': 3, 'C_p': 1.3}	{'proportion': 0.1, 'n_neighbors': 3, 'C_p': 1.3}
lphp	KNeighborsClassifier	CCR	0.899573	0.112363	0.849057	0.672414	0.870968	0.82664	0.125907	53	13	3.07692	['Ex']	{'algorithm': 'auto', 'leaf_size': 30, 'metric': 'minkowski', 'metric_params': None, 'n_jobs': None, 'n_neighbors': 5, 'p': 1, 'weights': 'distance'}	{'algorithm': 'auto', 'leaf_size': 30, 'metric': 'minkowski', 'metric_params': None, 'n_jobs': None, 'n_neighbors': 5, 'p': 1, 'weights': 'uniform'}	{'algorithm': 'auto', 'leaf_size': 30, 'metric': 'minkowski', 'metric_params': None, 'n_jobs': None, 'n_neighbors': 3, 'p': 1, 'weights': 'distance'}	{'algorithm': 'auto', 'leaf_size': 30, 'metric': 'minkowski', 'metric_params': None, 'n_jobs': None, 'n_neighbors': 3, 'p': 1, 'weights': 'uniform'}	{'algorithm': 'auto', 'leaf_size': 30, 'metric': 'minkowski', 'metric_params': None, 'n_jobs': None, 'n_neighbors': 5, 'p': 1, 'weights': 'uniform'}	{'algorithm': 'auto', 'leaf_size': 30, 'metric': 'minkowski', 'metric_params': None, 'n_jobs': None, 'n_neighbors': 5, 'p': 3, 'weights': 'uniform'}	{'proportion': 1.0, 'energy': 0.05, 'scaling': 0.0}	{'proportion': 0.25, 'energy': 0.5, 'scaling': 0.0}	{'proportion': 0.75, 'energy': 0.1, 'scaling': 0.0}	{'proportion': 0.75, 'energy': 0.1, 'scaling': 0.0}	{'proportion': 0.5, 'energy': 0.01, 'scaling': 0.0}	{'proportion': 0.75, 'energy': 0.005, 'scaling': 0.0}
[truncated: 138 more rows]

## Sheet: Sheet2
DTS1
sampler	AUC	F1	G	AS	AUCRank	F1Rank	GRank	avgRank
ProWSyn	0.7692	0.5351	0.7081	0.6708	4	4	4	4
SMOBD	0.7717	0.5318	0.7016	0.668367	1	8	12	7
SMOTE_IPF	0.7681	0.5311	0.7051	0.6681	7	9	7	7.67
[truncated: 37 more rows]

## Sheet: Clf
lphp
[truncated: 31 more rows]

## Sheet: Sheet3
db_name	classifier	sampler	auc	brier	acc	f1	p_top20	gacc	runtime	db_size	db_n_attr	imbalanced_ratio	sampler_categories	classifier_parameters_auc	classifier_parameters_acc	classifier_parameters_gacc	classifier_parameters_f1	classifier_parameters_p_top20	classifier_parameters_brier	sampler_parameters_auc	sampler_parameters_acc	sampler_parameters_gacc	sampler_parameters_f1	sampler_parameters_p_top20	sampler_parameters_brier
[truncated: 296 more rows]
